# Supplementary material for: Transcriptional regulation of the piRNA pathway by Ovo in animal ovarian germ cells
Source: Genes Dev. 2025 Feb 1;39(3-4):221–41. doi: 10.1101/gad.352120.124 (PMC11789646; doi:10.1101/gad.352120.124)
Supplement: Supplement 1 [file Supplemental_Dataset_1.xlsx]

## Sheet: TFs_CBP_pvals_all_cor_GSE136162
piRNA_group	expression_0_2hr	expression_OSC	GSC_vs_SC_GSE119862	OSC_expression_eLife	geneID	gene_name	AGO3	aub	vas	qin	rhi	del	cuff	Nxf3	tej	CG13741	CG12721	spn-E	armi	arx	BoYb	emb	CG10880	fs(1)Yb	Gasz	Hen1	krimp	mael	mino	Nbr	nxf2	CG5694	Panx	papi	piwi	shu	SoYb	Nos	squ	tapas	thoc5	thoc7	Trf2	tud	vls	Su(var)2-10	Hel25E	egg	tsu
NA	89	12	2.33457	0.209	FBgn0003028	ovo	0.86467	0.757021	0.769314	0.788829	0.817899	0.731423	0.479822	0.656838	0.726768	0.55017	0.621135	0.490176	0.181567	0.1798	0.33219	0.405971	0.56575	0.0590839	0.529202	0.209136	0.47939	0.539021	0.382242	0.30104	0.0921132	0.567806	0.260149	0.445805	0.583891	0.49733	0.355171	0.00236664	0.343128	0.400712	0.343229	0.310334	0.492433	0.500816	0.401521	0.421539	0.37686	0.547189	0.384782
NA	45	0	4.88466	11.9201	FBgn0034255	Oxp	0.704462	0.843215	0.837848	0.756443	0.761327	0.684318	0.50463	0.622518	0.759456	0.489048	0.652123	0.50684	0.186649	0.200994	0.307543	0.460775	0.584398	0.060327	0.462276	0.240012	0.590085	0.520578	0.384203	0.331628	0.0963981	0.516925	0.252053	0.399088	0.526846	0.578879	0.296605	-0.00125769	0.33044	0.394855	0.40809	0.365133	0.470054	0.439828	0.433771	0.437563	0.452242	0.549165	0.451295
NA	15	0	5.16181	0.0538571	FBgn0003527	stil	0.760172	0.793832	0.771526	0.705112	0.790177	0.715122	0.486956	0.675667	0.674736	0.531746	0.587909	0.466642	0.162192	0.187648	0.328577	0.382512	0.580565	0.049439	0.478097	0.217568	0.513121	0.502098	0.393621	0.313687	0.0799947	0.546647	0.2566	0.426328	0.52667	0.541998	0.326052	-0.00181102	0.343006	0.37499	0.384441	0.305493	0.421482	0.434909	0.448177	0.423247	0.434375	0.532504	0.415663
dual_cluster	18	0	4.94481	3.256	FBgn0004400	rhi	0.750478	0.771151	0.747593	0.684505	1	0.752932	0.448245	0.674298	0.681561	0.547608	0.60862	0.470849	0.187102	0.186117	0.347949	0.401922	0.550642	0.0505534	0.492209	0.223991	0.46019	0.527002	0.370725	0.344498	0.0785133	0.535236	0.255645	0.459388	0.582666	0.58761	0.343993	-0.000359789	0.358385	0.411895	0.335816	0.340283	0.425943	0.458907	0.456548	0.412474	0.419352	0.471259	0.430597
NA	13	6	0.0523119	3.08714	FBgn0014931	CG2678	0.786207	0.74391	0.716111	0.662214	0.733883	0.743301	0.411969	0.682946	0.687359	0.526142	0.64638	0.448722	0.160302	0.177493	0.314465	0.374873	0.501968	0.0419663	0.48593	0.196858	0.432807	0.52975	0.393468	0.303667	0.085006	0.531364	0.248626	0.443942	0.535928	0.506984	0.343965	0.000240361	0.337985	0.401618	0.309665	0.29986	0.425156	0.463562	0.408433	0.38718	0.392703	0.475614	0.369583
NA	24	41	0.291345	89.1287	FBgn0278608	Dsp1	0.725308	0.705107	0.647697	0.63635	0.744113	0.7178	0.408232	0.68055	0.58412	0.527239	0.472102	0.531958	0.369479	0.316323	0.404888	0.597313	0.556803	0.154123	0.461139	0.290421	0.418496	0.571365	0.444861	0.468037	0.193429	0.667018	0.384428	0.530301	0.706575	0.664169	0.442917	0.0585247	0.437824	0.541553	0.375471	0.482963	0.590899	0.61546	0.545822	0.516992	0.587643	0.51588	0.575314
NA	0	47	1.18	77.0486	FBgn0086758	chinmo	0.676823	0.618112	0.615212	0.686968	0.586298	0.483725	0.440938	0.473328	0.656307	0.312884	0.600771	0.409905	0.137988	0.164768	0.17036	0.368285	0.538945	0.0619141	0.402365	0.201489	0.53847	0.463682	0.305388	0.228986	0.0913533	0.4166	0.252664	0.303193	0.409394	0.364516	0.235708	0.00135837	0.222002	0.296507	0.407129	0.295711	0.487072	0.373026	0.290087	0.3746	0.348203	0.54544	0.333837
NA	1	0	1.14026	0.495857	FBgn0039932	fuss	0.727386	0.673397	0.570253	0.618388	0.728494	0.662539	0.387682	0.595002	0.616148	0.466719	0.418515	0.406264	0.163669	0.144952	0.298403	0.35588	0.42527	0.0568345	0.368383	0.178846	0.378484	0.461032	0.333512	0.308096	0.0639379	0.502328	0.231694	0.418104	0.523329	0.493402	0.316608	-0.00147229	0.294291	0.373907	0.253748	0.305878	0.385269	0.433872	0.411404	0.356249	0.353745	0.434829	0.336326
NA	0	0	8.17724	0.0808571	FBgn0263772	CG43689	0.709349	0.577386	0.597745	0.691361	0.623129	0.548439	0.384669	0.54698	0.563019	0.40484	0.427807	0.403423	0.146684	0.124571	0.254292	0.324974	0.442948	0.0516468	0.338334	0.156329	0.379071	0.407969	0.303732	0.238305	0.0667006	0.477632	0.211162	0.352046	0.47275	0.3736	0.274651	-0.00250912	0.251592	0.317753	0.269791	0.223624	0.376252	0.404265	0.325524	0.349013	0.289487	0.4857	0.29117
NA	16	0	-1.70144	0.143	FBgn0029939	CG9650	0.723751	0.620224	0.579165	0.62014	0.714736	0.663527	0.378351	0.599152	0.521961	0.529608	0.434948	0.418531	0.173076	0.151683	0.321074	0.317424	0.434841	0.0547166	0.428281	0.175109	0.300887	0.451634	0.333494	0.269511	0.0746173	0.491336	0.225641	0.418428	0.537765	0.460721	0.325434	0.00181037	0.319396	0.352449	0.228944	0.25774	0.390661	0.45113	0.382423	0.348159	0.322265	0.420337	0.336494
NA	94	57	-0.104248	67.628	FBgn0000289	cg	0.66419	0.653837	0.609334	0.599876	0.635783	0.647496	0.379763	0.627638	0.584767	0.439819	0.462462	0.52284	0.407068	0.349475	0.359349	0.616334	0.574589	0.174591	0.438973	0.306258	0.458501	0.555074	0.441774	0.46931	0.2189	0.671274	0.411793	0.501474	0.673367	0.620943	0.400502	0.0920584	0.425121	0.526612	0.423104	0.510086	0.634554	0.624895	0.527915	0.547792	0.625693	0.525277	0.592629
NA	71	18	1.4895	23.143	FBgn0003044	Pcl	0.660766	0.589691	0.567767	0.651313	0.584463	0.547012	0.385037	0.540659	0.57218	0.389498	0.464355	0.465607	0.312227	0.247503	0.276604	0.498255	0.538055	0.128874	0.386733	0.259781	0.453168	0.493056	0.356187	0.35861	0.173554	0.555008	0.3379	0.410265	0.578206	0.511791	0.32611	0.0060659	0.372711	0.40493	0.391413	0.408376	0.54129	0.533401	0.451165	0.50148	0.502775	0.541093	0.498555
NA	51	76	1.81993	40.5083	FBgn0036522	CG7372	0.63736	0.615501	0.584551	0.622535	0.521557	0.493663	0.35984	0.496115	0.610136	0.333581	0.445571	0.446412	0.24965	0.218586	0.243297	0.501658	0.500044	0.103382	0.34724	0.213898	0.514649	0.47998	0.352384	0.329535	0.15536	0.501718	0.310985	0.359436	0.487581	0.468427	0.290746	0.0122818	0.288437	0.414746	0.394991	0.363478	0.494345	0.46142	0.395194	0.441751	0.470841	0.528869	0.403852
NA	187	0	5.1466	0.928	FBgn0038252	BigH1	0.63883	0.608662	0.634194	0.558447	0.683747	0.679628	0.355713	0.547126	0.551804	0.511512	0.57647	0.380111	0.156334	0.188561	0.266622	0.325775	0.445498	0.0348136	0.455656	0.184432	0.3693	0.434537	0.344282	0.285818	0.0724171	0.474197	0.186525	0.383459	0.440554	0.404638	0.280418	0.00262056	0.382574	0.35311	0.255439	0.284383	0.397305	0.448123	0.349758	0.42147	0.320922	0.354687	0.345558
NA	38	106	1.01711	65.7944	FBgn0027783	SMC2	0.630113	0.598111	0.588135	0.619933	0.558118	0.514452	0.440282	0.52042	0.610711	0.328268	0.470942	0.474244	0.355084	0.201775	0.256281	0.495144	0.527628	0.166757	0.387985	0.225908	0.501999	0.471986	0.337502	0.300729	0.12532	0.501999	0.332283	0.381427	0.58449	0.481339	0.285678	-0.00482252	0.3365	0.320563	0.417573	0.361412	0.500399	0.417311	0.385666	0.448954	0.471296	0.54529	0.447949
NA	18	21	1.06172	60.3949	FBgn0026401	Nipped-B	0.625581	0.596167	0.571696	0.600923	0.611856	0.569919	0.405214	0.578598	0.556167	0.418947	0.461683	0.536513	0.428743	0.385282	0.312861	0.639117	0.63307	0.196547	0.459965	0.332953	0.478661	0.584701	0.428976	0.497352	0.27512	0.651039	0.451501	0.498409	0.679599	0.621777	0.403214	0.0622849	0.450795	0.57186	0.462566	0.576173	0.713825	0.675544	0.538886	0.603311	0.65721	0.545293	0.652047
NA	107	43	1.45426	52.0131	FBgn0043002	Chrac-14	0.550218	0.57621	0.58823	0.611031	0.551792	0.466484	0.433224	0.481687	0.579666	0.32358	0.504131	0.493542	0.370675	0.330433	0.245902	0.52882	0.642488	0.174899	0.455843	0.307069	0.541265	0.508748	0.365206	0.397612	0.189029	0.508314	0.401294	0.396998	0.589909	0.553105	0.281776	0.0150525	0.393258	0.375156	0.511914	0.507023	0.598926	0.497204	0.477053	0.546158	0.609335	0.535805	0.629489
NA	10	10	0.691134	13.0437	FBgn0003862	trx	0.626966	0.576213	0.538758	0.569594	0.588845	0.588265	0.334337	0.585765	0.52019	0.412849	0.36554	0.46633	0.349411	0.28065	0.31172	0.554013	0.488531	0.145785	0.363846	0.258685	0.38228	0.484293	0.402099	0.415577	0.180551	0.62452	0.356643	0.46089	0.608032	0.540025	0.365144	0.0824425	0.370338	0.506479	0.333521	0.419961	0.583305	0.607774	0.458913	0.484977	0.497002	0.484937	0.477512
NA	126	154	0.18539	179.747	FBgn0082598	akirin	0.630822	0.560457	0.539407	0.556487	0.593372	0.580658	0.366759	0.589606	0.554988	0.403872	0.497499	0.519477	0.432968	0.418399	0.310776	0.604285	0.649484	0.196435	0.497944	0.347558	0.43949	0.606075	0.427541	0.534862	0.300516	0.623153	0.483286	0.535569	0.687364	0.638021	0.408468	0.0546873	0.491284	0.562285	0.487319	0.634536	0.710347	0.673134	0.589169	0.609238	0.745217	0.51494	0.727637
NA	89	32	-0.283378	17.812	FBgn0259789	zld	0.601481	0.555862	0.56114	0.54966	0.534074	0.589014	0.340379	0.501497	0.529456	0.456014	0.479296	0.391738	0.193099	0.169102	0.220164	0.339136	0.425012	0.0556603	0.38737	0.174268	0.373497	0.447026	0.333077	0.241927	0.0805443	0.461448	0.216738	0.352132	0.433553	0.38734	0.252442	-0.000641591	0.315649	0.349967	0.278695	0.262619	0.435126	0.457648	0.302873	0.414648	0.315182	0.413328	0.310095
TGS	32	26	1.51785	31.7501	FBgn0032197	CG5694	0.590995	0.563545	0.534717	0.546685	0.535236	0.552608	0.361586	0.550572	0.496078	0.401379	0.381966	0.433392	0.315875	0.282367	0.3062	0.503215	0.487312	0.134698	0.366538	0.246953	0.382054	0.467241	0.378897	0.382046	0.188713	1	0.32944	0.406697	0.540346	0.474886	0.345362	0.179546	0.350208	0.450929	0.351553	0.400871	0.534246	0.549463	0.430462	0.463378	0.480144	0.476011	0.460883
NA	78	44	0.713907	25.1866	FBgn0283521	lola	0.574418	0.574356	0.546957	0.536224	0.57414	0.585331	0.339289	0.585284	0.502899	0.436663	0.403164	0.492669	0.386011	0.36772	0.322272	0.623457	0.536185	0.17866	0.397257	0.315013	0.396147	0.519758	0.467735	0.482789	0.242056	0.676757	0.389771	0.472614	0.615589	0.566294	0.395261	0.117782	0.423934	0.579751	0.388499	0.511541	0.674495	0.683231	0.499434	0.550059	0.58255	0.482701	0.578455
NA	15	30	0.307104	14.946	FBgn0030505	NFAT	0.607577	0.53436	0.51204	0.566047	0.550691	0.510916	0.332057	0.544002	0.510346	0.362049	0.390133	0.467606	0.356775	0.280678	0.298792	0.542304	0.502765	0.175258	0.371628	0.24694	0.372725	0.494055	0.395311	0.38847	0.194568	0.599242	0.357015	0.42238	0.592427	0.491609	0.360628	0.077917	0.344129	0.487818	0.363148	0.413216	0.579731	0.559957	0.416308	0.461136	0.488103	0.495194	0.465463
NA	119	322	0.337176	230.806	FBgn0002525	Lam	0.559043	0.545675	0.529612	0.584252	0.506247	0.482096	0.404475	0.517888	0.513351	0.336924	0.39075	0.509917	0.486749	0.317226	0.28208	0.574371	0.596748	0.227156	0.391617	0.293803	0.48177	0.490943	0.357283	0.38646	0.224436	0.562113	0.437744	0.447081	0.638247	0.558586	0.348504	0.00116821	0.417531	0.367246	0.515929	0.499038	0.567596	0.497372	0.514507	0.553774	0.6837	0.566305	0.632243
NA	27	15	0.988279	18.3019	FBgn0034570	CG10543	0.569911	0.590776	0.549533	0.488905	0.623996	0.614098	0.340754	0.598054	0.501764	0.432646	0.419518	0.460467	0.390558	0.341219	0.336521	0.558666	0.509375	0.161593	0.413391	0.281987	0.400339	0.51208	0.399975	0.449464	0.185965	0.599712	0.395717	0.490952	0.648083	0.626126	0.378112	0.0553087	0.412688	0.493804	0.359846	0.4915	0.583351	0.573674	0.506228	0.49585	0.568794	0.42421	0.565581
NA	41	12	2.07403	15.1666	FBgn0026582	Hmg-2	0.517431	0.577591	0.550115	0.534579	0.528903	0.503782	0.378026	0.483182	0.504271	0.365543	0.457418	0.37284	0.144151	0.207291	0.224613	0.330451	0.482488	0.0613577	0.365165	0.211674	0.409846	0.412093	0.342387	0.286415	0.11142	0.430457	0.24321	0.302307	0.386055	0.412227	0.264088	0.0193453	0.268725	0.360238	0.346599	0.310249	0.409159	0.38852	0.333011	0.350706	0.379361	0.424081	0.380161
NA	13	34	0.958462	52.4046	FBgn0026262	bip2	0.566292	0.558108	0.517616	0.529664	0.576161	0.546933	0.348264	0.565295	0.497139	0.383467	0.39507	0.487831	0.404289	0.399101	0.313533	0.612309	0.581933	0.183572	0.418851	0.327346	0.412708	0.556116	0.447686	0.506271	0.273854	0.657079	0.438032	0.485836	0.645798	0.5968	0.385532	0.0820291	0.431145	0.574431	0.420382	0.559871	0.692148	0.662039	0.518097	0.562055	0.619943	0.498832	0.614644
NA	63	71	0.68864	48.0221	FBgn0015391	glu	0.555516	0.543871	0.522513	0.548891	0.525468	0.460548	0.35384	0.481366	0.554553	0.297504	0.398274	0.468797	0.429657	0.241751	0.270655	0.523876	0.515316	0.209974	0.35027	0.249927	0.468711	0.445466	0.326005	0.347709	0.146572	0.492165	0.365987	0.399662	0.611909	0.520548	0.282371	0.00449897	0.356263	0.346329	0.408923	0.407804	0.487104	0.440927	0.427381	0.465883	0.508158	0.505613	0.483785
NA	36	78	0.288397	58.5894	FBgn0040283	SMC1	0.555434	0.515	0.520448	0.566226	0.492566	0.439969	0.342728	0.472633	0.529199	0.303936	0.381492	0.437145	0.322989	0.23405	0.249857	0.496952	0.51051	0.150702	0.360634	0.220547	0.425281	0.429807	0.318074	0.330481	0.167107	0.511267	0.325667	0.354791	0.532201	0.438831	0.291004	0.0161331	0.29271	0.377121	0.381362	0.361809	0.490796	0.470921	0.379614	0.442403	0.45935	0.516587	0.44248
TGS	70	342	1.7832	554.18	FBgn0004872	piwi	0.579828	0.543888	0.517334	0.513199	0.582666	0.537553	0.365617	0.559781	0.499936	0.369122	0.421854	0.535328	0.564262	0.289294	0.332181	0.585303	0.549216	0.244964	0.425715	0.281528	0.422268	0.524126	0.354783	0.397895	0.178203	0.540346	0.422118	0.492525	1	0.633582	0.359751	0.00107418	0.436681	0.401524	0.407345	0.494999	0.57913	0.511759	0.484844	0.527858	0.600507	0.463197	0.602006
NA	56	47	0.0815862	41.5683	FBgn0262527	nsl1	0.546493	0.562235	0.510147	0.521238	0.547481	0.560955	0.320706	0.547135	0.449701	0.426113	0.356471	0.453766	0.325348	0.314122	0.31187	0.532597	0.487296	0.1429	0.361263	0.275237	0.360694	0.469163	0.394943	0.404365	0.21571	0.578773	0.354945	0.428038	0.559102	0.53997	0.359682	0.043051	0.377099	0.470544	0.348829	0.438476	0.557944	0.558252	0.470634	0.470752	0.53519	0.451057	0.525055
NA	50	37	0.537982	43.9387	FBgn0000541	E(bx)	0.555332	0.552367	0.508029	0.524039	0.509771	0.534395	0.316743	0.523684	0.464857	0.403788	0.33036	0.447216	0.330668	0.265711	0.311964	0.538779	0.452672	0.162011	0.331481	0.238098	0.366391	0.456522	0.371006	0.378521	0.207726	0.574581	0.324689	0.40738	0.541164	0.495904	0.354106	0.0536005	0.353778	0.480541	0.342895	0.403776	0.513405	0.553272	0.439404	0.460818	0.500901	0.47012	0.469096
NA	38	19	0.370171	13.5286	FBgn0052767	CG32767	0.534836	0.547418	0.539184	0.484075	0.579794	0.583565	0.33137	0.556302	0.482792	0.456614	0.396144	0.466751	0.377479	0.312808	0.300993	0.550609	0.500637	0.148585	0.390924	0.280425	0.377003	0.484543	0.413241	0.42895	0.176262	0.594121	0.35759	0.462557	0.598014	0.554492	0.342546	0.0502694	0.426824	0.509208	0.336128	0.458712	0.618233	0.630569	0.451562	0.531569	0.510086	0.424749	0.524113
NA	14	50	1.4245	57.0827	FBgn0261239	Hr39	0.571902	0.503591	0.469821	0.558765	0.468502	0.480316	0.299176	0.459234	0.470629	0.351748	0.356102	0.376944	0.185787	0.20341	0.248876	0.407172	0.423346	0.0906512	0.305909	0.205961	0.329047	0.409993	0.330157	0.320682	0.171949	0.492787	0.250095	0.303386	0.410743	0.361943	0.285191	0.0602172	0.269347	0.453789	0.312329	0.317282	0.464984	0.503414	0.341138	0.359758	0.387283	0.455296	0.360079
NA	79	22	0.675797	58.0677	FBgn0011648	Mad	0.570286	0.515594	0.498582	0.500093	0.553772	0.515763	0.305647	0.507953	0.460621	0.381615	0.40784	0.426843	0.290769	0.261744	0.279563	0.459021	0.463578	0.147923	0.380645	0.241937	0.321076	0.476355	0.410894	0.380424	0.189968	0.535894	0.315815	0.399767	0.531361	0.472136	0.340792	0.0633161	0.347082	0.470078	0.316783	0.393762	0.511398	0.529037	0.407426	0.425419	0.46694	0.413463	0.459166
NA	163	0	5.93241	12.3886	FBgn0004795	retn	0.510236	0.580125	0.59612	0.396693	0.568665	0.650699	0.257579	0.552712	0.487318	0.488336	0.467376	0.331898	0.147043	0.135245	0.292453	0.331103	0.283222	0.0144653	0.330551	0.141374	0.27989	0.345474	0.324147	0.27414	0.0464696	0.422249	0.140579	0.356823	0.402988	0.452779	0.255753	0.00670429	0.341245	0.346594	0.162401	0.228192	0.255396	0.407388	0.344318	0.327941	0.30624	0.2428	0.295759
NA	384	1713	0.253723	827.342	FBgn0004362	HmgD	0.488278	0.532438	0.511491	0.543071	0.500642	0.476175	0.403263	0.494869	0.472989	0.334201	0.38611	0.517487	0.555252	0.339276	0.287667	0.581313	0.611589	0.240773	0.379585	0.315763	0.493477	0.462012	0.342336	0.398644	0.209324	0.542107	0.463031	0.443515	0.680903	0.621029	0.327884	-0.000626589	0.438198	0.331987	0.518793	0.548231	0.55803	0.474951	0.546	0.583828	0.742174	0.525689	0.73383
NA	7	8	-2.12894	20.9331	FBgn0029504	CHES-1-like	0.554935	0.568148	0.489395	0.442392	0.627737	0.648588	0.279576	0.594058	0.423989	0.484128	0.331552	0.423036	0.320663	0.263591	0.363534	0.48865	0.397771	0.130125	0.328376	0.246831	0.256007	0.453775	0.387836	0.417806	0.154787	0.581467	0.298065	0.473158	0.593938	0.573889	0.397522	0.0689187	0.39346	0.500486	0.246711	0.403898	0.459591	0.558088	0.49878	0.42697	0.48006	0.349558	0.474911
NA	21	27	0.123748	22.0437	FBgn0265630	sno	0.529082	0.547783	0.501531	0.455391	0.51195	0.542828	0.312099	0.521343	0.449646	0.40457	0.331171	0.417039	0.322187	0.281712	0.309636	0.535344	0.419112	0.132149	0.321756	0.252336	0.3478	0.460218	0.36209	0.407412	0.177267	0.539209	0.315535	0.439477	0.545917	0.541387	0.340309	0.0446413	0.375788	0.463204	0.323926	0.421602	0.514461	0.524222	0.44947	0.425247	0.514584	0.407056	0.476999
NA	133	81	0.481349	185.838	FBgn0284220	Top2	0.50628	0.511731	0.490853	0.517099	0.511683	0.511959	0.319681	0.499571	0.445422	0.390061	0.3163	0.477838	0.440637	0.261532	0.303352	0.563572	0.482234	0.203058	0.307497	0.258624	0.373297	0.418209	0.342583	0.38488	0.201488	0.560273	0.339073	0.41586	0.60456	0.51789	0.338828	0.00202244	0.416282	0.4243	0.375209	0.438138	0.472029	0.548629	0.484542	0.531354	0.564834	0.475008	0.550118
NA	122	470	1.0097	244.526	FBgn0010278	Ssrp	0.491925	0.518425	0.515703	0.484426	0.5322	0.4929	0.347865	0.488001	0.498545	0.35168	0.46071	0.49048	0.448512	0.334225	0.278881	0.566834	0.569193	0.193333	0.400717	0.303943	0.445863	0.510763	0.342772	0.436506	0.209292	0.490931	0.424812	0.457699	0.645197	0.611781	0.31295	0.0010325	0.451046	0.395328	0.430927	0.553137	0.588813	0.526765	0.519734	0.553431	0.659273	0.438883	0.667204
NA	263	77	0.0567404	66.7529	FBgn0002638	Rcc1	0.510262	0.54928	0.516204	0.43137	0.544756	0.566906	0.28961	0.537043	0.511345	0.392182	0.419695	0.42285	0.303291	0.330427	0.308085	0.513357	0.478236	0.136919	0.376995	0.279769	0.363225	0.490713	0.3695	0.481296	0.196889	0.496942	0.359054	0.46371	0.541029	0.601894	0.336029	0.00515369	0.430619	0.447695	0.356279	0.505155	0.476238	0.518518	0.572005	0.478292	0.62061	0.379651	0.57838
NA	30	18	0.693451	20.3563	FBgn0003459	stwl	0.558772	0.471355	0.436186	0.53432	0.492188	0.460224	0.302602	0.447782	0.46023	0.309899	0.316141	0.377157	0.240746	0.18664	0.27154	0.358837	0.40118	0.119036	0.298052	0.185106	0.288685	0.38388	0.286006	0.270422	0.114979	0.462196	0.255287	0.345257	0.47207	0.384781	0.297274	0.0296076	0.276337	0.32533	0.25827	0.292431	0.378111	0.389497	0.355926	0.329976	0.358991	0.424077	0.349513
NA	113	107	-0.479628	93.616	FBgn0259785	pzg	0.50925	0.547332	0.487466	0.451309	0.574677	0.561227	0.30107	0.547312	0.450311	0.395918	0.355452	0.475467	0.418155	0.30568	0.330265	0.554524	0.486523	0.18341	0.342031	0.27956	0.347711	0.487096	0.352811	0.458995	0.215508	0.525999	0.382853	0.478234	0.644522	0.636222	0.35667	0.00472567	0.426833	0.451687	0.358613	0.51269	0.497891	0.526708	0.552868	0.509096	0.64468	0.406874	0.611332
NA	129	116	-0.356587	134.745	FBgn0262519	Mi-2	0.510395	0.501939	0.482474	0.500274	0.507658	0.484238	0.320632	0.490613	0.451209	0.363597	0.375786	0.467552	0.424846	0.35143	0.296832	0.58481	0.533204	0.189682	0.370199	0.282	0.401715	0.494914	0.347923	0.434215	0.2472	0.531109	0.412	0.439361	0.612672	0.565108	0.357289	0.0304998	0.401527	0.477436	0.417349	0.508809	0.592887	0.563489	0.48628	0.516921	0.624263	0.477029	0.606591
NA	47	20	0.41717	53.9843	FBgn0001994	crp	0.546298	0.514724	0.459146	0.468183	0.548971	0.530712	0.296655	0.528709	0.445209	0.371172	0.343173	0.466205	0.432247	0.309613	0.329939	0.556921	0.483289	0.213526	0.356146	0.277008	0.333307	0.491079	0.360179	0.446262	0.233879	0.571205	0.377583	0.471373	0.637719	0.568004	0.397929	0.0327177	0.388907	0.515074	0.351112	0.484495	0.552486	0.554967	0.508714	0.494297	0.580437	0.435636	0.555321
NA	110	209	0.3586	211.452	FBgn0002183	dre4	0.516783	0.494246	0.476089	0.493834	0.504208	0.452354	0.291567	0.462649	0.487107	0.324989	0.358668	0.452884	0.381011	0.24536	0.256201	0.510554	0.455779	0.181108	0.326584	0.242175	0.361247	0.43761	0.31932	0.388988	0.176974	0.484447	0.32891	0.3995	0.571818	0.497156	0.305681	0.0159126	0.354171	0.404929	0.335469	0.429535	0.474791	0.492872	0.445385	0.463728	0.508795	0.431589	0.494765
NA	61	25	-0.247681	40.9609	FBgn0265523	Smr	0.517269	0.478597	0.475081	0.508771	0.491933	0.469095	0.339891	0.497523	0.46168	0.354829	0.391551	0.493713	0.454196	0.407082	0.276848	0.623906	0.579877	0.207665	0.413087	0.343209	0.424685	0.529402	0.414219	0.471933	0.266017	0.618236	0.463659	0.466107	0.63853	0.566718	0.363738	0.0801972	0.424283	0.522474	0.447739	0.572938	0.744531	0.655785	0.489559	0.573803	0.630032	0.491896	0.638299
NA	98	156	0.792864	47.1667	FBgn0026575	hang	0.536413	0.465344	0.457072	0.510208	0.448284	0.446596	0.329744	0.456403	0.446625	0.34403	0.359503	0.424768	0.350257	0.250333	0.232153	0.496529	0.448911	0.177726	0.33827	0.231166	0.369879	0.435035	0.322148	0.332282	0.18177	0.511698	0.311483	0.377652	0.535434	0.43115	0.3114	0.0351645	0.334036	0.392271	0.334754	0.387778	0.57644	0.506725	0.355488	0.461442	0.443246	0.462199	0.431642
NA	46	123	0.122242	51.314	FBgn0036134	FoxK	0.547687	0.486247	0.4523	0.479403	0.480035	0.476611	0.285547	0.456982	0.430873	0.329836	0.330789	0.38181	0.263579	0.218479	0.266262	0.422424	0.391045	0.122223	0.3114	0.205863	0.295719	0.412337	0.314038	0.312351	0.143322	0.466904	0.28878	0.37837	0.500253	0.440638	0.301065	0.00825844	0.312199	0.362608	0.278218	0.33254	0.428481	0.440262	0.388749	0.375914	0.41068	0.379854	0.38844
NA	72	41	-0.61449	56.4566	FBgn0015396	jumu	0.503907	0.512148	0.468209	0.45955	0.511327	0.50147	0.276407	0.489309	0.443252	0.343591	0.306874	0.40112	0.365786	0.205674	0.286294	0.449748	0.409366	0.168002	0.286453	0.204179	0.346576	0.380139	0.317358	0.335021	0.128257	0.46262	0.282482	0.386695	0.563204	0.499984	0.280119	-0.00133766	0.363493	0.339166	0.29342	0.347047	0.391478	0.423434	0.422993	0.428014	0.465247	0.383559	0.425552
NA	42	99	0.0805601	86.1683	FBgn0020309	crol	0.507021	0.476691	0.454152	0.50104	0.458088	0.452115	0.334788	0.501594	0.452401	0.317072	0.346014	0.482754	0.479758	0.401282	0.280486	0.628567	0.579149	0.217143	0.379335	0.31498	0.438281	0.507139	0.387323	0.455261	0.264567	0.608348	0.473079	0.457466	0.632046	0.564523	0.343672	0.0640443	0.421413	0.479198	0.475185	0.558696	0.69284	0.603406	0.495679	0.577899	0.681777	0.504711	0.644872
NA	103	45	0.622653	46.851	FBgn0267821	da	0.517932	0.509423	0.464074	0.445879	0.492654	0.526307	0.27128	0.511162	0.440194	0.381059	0.351913	0.391881	0.295701	0.310658	0.284475	0.494965	0.415392	0.122311	0.330636	0.252724	0.323152	0.442038	0.412661	0.399286	0.197222	0.58921	0.317871	0.395598	0.491115	0.480494	0.342347	0.101494	0.337613	0.506935	0.304682	0.418463	0.550418	0.574927	0.412303	0.436271	0.462548	0.403286	0.442531
NA	47	38	0.0569864	49.0181	FBgn0015615	SMC3	0.493481	0.465429	0.473119	0.49622	0.429417	0.389708	0.293924	0.393215	0.491371	0.275363	0.379167	0.374082	0.27078	0.216139	0.203896	0.437562	0.435357	0.140154	0.31333	0.206987	0.401005	0.391001	0.261541	0.286194	0.116238	0.403465	0.272259	0.307897	0.452142	0.393574	0.24243	0.0110741	0.251517	0.32095	0.340189	0.337957	0.453058	0.368203	0.315021	0.363758	0.401743	0.433982	0.384652
NA	65	89	0.924706	112.734	FBgn0011604	Iswi	0.503797	0.49213	0.449976	0.463096	0.45368	0.438868	0.289531	0.441318	0.450585	0.310817	0.334785	0.41829	0.357761	0.225401	0.252238	0.48332	0.443806	0.17346	0.32371	0.238464	0.372734	0.41714	0.29319	0.35568	0.159801	0.459351	0.327722	0.370386	0.525776	0.471688	0.284638	-0.00315428	0.3183	0.353293	0.351746	0.396124	0.463281	0.431836	0.404599	0.423824	0.493037	0.426094	0.458523
NA	135	38	-0.179736	63.1087	FBgn0010328	woc	0.480263	0.502963	0.470899	0.447063	0.461084	0.48827	0.300655	0.476728	0.42559	0.35899	0.329637	0.420141	0.374022	0.290359	0.292064	0.529344	0.447599	0.175592	0.319505	0.24255	0.361272	0.431876	0.325648	0.377561	0.202182	0.499565	0.341167	0.39917	0.54446	0.529064	0.330485	0.0151751	0.3661	0.399628	0.368719	0.43991	0.477629	0.471668	0.463096	0.455874	0.559246	0.420337	0.529357
NA	21	8	0.693335	6.26357	FBgn0030012	CG18262	0.496027	0.457413	0.462617	0.472215	0.488474	0.410598	0.334188	0.396878	0.423732	0.278562	0.410943	0.340521	0.216367	0.210361	0.182806	0.31621	0.468832	0.0885874	0.389741	0.20635	0.386106	0.411213	0.265465	0.272081	0.116043	0.377871	0.270769	0.304569	0.425716	0.391919	0.228165	0.0119321	0.269597	0.291561	0.341041	0.322069	0.420759	0.346316	0.322979	0.369013	0.376047	0.379579	0.388774
NA	58	58	-0.382924	34.967	FBgn0261573	CoRest	0.493299	0.467396	0.442445	0.483873	0.41946	0.409633	0.300224	0.413646	0.451114	0.305624	0.340093	0.384877	0.298574	0.231758	0.224208	0.441131	0.421725	0.154391	0.309536	0.230893	0.364429	0.404444	0.306871	0.322694	0.180496	0.460098	0.283894	0.333625	0.468464	0.406803	0.279214	0.0184896	0.304897	0.38924	0.331478	0.372033	0.460276	0.456059	0.361976	0.406265	0.442288	0.426322	0.419956
dual_cluster	25	94	1.30189	50.0873	FBgn0261793	Trf2	0.492152	0.443665	0.443636	0.495924	0.425943	0.396984	0.337012	0.432223	0.438459	0.293111	0.393747	0.440031	0.383748	0.382804	0.220348	0.562131	0.551946	0.187842	0.406932	0.327211	0.422205	0.495016	0.366373	0.425966	0.267903	0.534246	0.425109	0.419407	0.57913	0.51705	0.314858	0.0549924	0.38362	0.460395	0.422756	0.540352	1	0.575435	0.447933	0.519402	0.604016	0.460703	0.608049
NA	195	131	-0.525081	47.2227	FBgn0002781	mod(mdg4)	0.461217	0.459307	0.462546	0.48847	0.4461	0.394938	0.338412	0.416072	0.44377	0.280887	0.365336	0.427533	0.398492	0.309985	0.225612	0.485796	0.541546	0.181782	0.380794	0.279079	0.434074	0.442762	0.335912	0.371584	0.207511	0.459493	0.397202	0.380902	0.549048	0.510181	0.28104	0.0112237	0.357356	0.347495	0.441798	0.48783	0.549367	0.459361	0.44455	0.504516	0.594304	0.449418	0.579386
NA	43	9	1.35287	28.427	FBgn0023395	Chd3	0.483908	0.440804	0.442008	0.499323	0.352776	0.354637	0.304727	0.357362	0.460008	0.245418	0.34666	0.336852	0.208775	0.141267	0.137035	0.322961	0.382658	0.13142	0.305392	0.135615	0.371547	0.324412	0.240596	0.192958	0.090456	0.345372	0.216115	0.240429	0.353686	0.283489	0.195542	-0.00339398	0.200337	0.218956	0.294054	0.222869	0.354059	0.295594	0.249247	0.30293	0.29541	0.423505	0.26465
NA	112	42	0.389245	34.5671	FBgn0087008	e(y)3	0.466492	0.470825	0.47134	0.452573	0.47726	0.484736	0.263362	0.469689	0.41686	0.378271	0.318001	0.401808	0.313603	0.256109	0.246677	0.490794	0.413935	0.140422	0.297439	0.231706	0.319615	0.404313	0.331502	0.352643	0.178012	0.511368	0.283622	0.376747	0.492272	0.442096	0.280066	0.0411481	0.372987	0.418365	0.294275	0.398321	0.486584	0.55453	0.403053	0.483298	0.460416	0.381713	0.464869
NA	0	0	NA	0.0335714	FBgn0008646	E5	0.434561	0.62154	0.464418	0.339252	0.5862	0.699597	0.257418	0.534708	0.292562	0.537683	0.212088	0.286178	0.102286	0.125871	0.371207	0.212709	0.228381	-0.00189929	0.242237	0.149711	0.190697	0.328855	0.263975	0.247353	0.0482892	0.380177	0.149168	0.32898	0.368606	0.553363	0.289595	-0.00024855	0.302052	0.291901	0.116621	0.200754	0.166152	0.259029	0.42647	0.219276	0.3433	0.220453	0.311806
NA	90	49	0.080717	37.6733	FBgn0261885	osa	0.477793	0.467646	0.451624	0.458922	0.414256	0.426167	0.280151	0.464519	0.441661	0.322538	0.321166	0.433107	0.362316	0.277012	0.259861	0.583269	0.44593	0.182286	0.309591	0.246767	0.362869	0.421098	0.356173	0.380105	0.208972	0.543017	0.321711	0.362581	0.521464	0.430079	0.303616	0.0597421	0.32592	0.478753	0.358314	0.417296	0.556372	0.564845	0.383994	0.459503	0.484184	0.452143	0.459214
NA	38	35	1.20144	25.9039	FBgn0036398	upSET	0.505926	0.475195	0.429148	0.437376	0.475737	0.497401	0.26544	0.507585	0.410054	0.374843	0.31007	0.416996	0.350934	0.290699	0.297693	0.558752	0.423475	0.156047	0.317382	0.252074	0.311358	0.440896	0.389019	0.418424	0.199048	0.600258	0.339769	0.414756	0.552357	0.479817	0.358273	0.168397	0.341076	0.512755	0.31252	0.417847	0.554325	0.590341	0.422269	0.457756	0.484733	0.420659	0.463572
NA	51	35	0.414796	15.803	FBgn0051224	CG31224	0.498877	0.464204	0.43044	0.451483	0.494423	0.468288	0.257469	0.459786	0.41936	0.340779	0.340846	0.368443	0.264414	0.257146	0.253027	0.430219	0.426259	0.109876	0.297258	0.222459	0.298185	0.406825	0.34072	0.361538	0.166242	0.489244	0.291885	0.373412	0.493834	0.441956	0.310422	0.0402842	0.320926	0.426324	0.276519	0.374693	0.462306	0.501839	0.391792	0.411612	0.43109	0.367412	0.43095
NA	85	8	0.0660497	13.8276	FBgn0029905	Nf-YC	0.455333	0.479495	0.446261	0.452654	0.446647	0.445116	0.293505	0.429387	0.41093	0.325838	0.334411	0.391105	0.300363	0.28388	0.237873	0.435114	0.460875	0.128485	0.354761	0.243567	0.355991	0.414545	0.322953	0.334621	0.171737	0.463337	0.309911	0.364203	0.483007	0.465272	0.268353	0.00633292	0.343823	0.372759	0.344075	0.398773	0.481961	0.446502	0.397618	0.437234	0.471172	0.388884	0.466394
NA	81	48	-0.246741	45.687	FBgn0010280	Taf4	0.498193	0.470427	0.419653	0.442481	0.485901	0.478378	0.254638	0.494483	0.411353	0.340776	0.28196	0.425276	0.349316	0.256385	0.291396	0.527517	0.414842	0.1661	0.299467	0.244835	0.298243	0.439273	0.357174	0.411004	0.212941	0.555192	0.314294	0.408036	0.543843	0.483102	0.349936	0.0568579	0.359402	0.500384	0.305107	0.413744	0.494242	0.565908	0.447326	0.453419	0.497836	0.41535	0.470283
NA	61	48	0.289773	45.655	FBgn0061200	Nup153	0.487122	0.46438	0.435657	0.438589	0.431184	0.453859	0.252333	0.466791	0.4158	0.343522	0.325841	0.39791	0.312406	0.253426	0.265084	0.506562	0.398528	0.134475	0.284108	0.219473	0.325608	0.410036	0.309843	0.36169	0.195193	0.490296	0.303635	0.378907	0.492112	0.450873	0.317955	0.018254	0.32432	0.437231	0.308789	0.392651	0.475458	0.496869	0.407581	0.408909	0.485665	0.414801	0.44097
NA	30	17	-0.101429	21.026	FBgn0039488	CG6066	0.44593	0.450927	0.443502	0.4689	0.460562	0.415228	0.323315	0.42044	0.419813	0.296475	0.356403	0.421652	0.342319	0.346812	0.236941	0.487361	0.538279	0.16404	0.360924	0.286486	0.398986	0.446928	0.311992	0.406356	0.232921	0.466498	0.397607	0.398118	0.521179	0.524029	0.301707	0.00284294	0.395626	0.390347	0.415363	0.509433	0.542919	0.48328	0.485349	0.50066	0.612198	0.444928	0.603563
NA	173	308	-0.365318	322.95	FBgn0000412	D1	0.416987	0.456937	0.4568	0.472447	0.452901	0.387697	0.359949	0.421657	0.441213	0.276391	0.382887	0.500348	0.55717	0.402954	0.243173	0.587148	0.633258	0.248192	0.403911	0.345342	0.502651	0.501117	0.335124	0.448901	0.253641	0.484356	0.498469	0.449941	0.679069	0.635368	0.295815	0.00016715	0.483964	0.367031	0.531824	0.623527	0.64918	0.507999	0.555669	0.609995	0.783791	0.480759	0.777595
NA	185	407	-0.218613	210.58	FBgn0014879	Set	0.409058	0.474752	0.456719	0.451899	0.448561	0.431094	0.354504	0.437404	0.403407	0.301059	0.360807	0.465672	0.483153	0.437151	0.26493	0.558197	0.61509	0.217521	0.387284	0.350162	0.458397	0.485591	0.330116	0.463788	0.282371	0.491528	0.493032	0.454961	0.607314	0.644801	0.316426	0.00288163	0.481401	0.373833	0.517593	0.634619	0.602345	0.485331	0.602879	0.587305	0.82424	0.451696	0.795862
NA	4	12	-0.931737	14.4336	FBgn0037831	Cap-H2	0.449267	0.518545	0.460983	0.357591	0.508468	0.54628	0.246007	0.497698	0.372314	0.422633	0.308254	0.327626	0.209354	0.163584	0.304951	0.349686	0.296475	0.0619774	0.265123	0.166482	0.237868	0.332193	0.272639	0.296361	0.104516	0.41581	0.192048	0.340694	0.443636	0.470197	0.274813	0.00416757	0.307983	0.335325	0.183021	0.275614	0.264233	0.363527	0.3825	0.295066	0.371501	0.277722	0.345207
NA	22	11	0.194489	50.2126	FBgn0002521	pho	0.465241	0.482424	0.43241	0.404102	0.441654	0.478147	0.281083	0.49006	0.402254	0.346515	0.309948	0.378983	0.300718	0.262862	0.274921	0.484767	0.388999	0.153686	0.299735	0.231523	0.311199	0.417789	0.347808	0.384761	0.189936	0.53515	0.282907	0.35956	0.483208	0.458545	0.331273	0.0700905	0.316103	0.465776	0.29412	0.383344	0.456337	0.512997	0.404274	0.402499	0.45242	0.379246	0.425009
NA	70	36	0.42892	34.252	FBgn0261617	nej	0.482218	0.439822	0.411553	0.446828	0.435714	0.442793	0.271734	0.472222	0.410534	0.32483	0.311451	0.433988	0.398599	0.323595	0.279319	0.575226	0.45876	0.183398	0.330818	0.277436	0.354152	0.450823	0.372882	0.405284	0.230098	0.575042	0.367049	0.40473	0.566545	0.472341	0.33967	0.0665161	0.359829	0.494746	0.35007	0.453273	0.62803	0.606522	0.417757	0.490024	0.522106	0.439431	0.508379
NA	45	18	1.29667	10.2969	FBgn0036395	CG17361	0.433846	0.455434	0.442525	0.44231	0.472822	0.391461	0.29329	0.397238	0.430316	0.260976	0.382676	0.351705	0.259429	0.225379	0.189816	0.386428	0.486457	0.126538	0.329887	0.223004	0.362369	0.400944	0.297244	0.320492	0.158431	0.423792	0.294508	0.325896	0.433159	0.397336	0.251953	0.0426978	0.303046	0.362042	0.353856	0.376887	0.450335	0.393934	0.357921	0.401405	0.425974	0.396384	0.431186
NA	19	14	0.957356	10.4403	FBgn0041111	lilli	0.483913	0.440546	0.411532	0.434827	0.440079	0.448563	0.258778	0.46756	0.407741	0.320495	0.308493	0.371176	0.273133	0.291027	0.238656	0.466401	0.406267	0.122826	0.314247	0.235449	0.298659	0.413104	0.399074	0.362568	0.184719	0.565625	0.308542	0.349372	0.459466	0.39998	0.311831	0.109742	0.294682	0.481962	0.29455	0.384817	0.553472	0.555895	0.359257	0.400829	0.417253	0.393104	0.403933
NA	1	0	NA	0.0211429	FBgn0010323	Gsc	0.420893	0.385648	0.430774	0.532353	0.34731	0.253353	0.350587	0.259922	0.403205	0.179902	0.426683	0.282382	0.0810381	0.0981147	0.0933404	0.208429	0.416932	0.0433784	0.315406	0.115178	0.345735	0.270567	0.181342	0.103161	0.065544	0.28176	0.150226	0.175012	0.245779	0.15782	0.149541	0.00947245	0.120712	0.162643	0.290767	0.145157	0.319579	0.228758	0.148657	0.24322	0.176408	0.41757	0.199384
NA	50	24	-0.738952	20.5131	FBgn0051151	wge	0.442176	0.460896	0.453349	0.407025	0.43877	0.468382	0.270192	0.465372	0.387757	0.357124	0.322907	0.410221	0.332279	0.286922	0.262704	0.527219	0.40981	0.143086	0.310118	0.232492	0.328181	0.40842	0.352035	0.367857	0.177463	0.507974	0.314502	0.363816	0.501801	0.462305	0.294891	0.0351157	0.356264	0.429225	0.308372	0.396442	0.525309	0.540393	0.389393	0.446352	0.455961	0.37134	0.458176
NA	81	43	0.996298	41.0116	FBgn0014037	Su(Tpl)	0.46317	0.451837	0.417329	0.42721	0.433053	0.457581	0.257112	0.464364	0.387871	0.337207	0.287051	0.383286	0.279794	0.343413	0.269096	0.537168	0.427529	0.129515	0.31327	0.268626	0.311601	0.441136	0.417319	0.446272	0.252205	0.59719	0.340845	0.379791	0.475218	0.458802	0.354016	0.146854	0.336854	0.563189	0.320671	0.455256	0.586734	0.608475	0.414798	0.446315	0.49481	0.410701	0.467086
NA	76	48	0.395303	45.075	FBgn0010750	atms	0.445773	0.425588	0.402449	0.475698	0.444147	0.384592	0.326638	0.388773	0.393635	0.273835	0.328038	0.407299	0.350214	0.320281	0.238533	0.417993	0.522989	0.171033	0.353978	0.286678	0.365114	0.439664	0.302422	0.377722	0.224005	0.451164	0.380292	0.378034	0.504824	0.486098	0.293302	0.00434229	0.377239	0.367524	0.413477	0.482281	0.517764	0.436439	0.494501	0.470008	0.591708	0.443955	0.59309
NA	1	4	0.0678034	0.758857	FBgn0085432	pan	0.464258	0.445835	0.410669	0.422374	0.452571	0.446271	0.26327	0.463289	0.387601	0.334765	0.302661	0.397505	0.346707	0.282318	0.269919	0.511241	0.442747	0.15723	0.320762	0.233436	0.311741	0.419546	0.334031	0.381648	0.199393	0.513788	0.329409	0.399549	0.536179	0.478744	0.329562	0.030471	0.342218	0.452906	0.313718	0.406547	0.522586	0.516041	0.41898	0.437789	0.483629	0.390823	0.471948
NA	38	19	1.31479	22.2887	FBgn0034240	MESR4	0.464801	0.445812	0.418735	0.408434	0.437023	0.443929	0.241843	0.447861	0.416087	0.301145	0.336355	0.378736	0.299198	0.261148	0.255816	0.477451	0.393148	0.124373	0.303095	0.229697	0.309592	0.396447	0.304623	0.360743	0.169139	0.446374	0.301773	0.379409	0.500963	0.473797	0.312416	0.0178071	0.315368	0.394699	0.289083	0.379813	0.467507	0.446542	0.398842	0.397124	0.459289	0.365192	0.437078
NA	143	46	-0.964613	100.153	FBgn0025463	Bap60	0.427151	0.436334	0.421368	0.439569	0.488977	0.411353	0.306928	0.432266	0.40449	0.290286	0.352848	0.449186	0.480829	0.379125	0.261412	0.529175	0.583782	0.218081	0.388477	0.326115	0.403541	0.490109	0.334835	0.461801	0.25116	0.490171	0.459219	0.467623	0.635966	0.602919	0.321178	0.0117299	0.44714	0.415805	0.448439	0.594376	0.597508	0.51065	0.544743	0.563844	0.69144	0.42131	0.702202
NA	46	28	0.914235	22.0557	FBgn0013799	Deaf1	0.429162	0.459156	0.406708	0.417509	0.438545	0.438222	0.298734	0.432523	0.40036	0.294757	0.330116	0.414846	0.362054	0.328642	0.257345	0.491852	0.479565	0.158481	0.326878	0.280765	0.366118	0.442929	0.323975	0.416225	0.220159	0.473877	0.380723	0.405962	0.53298	0.529847	0.28931	0.00411935	0.366403	0.40393	0.379731	0.500028	0.538898	0.471522	0.463136	0.473169	0.58205	0.399185	0.564433
NA	59	15	-0.0444275	25.57	FBgn0051365	CG31365	0.449802	0.437289	0.402649	0.41707	0.418492	0.404639	0.276944	0.414656	0.400866	0.264293	0.328614	0.336671	0.294752	0.234051	0.23272	0.385679	0.417561	0.152821	0.304642	0.205437	0.333226	0.371869	0.279486	0.299578	0.144427	0.423933	0.290499	0.337225	0.467531	0.413197	0.25163	0.0406535	0.308468	0.308721	0.318245	0.355308	0.426814	0.369984	0.360898	0.373487	0.437402	0.375845	0.414233
NA	296	433	-0.0497013	252.474	FBgn0039735	Nph	0.399146	0.473884	0.435201	0.397089	0.47995	0.469613	0.297405	0.461749	0.388019	0.324293	0.353381	0.455488	0.426482	0.459821	0.313674	0.601039	0.562206	0.192887	0.349634	0.36993	0.371844	0.506303	0.33133	0.546382	0.297076	0.495835	0.480904	0.501025	0.617492	0.6892	0.35953	-7.53974e-05	0.512829	0.448442	0.459877	0.685516	0.587022	0.516515	0.67385	0.564814	0.840478	0.389454	0.810855
NA	18	24	-0.266282	27.4411	FBgn0032815	CG10462	0.469141	0.427714	0.397128	0.40736	0.440406	0.427587	0.259283	0.416132	0.405422	0.293773	0.359827	0.338715	0.245638	0.226454	0.237966	0.385222	0.387512	0.114357	0.329538	0.214218	0.275674	0.375345	0.293419	0.323173	0.148988	0.423791	0.266648	0.350192	0.455307	0.4127	0.283949	0.0493971	0.29696	0.372412	0.260561	0.350603	0.430123	0.42751	0.361604	0.360321	0.389194	0.344756	0.393879
NA	46	23	0.156377	29.0834	FBgn0036248	ssp	0.411708	0.430929	0.431848	0.424761	0.437731	0.393736	0.311441	0.395701	0.405778	0.287627	0.340546	0.385087	0.341918	0.284253	0.222681	0.413373	0.473583	0.159696	0.330344	0.247536	0.363122	0.409313	0.312935	0.34611	0.171493	0.444288	0.331015	0.362054	0.484849	0.478809	0.255402	0.0511545	0.342669	0.336646	0.372147	0.426175	0.469517	0.415812	0.417079	0.439276	0.507151	0.3903	0.509814
NA	16	15	0.356148	14.4617	FBgn0052296	Mrtf	0.4662	0.425495	0.388399	0.413675	0.442562	0.427174	0.241141	0.451976	0.388384	0.30018	0.305004	0.349967	0.25337	0.25876	0.229043	0.410832	0.38414	0.106033	0.303011	0.219613	0.268198	0.371294	0.341266	0.334143	0.120605	0.52136	0.278875	0.340034	0.45315	0.383175	0.289749	0.238385	0.266602	0.401182	0.258812	0.341001	0.49509	0.485212	0.32904	0.349111	0.359736	0.360216	0.370771
NA	38	36	-0.386063	49.7034	FBgn0004656	fs(1)h	0.437386	0.43361	0.407885	0.409614	0.471965	0.455256	0.284371	0.485064	0.384396	0.334458	0.307874	0.466025	0.488059	0.420036	0.29266	0.633398	0.526867	0.217707	0.362406	0.342137	0.354347	0.490466	0.407116	0.493001	0.275261	0.592922	0.461117	0.480962	0.649998	0.607019	0.368442	0.0713769	0.437488	0.517641	0.414957	0.601133	0.697166	0.634364	0.524742	0.566561	0.67849	0.416732	0.681783
NA	19	16	0.428484	41.0647	FBgn0039904	Hcf	0.440659	0.444284	0.40482	0.398115	0.422814	0.430714	0.244839	0.432894	0.38009	0.308479	0.288603	0.377173	0.322819	0.247438	0.262101	0.49854	0.38853	0.156876	0.265645	0.212882	0.303224	0.395814	0.313567	0.375007	0.207201	0.488315	0.302717	0.369677	0.495931	0.451571	0.316165	0.107814	0.313529	0.428212	0.300361	0.388184	0.441518	0.470638	0.401368	0.397613	0.473118	0.363953	0.440286
NA	39	17	-1.17689	16.8369	FBgn0039831	CG12054	0.43959	0.458517	0.410957	0.375525	0.492801	0.480298	0.248914	0.491313	0.378409	0.336287	0.317031	0.374768	0.293858	0.322208	0.285151	0.502445	0.411816	0.134137	0.310492	0.271468	0.274938	0.416498	0.392941	0.451076	0.194326	0.549039	0.330098	0.411712	0.513632	0.491027	0.346336	0.114337	0.34966	0.517174	0.274495	0.442237	0.518076	0.56598	0.44341	0.432647	0.482268	0.33049	0.478358
NA	34	24	0.84393	30.3901	FBgn0040466	Dlip2	0.416886	0.412896	0.406783	0.442485	0.366833	0.325818	0.31532	0.350724	0.403876	0.233394	0.335541	0.338515	0.212856	0.241426	0.166243	0.352704	0.459324	0.110337	0.314776	0.215689	0.376687	0.368297	0.272559	0.27773	0.159957	0.389682	0.294768	0.284746	0.376546	0.354115	0.208755	0.0927627	0.290623	0.285838	0.3563	0.341303	0.438651	0.361482	0.316925	0.375905	0.416359	0.388147	0.402941
NA	39	27	-1.02542	46.6806	FBgn0033998	row	0.425479	0.437408	0.403204	0.409788	0.384898	0.417908	0.256685	0.417993	0.373443	0.288572	0.2914	0.400199	0.388567	0.275483	0.249441	0.505849	0.432114	0.172856	0.293173	0.240494	0.363541	0.406776	0.295099	0.36287	0.194176	0.454017	0.355728	0.375104	0.52447	0.496588	0.288771	0.0235633	0.355934	0.359416	0.366893	0.43113	0.451184	0.437145	0.438203	0.459347	0.577624	0.397681	0.534442
NA	36	52	-0.793808	13.2611	FBgn0052772	CG32772	0.460727	0.405722	0.406006	0.402878	0.465148	0.419241	0.266611	0.445922	0.382002	0.305524	0.356519	0.377093	0.34075	0.281689	0.237066	0.46404	0.448187	0.170084	0.350385	0.234379	0.287087	0.430243	0.317133	0.376873	0.176913	0.497574	0.335339	0.392461	0.52972	0.441274	0.313488	0.106999	0.329913	0.416331	0.313519	0.426612	0.502056	0.497033	0.377877	0.437334	0.457803	0.34892	0.465326
NA	7	5	0.0600556	1.95457	FBgn0005427	ewg	0.427865	0.446284	0.408484	0.387693	0.499645	0.465945	0.261179	0.462704	0.368861	0.339109	0.305492	0.396557	0.342367	0.301901	0.281029	0.480561	0.426856	0.159689	0.328968	0.251263	0.294094	0.419032	0.343532	0.412136	0.183364	0.500243	0.328867	0.407029	0.539635	0.521319	0.324016	0.069759	0.357024	0.46137	0.299055	0.43955	0.48334	0.516985	0.449175	0.42155	0.491996	0.340386	0.497316
NA	61	31	0.371908	28.962	FBgn0038551	Odj	0.410452	0.443463	0.415183	0.399839	0.434566	0.415389	0.293267	0.413257	0.387055	0.290396	0.337454	0.365898	0.323052	0.281909	0.22959	0.411783	0.449219	0.14683	0.319366	0.242947	0.361258	0.412485	0.292704	0.37397	0.189622	0.435109	0.327978	0.356464	0.48174	0.494651	0.261251	0.0300588	0.353247	0.35081	0.365126	0.427161	0.451947	0.402937	0.433517	0.424778	0.529687	0.352457	0.506281
NA	9	12	0.957742	13.168	FBgn0003396	shn	0.460759	0.435113	0.396588	0.373801	0.451102	0.476633	0.229765	0.478465	0.363001	0.348669	0.324726	0.343441	0.218307	0.275368	0.259782	0.443891	0.369327	0.0978448	0.307569	0.223497	0.243136	0.408997	0.344367	0.37229	0.183338	0.496373	0.290569	0.386499	0.450497	0.443569	0.339985	0.0615642	0.297028	0.476034	0.235622	0.371477	0.503729	0.508894	0.380542	0.36192	0.421638	0.324574	0.406027
NA	22	11	0.680346	19.3449	FBgn0037317	CG14667	0.416649	0.411721	0.411017	0.424475	0.440985	0.365212	0.291644	0.366242	0.381517	0.258695	0.298018	0.340641	0.237255	0.272964	0.205813	0.380388	0.448838	0.10378	0.342255	0.232151	0.341718	0.379067	0.3024	0.343401	0.169301	0.442944	0.298804	0.332521	0.421849	0.413155	0.249852	0.128622	0.294254	0.354035	0.328785	0.379922	0.449958	0.423875	0.357239	0.38297	0.425672	0.365083	0.427673
NA	109	0	2.88302	0.231286	FBgn0001180	hb	0.464643	0.410847	0.409693	0.37864	0.437926	0.484643	0.220215	0.410916	0.348414	0.389285	0.34655	0.270925	0.102176	0.106586	0.204065	0.2194	0.233449	0.0295804	0.304508	0.111322	0.184549	0.298922	0.235044	0.172652	0.0578905	0.33268	0.127701	0.286344	0.319627	0.291553	0.217157	0.00196277	0.260172	0.252676	0.118258	0.171592	0.271264	0.34156	0.234296	0.257226	0.212583	0.223842	0.207528
NA	71	35	0.700932	49.1727	FBgn0040273	Spt5	0.425438	0.412824	0.395261	0.427365	0.396126	0.361345	0.272095	0.402416	0.399069	0.237928	0.313857	0.390612	0.340487	0.289096	0.222604	0.51691	0.460451	0.159931	0.305979	0.242666	0.336516	0.420724	0.299354	0.386663	0.225791	0.462355	0.346757	0.349899	0.501124	0.456695	0.282652	0.0570272	0.327306	0.435082	0.372056	0.448198	0.519192	0.478455	0.401738	0.430235	0.529926	0.413937	0.51484
NA	3	4	-0.318272	11.1541	FBgn0002723	Met	0.418526	0.449781	0.407946	0.38118	0.46788	0.443237	0.230783	0.435457	0.377337	0.348369	0.271752	0.331465	0.220945	0.252369	0.256227	0.440411	0.368344	0.101716	0.294125	0.205219	0.256952	0.361349	0.327274	0.365491	0.141746	0.49747	0.255643	0.350575	0.435765	0.425494	0.293016	0.13975	0.283603	0.451057	0.228792	0.355471	0.440555	0.48308	0.357296	0.359028	0.363205	0.317371	0.378293
NA	26	26	1.25438	22.0773	FBgn0028926	NC2beta	0.401559	0.405835	0.40751	0.442065	0.403508	0.326667	0.310475	0.361923	0.412078	0.216254	0.362884	0.402531	0.354327	0.347686	0.200369	0.485913	0.546117	0.169529	0.365116	0.277589	0.413119	0.428487	0.307571	0.393241	0.237065	0.449177	0.39475	0.354783	0.508062	0.465711	0.258306	0.0577793	0.347039	0.393425	0.432837	0.513431	0.58536	0.477327	0.434144	0.483791	0.586643	0.415505	0.589164
NA	77	24	0.271384	58.0261	FBgn0022764	Sin3A	0.440443	0.42603	0.404562	0.384262	0.418119	0.457718	0.227857	0.453674	0.355471	0.358457	0.271885	0.370592	0.29211	0.268248	0.257866	0.49227	0.371227	0.128412	0.281085	0.225169	0.258621	0.384283	0.353631	0.36741	0.192364	0.521745	0.294314	0.359183	0.466488	0.417926	0.314471	0.073326	0.335894	0.45708	0.264056	0.378172	0.485078	0.54446	0.381989	0.417544	0.431137	0.347728	0.426399
NA	81	28	0.359393	33.4104	FBgn0263102	psq	0.417698	0.426803	0.417021	0.392754	0.423123	0.40673	0.270728	0.442387	0.378007	0.294816	0.337129	0.39187	0.291389	0.331005	0.257951	0.579381	0.472937	0.140302	0.338095	0.263034	0.33036	0.450065	0.330207	0.452535	0.287636	0.522663	0.361483	0.386841	0.482458	0.468453	0.340649	0.0740296	0.348266	0.560287	0.361061	0.470732	0.595062	0.572475	0.412547	0.45402	0.554787	0.390998	0.536599
NA	110	16	0.413413	74.1913	FBgn0032979	Clamp	0.45334	0.394842	0.371847	0.425274	0.346358	0.360585	0.241731	0.382845	0.376038	0.248621	0.28134	0.33945	0.286842	0.230898	0.198845	0.439712	0.395462	0.158226	0.263874	0.216595	0.285866	0.363099	0.31212	0.321134	0.209334	0.488695	0.270252	0.297091	0.418399	0.328126	0.292922	0.0685193	0.268228	0.423802	0.310648	0.339582	0.454332	0.488248	0.32237	0.373854	0.408985	0.405029	0.382901
NA	26	9	1.02834	11.0781	FBgn0024993	CG2662	0.40781	0.401321	0.4175	0.417516	0.395537	0.300153	0.276435	0.322667	0.42429	0.193105	0.387294	0.318349	0.209524	0.198518	0.151391	0.343287	0.425333	0.106492	0.333788	0.167947	0.369001	0.357562	0.240224	0.265847	0.113594	0.323784	0.246029	0.27717	0.369866	0.342078	0.193275	0.00246457	0.260244	0.266492	0.333493	0.318237	0.385291	0.328389	0.279079	0.342911	0.356922	0.365149	0.343106
NA	74	115	0.632373	54.2781	FBgn0013756	Mtor	0.405223	0.410001	0.404173	0.420184	0.357183	0.358525	0.273307	0.380748	0.385579	0.27627	0.293048	0.38595	0.323144	0.26705	0.209126	0.498397	0.435711	0.147767	0.304249	0.233661	0.370473	0.394754	0.281556	0.339478	0.2295	0.43296	0.319146	0.326969	0.453415	0.426026	0.271735	0.0166634	0.321208	0.399617	0.362057	0.406074	0.499708	0.480751	0.38009	0.436558	0.507198	0.439945	0.478484
NA	40	22	-1.465	12.1676	FBgn0262582	cic	0.430543	0.428488	0.388616	0.386927	0.477102	0.474553	0.249482	0.481459	0.372193	0.340019	0.298633	0.417975	0.376175	0.369	0.284354	0.547297	0.463935	0.155963	0.332068	0.300882	0.307142	0.475035	0.405438	0.456683	0.225017	0.562385	0.39344	0.444716	0.582209	0.553805	0.338001	0.0715686	0.384475	0.522304	0.328607	0.518078	0.640425	0.597143	0.471667	0.489015	0.558175	0.370884	0.565635
NA	102	37	-0.541076	51.5851	FBgn0015602	BEAF-32	0.385184	0.436167	0.399118	0.4121	0.387938	0.385474	0.299907	0.412505	0.376251	0.265749	0.304347	0.423523	0.405817	0.375523	0.23301	0.520223	0.536957	0.193906	0.338982	0.315042	0.413754	0.456978	0.346666	0.43989	0.254276	0.485958	0.429814	0.394295	0.548048	0.554092	0.2781	0.0372553	0.427967	0.387137	0.450474	0.54757	0.572361	0.497092	0.522768	0.53091	0.679697	0.42844	0.650121
NA	47	30	-0.961815	42.3193	FBgn0000618	e(y)2	0.387617	0.389532	0.390442	0.442021	0.381036	0.324758	0.31252	0.374905	0.394967	0.214025	0.324927	0.43028	0.446957	0.361834	0.213894	0.516391	0.55594	0.204159	0.333337	0.293011	0.421295	0.45	0.307784	0.410206	0.241169	0.462273	0.443109	0.381136	0.553626	0.515024	0.279568	0.0285693	0.391484	0.372512	0.480625	0.537506	0.562138	0.474633	0.466767	0.507936	0.651673	0.460195	0.646031
NA	89	10	1.68647	8.78014	FBgn0031434	insv	0.340998	0.365711	0.437241	0.465294	0.372562	0.27432	0.314082	0.296233	0.408097	0.209575	0.37748	0.293473	0.159891	0.14417	0.11526	0.282578	0.44161	0.0868189	0.277548	0.154855	0.364153	0.2659	0.196693	0.168608	0.0804632	0.295956	0.185751	0.201856	0.285672	0.206694	0.134111	-0.00020032	0.183503	0.211582	0.310276	0.215199	0.335978	0.271751	0.185671	0.301091	0.25374	0.393012	0.29432
NA	148	245	0.0300671	319.707	FBgn0003607	Su(var)205	0.381807	0.408087	0.393635	0.42371	0.401746	0.377342	0.334326	0.408798	0.377032	0.261429	0.33103	0.460319	0.547612	0.420392	0.242732	0.556649	0.597347	0.249847	0.365121	0.348824	0.436465	0.474398	0.328423	0.459348	0.275264	0.488062	0.507101	0.456805	0.636811	0.61741	0.307556	0.0163044	0.484268	0.373669	0.511404	0.632928	0.624937	0.499469	0.575369	0.592999	0.807916	0.451302	0.786241
NA	72	123	0.657688	72.3567	FBgn0034118	Nup62	0.385184	0.434194	0.39874	0.387866	0.442085	0.408111	0.307523	0.416436	0.373567	0.285003	0.319044	0.42944	0.447934	0.401406	0.258593	0.529832	0.532476	0.208126	0.36568	0.332327	0.389847	0.474281	0.327969	0.473749	0.262697	0.459347	0.458338	0.454919	0.595792	0.626987	0.305679	0.0129289	0.441926	0.392563	0.439711	0.612368	0.564877	0.473385	0.565868	0.528982	0.728062	0.386803	0.70559
NA	142	3	-0.187484	1.989	FBgn0031435	Elba2	0.426019	0.402017	0.427623	0.348708	0.450035	0.456551	0.20874	0.389708	0.406023	0.34119	0.381072	0.263044	0.15329	0.12485	0.189998	0.264175	0.269104	0.056187	0.255841	0.133665	0.227247	0.302206	0.250001	0.244303	0.043908	0.338669	0.151431	0.290648	0.351102	0.316969	0.192959	-0.0032268	0.282578	0.264703	0.148649	0.225385	0.256166	0.330707	0.269766	0.301607	0.2373	0.214661	0.243126
NA	84	43	-0.229194	34.0547	FBgn0030812	wcy	0.411826	0.414844	0.402387	0.37058	0.419218	0.441475	0.224921	0.432622	0.353541	0.345669	0.262453	0.366746	0.306494	0.24141	0.253628	0.477598	0.362653	0.122876	0.257619	0.20596	0.279495	0.371181	0.299965	0.339772	0.183367	0.477545	0.276747	0.347239	0.454296	0.433304	0.29411	0.0277974	0.325343	0.439244	0.266909	0.36107	0.444162	0.498052	0.370781	0.401697	0.443185	0.361152	0.414413
NA	23	15	0.800032	27.3193	FBgn0020616	SA	0.434811	0.375515	0.365413	0.422393	0.331705	0.341942	0.238062	0.3684	0.405565	0.255795	0.28586	0.317525	0.193376	0.158713	0.172198	0.321167	0.342222	0.096125	0.273811	0.151873	0.278155	0.304088	0.252569	0.216499	0.139563	0.370431	0.227273	0.227968	0.343015	0.268484	0.210649	0.010731	0.180106	0.283309	0.263314	0.244542	0.35208	0.343646	0.257093	0.276562	0.298893	0.365961	0.274386
NA	21	10	1.98982	11.7037	FBgn0031885	Mnn1	0.435028	0.375063	0.377621	0.409768	0.432444	0.362671	0.250141	0.394678	0.379684	0.252288	0.290494	0.353661	0.273691	0.273908	0.218098	0.476092	0.387631	0.135433	0.28943	0.24095	0.264254	0.362755	0.359474	0.356949	0.14379	0.507712	0.27974	0.338257	0.468237	0.35567	0.277551	0.142538	0.272975	0.431908	0.250173	0.362652	0.521497	0.536494	0.312373	0.387244	0.349992	0.337945	0.374437
NA	18	22	-0.601634	26.1284	FBgn0037120	CG11247	0.425186	0.420381	0.377936	0.372286	0.374709	0.399956	0.2367	0.422289	0.378456	0.286283	0.285543	0.31866	0.232026	0.213795	0.22447	0.409108	0.350267	0.111127	0.266848	0.19059	0.288497	0.355723	0.274442	0.318665	0.157787	0.433467	0.259307	0.302347	0.401216	0.36312	0.26887	0.0246455	0.256996	0.404616	0.27429	0.322845	0.414801	0.42824	0.31941	0.342528	0.376122	0.353718	0.351733
NA	25	35	1.23478	7.20743	FBgn0038549	CG17802	0.395648	0.427104	0.400244	0.371828	0.372068	0.392504	0.248291	0.379133	0.381035	0.29154	0.289243	0.303039	0.198289	0.182765	0.207991	0.314742	0.346966	0.0843956	0.262428	0.165206	0.307654	0.314276	0.250328	0.237358	0.102597	0.354821	0.226505	0.266227	0.349763	0.36048	0.206883	0.0169465	0.259616	0.265003	0.257567	0.257785	0.326579	0.311245	0.313866	0.297206	0.336907	0.348027	0.319247
NA	13	43	1.47639	19.7854	FBgn0031317	Charon	0.457811	0.361818	0.367551	0.396679	0.426778	0.351555	0.242751	0.370657	0.397289	0.238195	0.363024	0.324611	0.22581	0.204549	0.168906	0.343304	0.403688	0.112798	0.335358	0.196026	0.281351	0.39784	0.252065	0.305826	0.126114	0.360671	0.27017	0.332999	0.445067	0.357233	0.218716	0.0425162	0.274044	0.318687	0.274052	0.34505	0.427446	0.389378	0.314451	0.346794	0.370838	0.311923	0.370772
NA	163	342	-0.123588	189.193	FBgn0043456	CG4747	0.384009	0.474214	0.402307	0.322568	0.483975	0.502581	0.232439	0.474205	0.3231	0.379605	0.242187	0.398258	0.34316	0.31546	0.322503	0.517413	0.388165	0.151831	0.280235	0.260112	0.26822	0.431374	0.31206	0.46107	0.224357	0.481408	0.34824	0.429563	0.523363	0.60315	0.34787	0.0313284	0.394278	0.464855	0.302739	0.486323	0.426813	0.492214	0.541173	0.446168	0.626102	0.31211	0.587045
NA	49	4	0.855804	7.20929	FBgn0030963	CG7101	0.402096	0.396251	0.397419	0.387049	0.417615	0.360668	0.26575	0.364186	0.396099	0.2497	0.334108	0.293287	0.191697	0.185523	0.18364	0.313811	0.378578	0.0987421	0.299175	0.178366	0.295873	0.337235	0.243164	0.261199	0.141002	0.325351	0.22891	0.290321	0.368699	0.364054	0.233439	-0.00100229	0.244199	0.273108	0.277181	0.294977	0.315235	0.30549	0.304668	0.311445	0.348066	0.311729	0.349845
NA	55	28	-0.462184	25.894	FBgn0015371	chn	0.431703	0.406078	0.387846	0.356195	0.406843	0.459889	0.25121	0.433399	0.349115	0.336207	0.33693	0.394741	0.433321	0.213551	0.258013	0.438862	0.404051	0.178366	0.337603	0.203113	0.312371	0.427943	0.279638	0.29472	0.132819	0.418163	0.321933	0.376312	0.580558	0.465036	0.268848	-0.00184476	0.352736	0.320055	0.307735	0.364389	0.49215	0.427691	0.343447	0.420694	0.463563	0.359203	0.460038
NA	109	416	0.217232	389.276	FBgn0015268	Nap1	0.387099	0.446134	0.393736	0.352386	0.484253	0.471686	0.264291	0.463835	0.356415	0.333597	0.321972	0.432763	0.409605	0.466094	0.31158	0.575105	0.535959	0.176359	0.356693	0.369502	0.328101	0.516819	0.350147	0.585315	0.305595	0.49462	0.481445	0.524613	0.612161	0.709475	0.365422	0.00556426	0.517525	0.490351	0.413585	0.696478	0.59504	0.544848	0.688649	0.559359	0.809201	0.343257	0.788486
NA	0	0	NA	0.0171429	FBgn0053801	His1:CG33801	0.438501	0.409988	0.341584	0.388811	0.338475	0.393311	0.194225	0.343332	0.354238	0.294615	0.174682	0.238953	0.0906698	0.0994079	0.191106	0.211699	0.245269	0.0370649	0.189868	0.111365	0.253235	0.258889	0.218174	0.152002	0.0427958	0.319576	0.149535	0.212815	0.241975	0.286157	0.161807	-0.00204887	0.177821	0.199158	0.194736	0.161061	0.209363	0.257582	0.272884	0.245539	0.25847	0.299797	0.20469
NA	6	9	0.414194	12.8951	FBgn0037922	CG14711	0.388644	0.417995	0.393283	0.373889	0.435061	0.406276	0.266236	0.41514	0.380979	0.283747	0.340335	0.340377	0.271057	0.267608	0.235076	0.390801	0.434743	0.126349	0.31372	0.240241	0.305223	0.389988	0.304992	0.384877	0.167602	0.437597	0.322661	0.358797	0.441705	0.450524	0.265889	0.0465987	0.321618	0.356795	0.320631	0.413953	0.418919	0.408147	0.409016	0.394061	0.485678	0.327952	0.475676
NA	23	35	-0.906763	44.8934	FBgn0265784	CrebB	0.415768	0.420672	0.38251	0.352713	0.452389	0.442625	0.230017	0.448069	0.346054	0.327468	0.296125	0.319286	0.218653	0.251093	0.252523	0.411721	0.356342	0.0948329	0.292844	0.210607	0.256296	0.370981	0.313237	0.357356	0.140196	0.487271	0.248943	0.351003	0.434286	0.412354	0.301668	0.0973977	0.27602	0.431056	0.229007	0.335524	0.456874	0.475972	0.343316	0.334501	0.381204	0.311242	0.387135
NA	70	22	0.151204	39.0089	FBgn0037027	HIPP1	0.400981	0.399175	0.384866	0.384095	0.396042	0.395838	0.276657	0.412062	0.363722	0.27559	0.291634	0.350711	0.305009	0.260204	0.227926	0.459275	0.39956	0.154066	0.292299	0.238961	0.30331	0.389256	0.293715	0.356802	0.211191	0.448916	0.297953	0.342434	0.445127	0.424723	0.307192	0.0152342	0.317496	0.407723	0.317179	0.387042	0.464418	0.452077	0.388738	0.404745	0.478095	0.372508	0.452949
NA	23	18	1.55142	13.5804	FBgn0261823	Asx	0.418221	0.383572	0.364269	0.397575	0.397307	0.367322	0.223198	0.384254	0.354751	0.260512	0.250765	0.309755	0.21257	0.202282	0.206765	0.367991	0.334799	0.0793368	0.254556	0.178617	0.267886	0.323913	0.289163	0.283483	0.14558	0.436172	0.226348	0.289216	0.390346	0.338366	0.245046	0.0620333	0.23616	0.370478	0.232956	0.287971	0.400173	0.429043	0.307629	0.320735	0.325991	0.345974	0.320708
NA	39	16	-0.431603	38.4241	FBgn0015239	Hr78	0.411973	0.401844	0.370459	0.377509	0.355213	0.375295	0.228246	0.410528	0.363379	0.264158	0.262431	0.330335	0.210099	0.233388	0.225931	0.433586	0.342755	0.101212	0.250645	0.200452	0.2415	0.358718	0.341472	0.346112	0.220627	0.476862	0.244135	0.293127	0.372015	0.347251	0.285463	0.0971643	0.258635	0.474529	0.277033	0.330882	0.430257	0.479426	0.330339	0.324987	0.392987	0.353922	0.366876
NA	7	6	NA	3.98143	FBgn0004053	zen	0.417433	0.361317	0.369821	0.413134	0.47727	0.351886	0.240648	0.405304	0.381185	0.207174	0.223348	0.313729	0.161102	0.0987972	0.187665	0.266751	0.287279	0.0622642	0.193359	0.126926	0.234176	0.277977	0.204958	0.208196	0.0588794	0.309856	0.154501	0.272908	0.401522	0.323686	0.179187	-0.000904486	0.186393	0.237733	0.172039	0.233973	0.234377	0.30485	0.261041	0.251208	0.236273	0.263303	0.258733
NA	34	22	1.0319	13.2496	FBgn0038767	trem	0.379811	0.383004	0.37884	0.412649	0.381673	0.325422	0.276777	0.324004	0.374181	0.225453	0.309709	0.318739	0.23524	0.212656	0.16509	0.332523	0.418978	0.094247	0.303032	0.202664	0.336656	0.355153	0.254687	0.26077	0.14345	0.357059	0.252315	0.282604	0.377256	0.348366	0.19293	0.0455677	0.252993	0.26972	0.320953	0.325999	0.388763	0.342683	0.304723	0.344992	0.381049	0.352451	0.381127
NA	42	31	0.277948	42.654	FBgn0035213	CG2199	0.378468	0.422061	0.399279	0.35214	0.401914	0.424333	0.254803	0.411883	0.354858	0.320631	0.308287	0.372919	0.325829	0.343774	0.257277	0.489789	0.43511	0.140406	0.316801	0.272659	0.324412	0.428183	0.298424	0.426883	0.23586	0.42754	0.371558	0.4114	0.487269	0.556759	0.312257	0.00131372	0.402476	0.385544	0.365518	0.51133	0.493471	0.452409	0.50582	0.450927	0.629695	0.336164	0.599408
NA	65	65	0.48454	33.1093	FBgn0037446	Zif	0.380505	0.38595	0.379768	0.398627	0.419307	0.346696	0.302475	0.357325	0.369417	0.237244	0.330636	0.361018	0.344089	0.305044	0.203823	0.427333	0.488837	0.160415	0.339558	0.250462	0.36273	0.401501	0.268254	0.352602	0.207528	0.419769	0.35819	0.364483	0.491876	0.466375	0.245641	0.0697763	0.326648	0.320522	0.380946	0.448565	0.500455	0.402646	0.409576	0.441957	0.53684	0.369978	0.542375
NA	55	24	0.438385	40.851	FBgn0037746	CG8478	0.371446	0.390889	0.381803	0.397268	0.33292	0.320444	0.253607	0.316648	0.366392	0.232604	0.304809	0.334964	0.282873	0.175098	0.160006	0.345823	0.393193	0.130518	0.265896	0.167517	0.352326	0.300231	0.225611	0.207876	0.109497	0.316237	0.261745	0.256392	0.40476	0.355379	0.18827	0.000160566	0.274436	0.202839	0.32066	0.298204	0.355871	0.29885	0.283765	0.352062	0.387433	0.348643	0.378829
NA	88	43	0.40963	41.6209	FBgn0033581	CG12391	0.376295	0.378844	0.391177	0.394384	0.393795	0.342807	0.282961	0.359872	0.393802	0.247106	0.336399	0.361741	0.332844	0.294901	0.20093	0.440016	0.472457	0.152545	0.337762	0.245172	0.368701	0.40563	0.282126	0.345161	0.197913	0.413146	0.338136	0.341038	0.470876	0.445993	0.252694	0.0285943	0.318856	0.337869	0.374012	0.439606	0.478555	0.410102	0.378901	0.426461	0.503765	0.380479	0.501126
NA	32	8	0.537329	15.394	FBgn0029936	CG4617	0.403628	0.385957	0.371441	0.377936	0.394692	0.343374	0.252125	0.364777	0.357721	0.225932	0.300764	0.31647	0.237588	0.231312	0.199008	0.368334	0.396718	0.111703	0.311391	0.196586	0.264866	0.375401	0.278885	0.343684	0.182876	0.416894	0.267882	0.315712	0.407305	0.364999	0.250924	0.10658	0.268751	0.39962	0.28601	0.359421	0.417275	0.433134	0.326721	0.348353	0.387103	0.344497	0.385296
NA	35	7	0.815303	14.8223	FBgn0035047	Pof	0.41062	0.375426	0.364229	0.38545	0.371722	0.350108	0.248711	0.346157	0.350693	0.244584	0.292754	0.301951	0.226657	0.223089	0.195754	0.341061	0.38323	0.104705	0.300156	0.181819	0.293838	0.35134	0.261651	0.270499	0.15255	0.372514	0.265374	0.302391	0.391769	0.352244	0.245047	0.0282093	0.270004	0.308628	0.286547	0.32434	0.40162	0.363023	0.315347	0.327584	0.379892	0.345775	0.361797
NA	16	19	0.845043	11.7496	FBgn0039602	CG1647	0.424303	0.355366	0.357287	0.396288	0.356125	0.294059	0.245242	0.301351	0.404557	0.221723	0.333149	0.309052	0.226616	0.179161	0.152406	0.332103	0.362872	0.0985108	0.306499	0.169473	0.323642	0.35564	0.255903	0.232001	0.133207	0.332054	0.236146	0.267078	0.377686	0.326191	0.198867	0.0199858	0.226485	0.273259	0.296859	0.294612	0.386365	0.341787	0.258553	0.322886	0.324127	0.335854	0.325582
NA	143	35	-1.28662	35.6637	FBgn0037555	Ada2b	0.374895	0.419207	0.39092	0.346562	0.409504	0.432462	0.227983	0.428201	0.36964	0.311058	0.294202	0.337947	0.267199	0.261714	0.241934	0.435684	0.411471	0.12248	0.291762	0.218012	0.282925	0.381202	0.347494	0.392789	0.200698	0.494088	0.295659	0.34816	0.425294	0.423162	0.270773	0.151092	0.330118	0.434699	0.287574	0.380544	0.423431	0.474518	0.388055	0.402508	0.455759	0.319152	0.427803
NA	50	34	0.53675	40.2356	FBgn0263490	mld	0.422601	0.362783	0.350532	0.395234	0.389498	0.363965	0.27258	0.361171	0.337807	0.266426	0.28864	0.379852	0.345016	0.24628	0.222809	0.44472	0.414078	0.189397	0.323083	0.234161	0.292203	0.388108	0.25554	0.304707	0.171229	0.402569	0.306662	0.354745	0.516499	0.425168	0.286923	0.00322835	0.305322	0.32674	0.307426	0.383025	0.476763	0.403743	0.363168	0.387442	0.447114	0.367365	0.454276
NA	17	2	3.68895	1.53257	FBgn0040465	Dlip3	0.337705	0.400747	0.394244	0.39755	0.375655	0.287152	0.300254	0.28736	0.34438	0.232352	0.347476	0.264046	0.0836769	0.126876	0.126429	0.2432	0.338714	0.0402334	0.262112	0.136493	0.318506	0.290781	0.202536	0.201059	0.100824	0.265648	0.142128	0.193946	0.243293	0.27696	0.159449	0.00565429	0.167672	0.247468	0.247302	0.208829	0.293165	0.267184	0.22626	0.262057	0.260291	0.313428	0.256757
NA	55	6	0.512482	10.0744	FBgn0030787	CG9609	0.390106	0.38758	0.376087	0.374917	0.380742	0.364648	0.285646	0.354475	0.355752	0.271278	0.298295	0.317113	0.253035	0.269312	0.196299	0.370033	0.412622	0.105733	0.305439	0.210422	0.323826	0.36486	0.25933	0.315036	0.170259	0.381236	0.303744	0.322416	0.411209	0.423577	0.239631	0.0201296	0.317175	0.313856	0.298636	0.391071	0.434173	0.366958	0.363648	0.375518	0.458072	0.321404	0.439386
NA	30	3	-0.191574	7.90114	FBgn0030008	CG2129	0.395662	0.408054	0.375545	0.348255	0.434267	0.418154	0.262448	0.38077	0.33151	0.286001	0.308684	0.289526	0.211617	0.196362	0.205006	0.302138	0.346347	0.0918656	0.279806	0.168107	0.242596	0.347352	0.228046	0.268115	0.110605	0.350554	0.234319	0.298833	0.405766	0.397313	0.243576	0.0624699	0.274827	0.287893	0.251487	0.29633	0.325774	0.307955	0.323495	0.304509	0.342734	0.265929	0.334536
NA	17	11	1.06157	8.99543	FBgn0038741	CG17186	0.39325	0.383354	0.369615	0.371705	0.387152	0.343328	0.250716	0.350341	0.355703	0.223875	0.330584	0.299592	0.232013	0.205905	0.190193	0.343067	0.383539	0.0978744	0.294542	0.174931	0.29718	0.347525	0.264612	0.275086	0.11489	0.366654	0.252208	0.303294	0.391385	0.368575	0.224595	0.060364	0.247428	0.299117	0.280136	0.304466	0.376084	0.353343	0.299896	0.328769	0.359276	0.312928	0.349553
NA	54	57	0.510156	31.4529	FBgn0028398	Taf10	0.34525	0.379413	0.378359	0.413563	0.388395	0.326033	0.305938	0.356616	0.353262	0.230369	0.344775	0.413098	0.382928	0.413992	0.212072	0.510813	0.561959	0.180164	0.361585	0.332763	0.381677	0.457401	0.331658	0.443434	0.296225	0.478865	0.423366	0.382654	0.507243	0.510739	0.293492	0.104242	0.384643	0.438768	0.460055	0.58317	0.594821	0.516498	0.478864	0.514231	0.662109	0.399112	0.687138
NA	0	0	5.0765	0.231143	FBgn0031613	HP6	0.297564	0.41661	0.404323	0.395979	0.296493	0.189778	0.331975	0.185087	0.38239	0.130128	0.378689	0.242696	0.0793924	0.117676	0.06123	0.233218	0.368128	0.0349241	0.259174	0.131086	0.412407	0.257159	0.154067	0.149822	0.0678609	0.179119	0.125315	0.121683	0.204626	0.274519	0.0904648	-0.00234183	0.104776	0.161523	0.293115	0.213257	0.304822	0.182656	0.162665	0.239098	0.226297	0.306852	0.243884
NA	15	7	0.263147	12.502	FBgn0030316	CG11695	0.384755	0.390491	0.374192	0.364888	0.416699	0.354646	0.274527	0.374824	0.374561	0.211418	0.352316	0.319636	0.252703	0.247129	0.182501	0.363449	0.417352	0.121953	0.302363	0.210847	0.31878	0.372082	0.272477	0.329121	0.148289	0.381721	0.290548	0.322895	0.437516	0.40357	0.243472	0.0672639	0.289544	0.328916	0.295563	0.378173	0.410452	0.380875	0.361986	0.367702	0.416307	0.316941	0.423587
NA	77	18	0.0819825	29.8239	FBgn0034878	pita	0.382248	0.397626	0.367568	0.366458	0.453859	0.407905	0.234357	0.406563	0.339394	0.288619	0.267711	0.378514	0.343196	0.276279	0.245455	0.448095	0.413427	0.147849	0.280499	0.253492	0.275159	0.39466	0.302521	0.381685	0.180155	0.450193	0.328886	0.37526	0.508092	0.491464	0.26883	0.0343552	0.345839	0.387698	0.294861	0.424901	0.446523	0.464797	0.429937	0.430603	0.500265	0.323325	0.506434
NA	23	5	-2.2721	16.3617	FBgn0038197	foxo	0.400364	0.416566	0.374037	0.322574	0.494859	0.473579	0.204558	0.468694	0.336103	0.344194	0.259505	0.388396	0.358763	0.245475	0.28936	0.470677	0.364589	0.150567	0.270094	0.230692	0.22427	0.395446	0.313738	0.425999	0.161882	0.491452	0.295061	0.42928	0.561292	0.520449	0.335547	0.102526	0.369188	0.462346	0.231266	0.416998	0.428282	0.506009	0.447688	0.41712	0.477033	0.28889	0.467319
NA	32	95	0.163057	37.537	FBgn0011236	ken	0.384653	0.418179	0.377726	0.32484	0.423812	0.461194	0.219216	0.441234	0.328237	0.347608	0.268832	0.357762	0.324738	0.290288	0.25629	0.45922	0.372207	0.125758	0.276343	0.229894	0.263932	0.386804	0.317022	0.36098	0.191272	0.495485	0.298593	0.382313	0.492871	0.479745	0.307559	0.074639	0.351441	0.424549	0.26544	0.405267	0.50282	0.497125	0.397902	0.41166	0.464892	0.315099	0.45745
NA	120	58	0.417752	75.3821	FBgn0266711	EloC	0.360122	0.40372	0.366809	0.373575	0.419732	0.389663	0.278634	0.399228	0.353929	0.274118	0.338101	0.436985	0.432367	0.480523	0.25286	0.5758	0.564301	0.19771	0.364725	0.367639	0.367525	0.512196	0.341679	0.539126	0.333889	0.47946	0.491764	0.462675	0.589699	0.648721	0.336402	0.024312	0.454364	0.489647	0.449387	0.701264	0.644916	0.562902	0.600105	0.566972	0.788048	0.369576	0.789891
NA	73	37	1.24506	19.4424	FBgn0032295	CG12299	0.415766	0.367698	0.344141	0.37542	0.379544	0.359459	0.217165	0.358535	0.365986	0.217322	0.266464	0.307146	0.270274	0.157749	0.179215	0.341335	0.32734	0.150738	0.233846	0.182635	0.232903	0.321436	0.248707	0.266823	0.105375	0.384809	0.235412	0.297331	0.432836	0.32546	0.239216	0.057636	0.228108	0.290147	0.215864	0.287552	0.343275	0.355455	0.29868	0.329689	0.328399	0.308854	0.310897
NA	67	15	-0.31296	16.7199	FBgn0030003	CG2116	0.386006	0.376686	0.370381	0.369342	0.373867	0.367952	0.246277	0.374357	0.378451	0.244488	0.344534	0.337705	0.252327	0.27904	0.197551	0.422706	0.430495	0.125796	0.315768	0.234831	0.29494	0.40124	0.293769	0.37031	0.211833	0.431084	0.305117	0.346043	0.424096	0.395438	0.253533	0.0874617	0.31668	0.403036	0.324495	0.413928	0.464222	0.446585	0.364218	0.393111	0.471637	0.333576	0.470581
NA	51	33	0.529878	24.5744	FBgn0050020	CG30020	0.376745	0.39307	0.375598	0.353859	0.419145	0.378116	0.248807	0.400087	0.35407	0.276058	0.267383	0.331321	0.239235	0.204487	0.215005	0.391071	0.350093	0.10212	0.244973	0.178171	0.268019	0.332684	0.301829	0.315573	0.132636	0.416311	0.248125	0.312791	0.427557	0.389403	0.224748	0.0485851	0.258357	0.344177	0.238158	0.323395	0.379853	0.40846	0.344381	0.343079	0.380222	0.294544	0.372959
NA	29	26	-0.592791	14.4304	FBgn0026573	ADD1	0.382143	0.386029	0.378938	0.349915	0.380396	0.394616	0.248948	0.396739	0.357784	0.300437	0.30957	0.338539	0.299716	0.234401	0.213675	0.411051	0.372602	0.132211	0.289417	0.206763	0.296189	0.361503	0.294879	0.32772	0.160207	0.418044	0.28112	0.33138	0.445744	0.395327	0.258606	0.073384	0.310673	0.365765	0.270991	0.356084	0.440469	0.454096	0.356201	0.408441	0.410384	0.322811	0.407544
NA	73	1	3.83231	4.06014	FBgn0000166	bcd	0.395617	0.356028	0.376525	0.36359	0.394222	0.354248	0.214391	0.297958	0.350961	0.248119	0.281924	0.23736	0.0844451	0.103736	0.170185	0.184359	0.286355	0.0351679	0.284775	0.0940744	0.250791	0.252543	0.202232	0.142016	0.0565035	0.26921	0.123712	0.213433	0.258782	0.217196	0.158111	0.00582622	0.202026	0.199549	0.173348	0.143871	0.235399	0.222773	0.201137	0.215864	0.192793	0.258336	0.189434
NA	24	13	0.65712	16.6181	FBgn0036249	CG11560	0.393971	0.382349	0.343624	0.35614	0.417362	0.378613	0.208001	0.358577	0.345689	0.246002	0.231847	0.290091	0.182942	0.158283	0.22452	0.311058	0.302612	0.0974934	0.202485	0.158591	0.21531	0.314142	0.267059	0.286785	0.126694	0.376591	0.214617	0.303212	0.370236	0.349388	0.266589	0.0282441	0.234613	0.35045	0.204426	0.268429	0.295897	0.359008	0.320484	0.275898	0.312532	0.281403	0.287328
NA	50	15	0.681466	38.2264	FBgn0037669	Ibf2	0.352335	0.377837	0.365354	0.37609	0.35942	0.330429	0.294057	0.349646	0.372804	0.216686	0.303674	0.383543	0.379121	0.321472	0.211122	0.449353	0.485261	0.18309	0.34319	0.270637	0.368296	0.406523	0.268994	0.366948	0.193753	0.386126	0.389352	0.34161	0.502422	0.48152	0.239895	0.0184098	0.330212	0.293777	0.398018	0.483086	0.472888	0.389031	0.453499	0.44444	0.577037	0.362974	0.572717
NA	21	4	1.0826	14.8416	FBgn0263667	Lpt	0.380188	0.358343	0.345786	0.386245	0.375527	0.344294	0.227098	0.35261	0.345837	0.241588	0.238538	0.328108	0.246539	0.182185	0.198193	0.352845	0.345427	0.105431	0.231565	0.178178	0.246923	0.313663	0.237236	0.252037	0.140754	0.386145	0.2419	0.287564	0.389748	0.328874	0.236787	0.0539774	0.249642	0.296357	0.25586	0.291262	0.343136	0.374666	0.304852	0.331267	0.339506	0.338992	0.345008
NA	20	11	0.144889	22.7024	FBgn0037877	CG6689	0.391269	0.382091	0.345686	0.351181	0.405735	0.385226	0.200124	0.37143	0.321004	0.274382	0.260731	0.301964	0.219028	0.197644	0.203382	0.331983	0.352096	0.086661	0.260267	0.176082	0.213822	0.32454	0.279223	0.285616	0.112319	0.419815	0.230024	0.294647	0.38973	0.363852	0.241072	0.136068	0.246962	0.30629	0.215279	0.298206	0.35584	0.370503	0.31997	0.305231	0.332674	0.290766	0.347557
NA	40	14	0.207136	9.18714	FBgn0036483	CG12316	0.379519	0.381581	0.36904	0.336019	0.382641	0.424942	0.209315	0.395447	0.321416	0.3298	0.27292	0.305561	0.224413	0.194234	0.210376	0.343109	0.325271	0.0776665	0.259511	0.1742	0.234133	0.319071	0.260578	0.286899	0.134977	0.39943	0.226036	0.291548	0.363241	0.352596	0.230919	0.0148577	0.305067	0.337291	0.232082	0.29593	0.352289	0.420221	0.318849	0.360076	0.342434	0.285286	0.329682
NA	37	20	0.403714	36.5831	FBgn0262975	cnc	0.379553	0.396632	0.355498	0.331156	0.424763	0.429831	0.217268	0.442497	0.320657	0.325371	0.276189	0.340677	0.27825	0.3337	0.253594	0.48417	0.385072	0.128006	0.297903	0.258951	0.244411	0.397184	0.40814	0.424865	0.234855	0.557059	0.310586	0.365711	0.442244	0.439168	0.325975	0.190844	0.31699	0.527879	0.25905	0.417741	0.570501	0.578793	0.384769	0.399459	0.442878	0.311788	0.458748
NA	63	20	0.290066	24.1549	FBgn0023097	bon	0.384987	0.339932	0.334228	0.402549	0.305904	0.298888	0.207938	0.328224	0.338702	0.190137	0.207182	0.305851	0.230978	0.178019	0.185611	0.38071	0.322157	0.118697	0.202077	0.176979	0.273339	0.288411	0.257782	0.249415	0.137536	0.392236	0.221129	0.244468	0.345254	0.285991	0.214693	0.0337215	0.231894	0.312564	0.253059	0.273981	0.365746	0.38325	0.291794	0.336723	0.33713	0.359942	0.316524
NA	17	7	0.422155	10.6989	FBgn0035849	ERR	0.375704	0.394096	0.370874	0.319351	0.409134	0.392245	0.21799	0.389409	0.341042	0.266627	0.325032	0.273626	0.16717	0.231789	0.19115	0.31193	0.362326	0.0620204	0.28694	0.192045	0.265759	0.339069	0.316067	0.314831	0.126279	0.367228	0.235386	0.305695	0.355464	0.383637	0.231305	0.046005	0.248345	0.347437	0.245618	0.329949	0.37098	0.35762	0.314297	0.296787	0.354007	0.269039	0.354292
NA	16	8	0.95499	9.917	FBgn0037031	CG11456	0.378993	0.346094	0.353757	0.37387	0.356899	0.307258	0.249116	0.323567	0.349819	0.21441	0.280622	0.288301	0.1887	0.172118	0.166504	0.299943	0.311577	0.096622	0.251839	0.15886	0.278831	0.30259	0.239622	0.22633	0.0976369	0.33644	0.217785	0.234517	0.33923	0.28658	0.194094	0.00895221	0.211974	0.272632	0.251903	0.250653	0.352249	0.311827	0.252628	0.285718	0.283648	0.308776	0.274044
NA	73	43	0.289233	27.3946	FBgn0030710	CG8924	0.376069	0.386451	0.36503	0.319171	0.352661	0.360682	0.221708	0.3312	0.339231	0.278606	0.291618	0.263788	0.219294	0.153326	0.17998	0.282355	0.309695	0.092579	0.264278	0.151624	0.287289	0.265792	0.209892	0.195827	0.0909887	0.313902	0.193697	0.246305	0.335088	0.314606	0.181654	0.000926833	0.230653	0.221483	0.231816	0.235068	0.288192	0.278761	0.252281	0.268707	0.288097	0.271111	0.279725
NA	79	13	0.492437	21.8553	FBgn0035997	phol	0.36041	0.374488	0.360995	0.344499	0.409938	0.368172	0.230143	0.390616	0.350127	0.258072	0.258378	0.355539	0.301418	0.265918	0.218027	0.4232	0.380194	0.129212	0.267422	0.230459	0.264169	0.363531	0.288036	0.363558	0.177746	0.422628	0.297791	0.348407	0.466643	0.438028	0.254296	0.0717529	0.302009	0.372344	0.266832	0.404409	0.433397	0.443455	0.379828	0.39794	0.442773	0.302732	0.437751
NA	65	63	0.00273617	30.8466	FBgn0027951	MTA1-like	0.370193	0.378445	0.360404	0.327523	0.31449	0.355756	0.216845	0.363899	0.314357	0.278718	0.242008	0.320622	0.24373	0.196199	0.206805	0.418208	0.306064	0.110485	0.239438	0.180651	0.24147	0.318753	0.262653	0.277639	0.177443	0.405961	0.229778	0.266306	0.371686	0.336492	0.247383	0.0492818	0.246142	0.356616	0.242015	0.288634	0.374095	0.403687	0.294374	0.33377	0.360767	0.312839	0.330421
NA	53	28	0.123775	52.2281	FBgn0014127	barr	0.348904	0.364066	0.371631	0.347833	0.323082	0.306458	0.255558	0.337984	0.356613	0.198245	0.301183	0.340211	0.331178	0.174691	0.183652	0.365587	0.363558	0.15442	0.257417	0.160706	0.345414	0.314642	0.242326	0.23823	0.0951612	0.323131	0.248093	0.265011	0.43757	0.366374	0.182427	-0.0037732	0.271173	0.215466	0.306781	0.29199	0.340343	0.291047	0.273373	0.336095	0.36787	0.330081	0.345655
NA	111	20	1.07512	35.6469	FBgn0039559	NSD	0.372776	0.360361	0.350882	0.345202	0.325107	0.343743	0.203607	0.355347	0.350875	0.27185	0.259338	0.288271	0.191158	0.183043	0.184002	0.330576	0.320187	0.0880071	0.24825	0.151479	0.257392	0.287099	0.251578	0.25291	0.117472	0.351701	0.19864	0.257464	0.331547	0.30426	0.207133	0.0244819	0.251125	0.306903	0.248639	0.255185	0.323973	0.356599	0.282363	0.299	0.317287	0.302121	0.299247
NA	3	3	NA	2.85414	FBgn0035691	CG7386	0.351373	0.400098	0.345488	0.325713	0.394748	0.421416	0.243151	0.352558	0.275569	0.304141	0.253843	0.23446	0.128186	0.152337	0.202133	0.227512	0.268622	0.0584285	0.228882	0.143154	0.213476	0.283371	0.21241	0.218265	0.0719959	0.312857	0.163944	0.242421	0.299084	0.346883	0.207557	0.00879951	0.233689	0.23662	0.16293	0.211441	0.229169	0.267954	0.280033	0.226209	0.274548	0.234127	0.250747
NA	97	43	-0.460933	54.5137	FBgn0028982	Spt6	0.376899	0.356149	0.339467	0.343494	0.385188	0.347507	0.194718	0.367939	0.333001	0.241377	0.255308	0.347176	0.297304	0.227453	0.215073	0.461119	0.366921	0.141694	0.256071	0.220867	0.246647	0.361703	0.272849	0.357777	0.193804	0.419571	0.28215	0.332634	0.46357	0.401627	0.265047	0.0322683	0.271994	0.417786	0.269458	0.387507	0.430662	0.462269	0.354584	0.368532	0.434286	0.314438	0.43123
NA	73	32	0.466643	35.9049	FBgn0039227	polybromo	0.345921	0.374003	0.34718	0.340315	0.377614	0.375959	0.239896	0.361927	0.319521	0.280236	0.235012	0.333581	0.27311	0.195826	0.230429	0.38606	0.347204	0.121075	0.24728	0.177594	0.248067	0.330586	0.237351	0.282112	0.147949	0.363436	0.245668	0.304226	0.423231	0.396987	0.230965	0.00886357	0.28632	0.334695	0.253308	0.327486	0.357201	0.383529	0.342523	0.346711	0.397999	0.300302	0.392996
NA	78	31	0.606114	31.4201	FBgn0038768	CG4936	0.330367	0.375135	0.367602	0.333415	0.3744	0.360004	0.23292	0.353788	0.336886	0.237888	0.309112	0.321416	0.332975	0.282524	0.206198	0.402002	0.429335	0.144901	0.295145	0.22629	0.335627	0.367899	0.264305	0.343434	0.168388	0.378264	0.319153	0.341859	0.44759	0.459303	0.239699	0.0318762	0.338499	0.305968	0.319811	0.43603	0.435429	0.37181	0.406908	0.402655	0.51035	0.314583	0.512785
NA	14	4	1.16025	8.43757	FBgn0037876	CG4820	0.353052	0.368854	0.358974	0.324784	0.367391	0.34633	0.240355	0.328723	0.325817	0.228882	0.324188	0.27095	0.208064	0.20938	0.178538	0.30631	0.367569	0.102626	0.276012	0.174001	0.285622	0.317233	0.240721	0.285623	0.125774	0.311385	0.237282	0.288021	0.350215	0.349694	0.205683	0.0106457	0.265278	0.266321	0.258061	0.317827	0.336301	0.313054	0.317956	0.320156	0.378561	0.272547	0.360728
NA	13	1	-0.742031	2.39614	FBgn0011656	Mef2	0.368185	0.359392	0.337823	0.340236	0.363264	0.362235	0.200559	0.363503	0.314374	0.282647	0.235481	0.272989	0.174101	0.19318	0.208981	0.333677	0.291421	0.075488	0.226572	0.168908	0.206387	0.275814	0.304087	0.269221	0.109888	0.431087	0.203265	0.284198	0.340295	0.306201	0.226821	0.105674	0.224657	0.34127	0.185271	0.27126	0.384834	0.429767	0.280206	0.281013	0.280058	0.290058	0.292673
NA	51	12	-0.397914	21.3871	FBgn0030053	CG12081	0.348396	0.375954	0.343362	0.334305	0.382527	0.345555	0.248503	0.351661	0.340092	0.238079	0.293042	0.327971	0.307145	0.310965	0.196411	0.415427	0.436475	0.160612	0.30388	0.256726	0.329557	0.395913	0.303667	0.3826	0.18858	0.411598	0.348583	0.359918	0.455763	0.470891	0.251494	0.119981	0.340039	0.355017	0.343405	0.447233	0.468346	0.403912	0.418351	0.390629	0.503007	0.323955	0.500038
NA	32	24	0.730422	38.4751	FBgn0259113	DNApol-alpha180	0.350816	0.361262	0.353645	0.332661	0.385323	0.337501	0.206761	0.34423	0.361143	0.242861	0.25665	0.316317	0.241714	0.190057	0.200078	0.369965	0.338571	0.104061	0.237334	0.183035	0.258617	0.318978	0.221263	0.27219	0.10128	0.341247	0.234827	0.284446	0.409645	0.380875	0.218679	0.000715613	0.249181	0.297056	0.24813	0.299195	0.32642	0.335194	0.315051	0.311291	0.343308	0.292308	0.337799
NA	50	27	-0.417166	14.9239	FBgn0030314	CG11696	0.340746	0.372366	0.35057	0.333483	0.380763	0.372019	0.223985	0.350785	0.322323	0.256392	0.272277	0.325835	0.260351	0.240158	0.219094	0.372215	0.386797	0.134041	0.276565	0.2148	0.271294	0.353766	0.253932	0.319309	0.169557	0.383111	0.273676	0.31893	0.417874	0.403322	0.246625	0.0350496	0.308714	0.336294	0.283657	0.360373	0.377583	0.374342	0.362814	0.358632	0.429714	0.298516	0.429141
NA	37	9	-0.00294061	12.2316	FBgn0004510	Ets97D	0.338845	0.367846	0.345257	0.33961	0.335696	0.333726	0.230556	0.340294	0.329346	0.227887	0.267756	0.311502	0.295064	0.252597	0.202898	0.368643	0.374004	0.122598	0.267664	0.218186	0.290512	0.334438	0.2597	0.30752	0.165759	0.382741	0.289012	0.314119	0.40351	0.39878	0.234113	0.0505547	0.2899	0.28852	0.304142	0.37984	0.39093	0.368549	0.366081	0.36917	0.448255	0.312854	0.433699
NA	59	25	0.960222	53.2421	FBgn0032030	Wdr82	0.334768	0.354979	0.340601	0.357724	0.337398	0.296863	0.247736	0.320579	0.345936	0.20135	0.304184	0.363284	0.342425	0.332783	0.186279	0.472463	0.465251	0.174354	0.310096	0.267608	0.35748	0.417837	0.279969	0.406519	0.239573	0.399556	0.373742	0.342452	0.462299	0.47189	0.264297	0.0459928	0.325664	0.391252	0.390829	0.502846	0.524692	0.444979	0.409328	0.444975	0.564418	0.358307	0.558724
NA	65	37	0.825409	16.287	FBgn0005617	msl-1	0.35562	0.36697	0.347196	0.318267	0.34703	0.396701	0.201665	0.358822	0.289564	0.32084	0.21036	0.302745	0.232027	0.176486	0.23167	0.3611	0.27146	0.109432	0.218689	0.163993	0.200293	0.304688	0.254559	0.273737	0.128096	0.403965	0.204979	0.283086	0.363983	0.341473	0.235455	0.0604283	0.279792	0.336807	0.208038	0.272413	0.325226	0.407293	0.311567	0.333832	0.337547	0.280494	0.31796
NA	27	11	0.0461828	15.2683	FBgn0030659	CG9215	0.356836	0.377565	0.341574	0.310469	0.389086	0.380096	0.221021	0.370506	0.328677	0.249119	0.281565	0.311794	0.277963	0.265437	0.203233	0.3749	0.36929	0.132076	0.281387	0.207738	0.270929	0.378722	0.274511	0.355823	0.174438	0.368932	0.294542	0.357773	0.440084	0.442965	0.249682	0.0358307	0.313743	0.357531	0.265754	0.395263	0.397537	0.382301	0.386914	0.364871	0.452575	0.271333	0.434508
NA	13	10	0.416162	13.682	FBgn0030206	CG2889	0.382651	0.314901	0.300807	0.383677	0.306154	0.268491	0.240314	0.279495	0.34363	0.162445	0.263723	0.310124	0.272454	0.205565	0.162164	0.333381	0.388933	0.139677	0.266367	0.183823	0.28543	0.322976	0.227255	0.25193	0.141469	0.361921	0.270916	0.265612	0.384896	0.29613	0.211568	0.0538645	0.235925	0.261547	0.31132	0.30864	0.405328	0.326634	0.270555	0.325327	0.364181	0.369673	0.359035
NA	4	49	2.268	19.3981	FBgn0029895	CG14441	0.416106	0.305711	0.296453	0.352369	0.398127	0.333822	0.205052	0.367582	0.335413	0.209926	0.291416	0.350139	0.340129	0.242099	0.202222	0.39896	0.371722	0.166037	0.267985	0.195407	0.219559	0.374534	0.268174	0.303686	0.244121	0.423564	0.29453	0.353612	0.508123	0.36951	0.277935	0.0513367	0.265048	0.369466	0.244502	0.358344	0.469234	0.447563	0.318745	0.386988	0.387984	0.311636	0.387084
NA	0	0	NA	0.0155714	FBgn0015561	unpg	0.345573	0.364157	0.356703	0.294088	0.362142	0.338641	0.215285	0.335877	0.339395	0.225858	0.316109	0.227507	0.0939069	0.0859072	0.163387	0.202212	0.253144	0.0257603	0.215488	0.110898	0.181416	0.224275	0.171574	0.172472	0.0481418	0.227295	0.128253	0.237171	0.305242	0.280775	0.152185	-0.00179193	0.161308	0.204495	0.150994	0.194278	0.202065	0.234536	0.202139	0.200089	0.224626	0.185962	0.214016
NA	15	15	-0.376262	16.9813	FBgn0005624	Psc	0.35131	0.338679	0.328334	0.3402	0.386854	0.338462	0.252418	0.368336	0.336394	0.228519	0.311216	0.388298	0.404885	0.342019	0.216248	0.518732	0.472533	0.191164	0.330875	0.283002	0.328276	0.422642	0.31031	0.384118	0.219136	0.439636	0.391783	0.386635	0.548189	0.478562	0.26869	0.0216198	0.349441	0.399161	0.356401	0.491886	0.628073	0.472991	0.401564	0.463604	0.553255	0.358116	0.568459
NA	8	65	1.46	91.5907	FBgn0033459	CG12744	0.340536	0.377308	0.338027	0.296315	0.388943	0.400183	0.22717	0.376302	0.307347	0.289508	0.301242	0.347725	0.293084	0.377867	0.221172	0.43282	0.437244	0.135029	0.327945	0.29328	0.271486	0.430936	0.288883	0.439624	0.257971	0.400263	0.374612	0.407381	0.442125	0.538364	0.306258	-0.00127694	0.383188	0.407018	0.329331	0.539275	0.487972	0.445132	0.50621	0.450321	0.613137	0.277281	0.591198
NA	48	29	-0.287902	23.9161	FBgn0023215	Mnt	0.354983	0.352189	0.340553	0.30229	0.357597	0.397711	0.177195	0.395976	0.272283	0.344193	0.224349	0.262609	0.171612	0.262711	0.211223	0.37614	0.275079	0.0679565	0.240215	0.188614	0.17281	0.302284	0.395508	0.324443	0.156241	0.526836	0.203616	0.283842	0.326443	0.308781	0.259861	0.233385	0.266923	0.469686	0.184829	0.28808	0.444049	0.544381	0.276216	0.324871	0.290102	0.251507	0.303228
NA	60	25	-0.351026	42.1547	FBgn0038787	CG4360	0.367544	0.35816	0.316031	0.306891	0.357597	0.370136	0.17936	0.37008	0.29714	0.265329	0.210458	0.305551	0.226109	0.227359	0.245084	0.42348	0.313685	0.106561	0.220815	0.213072	0.201464	0.347675	0.262209	0.374475	0.212287	0.406629	0.248041	0.329182	0.38975	0.388779	0.292075	0.0407081	0.31228	0.425245	0.24411	0.365687	0.373637	0.438108	0.389479	0.350645	0.437231	0.282362	0.402125
NA	1	0	5.12667	0.156286	FBgn0038550	CG17801	0.350799	0.340563	0.366088	0.290208	0.339038	0.335692	0.165865	0.348359	0.373595	0.225515	0.316621	0.21304	0.0750976	0.0700272	0.151055	0.183544	0.239898	0.0183103	0.21096	0.0763403	0.237358	0.223332	0.201848	0.150298	0.0259024	0.232691	0.104327	0.195256	0.260893	0.246263	0.13359	-0.00178051	0.149351	0.180173	0.160554	0.151035	0.192189	0.203534	0.194999	0.16023	0.200678	0.200601	0.182939
NA	66	17	0.171658	66.1983	FBgn0015664	Dref	0.324996	0.336798	0.335737	0.350115	0.331005	0.286492	0.240533	0.327494	0.327135	0.199383	0.263505	0.351865	0.349369	0.241137	0.192898	0.440098	0.432798	0.174779	0.276825	0.222117	0.326334	0.347004	0.224764	0.325409	0.207554	0.37532	0.316409	0.321627	0.463197	0.401206	0.217365	0.0143515	0.296833	0.318053	0.35243	0.4132	0.420973	0.387649	0.35251	0.406366	0.511225	0.367658	0.497318
NA	34	11	-0.694347	6.776	FBgn0261238	Alh	0.381269	0.300367	0.310318	0.352234	0.275245	0.310223	0.214525	0.342999	0.320292	0.214977	0.255583	0.306888	0.235615	0.192373	0.171807	0.384579	0.336705	0.106111	0.258886	0.161542	0.251079	0.339746	0.25784	0.278503	0.167214	0.416209	0.232158	0.252803	0.36484	0.262626	0.224494	0.0397563	0.246254	0.354023	0.252954	0.273904	0.439248	0.432931	0.237481	0.326032	0.337551	0.347361	0.317624
NA	60	16	0.668223	36.3054	FBgn0003330	Sce	0.315468	0.347042	0.342328	0.337914	0.351459	0.300698	0.269784	0.306475	0.317843	0.208391	0.290054	0.332105	0.324561	0.30413	0.178951	0.38644	0.455164	0.155283	0.329652	0.237843	0.35503	0.389084	0.257012	0.332079	0.211141	0.34336	0.350431	0.326199	0.432832	0.451804	0.214066	0.00584713	0.318323	0.297298	0.358526	0.43312	0.465281	0.373945	0.380804	0.407537	0.52722	0.320689	0.512449
NA	3	8	-0.0327067	20.6404	FBgn0022361	Pur-alpha	0.372832	0.324094	0.297822	0.345057	0.335235	0.314545	0.206508	0.352295	0.292724	0.231125	0.225705	0.270372	0.197461	0.264289	0.191239	0.376599	0.323672	0.110441	0.246153	0.204993	0.20597	0.319244	0.360999	0.323928	0.199671	0.501602	0.225092	0.266642	0.345011	0.274307	0.27394	0.169182	0.209649	0.443554	0.228135	0.306616	0.455919	0.509055	0.269313	0.305477	0.299652	0.325315	0.311924
NA	0	5	NA	3.13914	FBgn0021738	Crg-1	0.344482	0.392045	0.3081	0.294069	0.376639	0.421554	0.172015	0.372484	0.233558	0.316502	0.145197	0.225357	0.143965	0.171201	0.238039	0.255647	0.231905	0.0772316	0.188151	0.164546	0.165953	0.271652	0.262782	0.245123	0.0964812	0.396183	0.166062	0.236465	0.30348	0.355455	0.254785	0.0814419	0.218099	0.332138	0.12384	0.223083	0.277156	0.33923	0.328966	0.228736	0.278207	0.231535	0.257637
NA	30	19	1.14432	10.6656	FBgn0036396	CG17359	0.314928	0.325339	0.352463	0.345547	0.319338	0.264044	0.279935	0.292483	0.313916	0.201899	0.27047	0.276522	0.223533	0.179651	0.141029	0.287288	0.360223	0.0958194	0.278773	0.174262	0.284156	0.297975	0.238431	0.239615	0.140651	0.311707	0.218058	0.240223	0.331548	0.292384	0.184311	-0.000570243	0.221796	0.239736	0.282468	0.284012	0.329451	0.296133	0.277035	0.315847	0.31285	0.282127	0.321096
NA	34	6	0.805276	13.124	FBgn0004837	Su(H)	0.364525	0.33791	0.315171	0.320434	0.316483	0.348423	0.198098	0.321669	0.30708	0.24769	0.24521	0.270008	0.215455	0.192721	0.183131	0.337436	0.298236	0.0947227	0.240602	0.157342	0.234705	0.309083	0.230881	0.256762	0.126216	0.349588	0.226317	0.265038	0.345542	0.325483	0.232932	0.0110654	0.24329	0.306889	0.224399	0.276041	0.34868	0.352052	0.272435	0.303286	0.337424	0.298612	0.304089
NA	52	117	-0.225805	37.3647	FBgn0011766	E2f1	0.338129	0.334815	0.32638	0.331393	0.345809	0.332689	0.228506	0.381177	0.329031	0.240157	0.272399	0.378159	0.415372	0.384028	0.228451	0.580724	0.464548	0.205121	0.300517	0.299524	0.317004	0.416581	0.311114	0.441855	0.2863	0.485861	0.412502	0.383997	0.524282	0.494468	0.306832	0.0478864	0.379559	0.474835	0.390409	0.529349	0.593123	0.550118	0.435651	0.483084	0.589731	0.383456	0.583458
NA	1	10	0.0453982	13.7891	FBgn0265623	Su(z)2	0.379745	0.316392	0.281539	0.337996	0.301942	0.29245	0.178166	0.316526	0.315141	0.1998	0.220758	0.272146	0.183363	0.187035	0.168427	0.353036	0.285928	0.103103	0.229976	0.180176	0.224952	0.307436	0.286562	0.271474	0.134011	0.384762	0.199915	0.248264	0.327444	0.257599	0.228421	0.0346851	0.192504	0.377217	0.209536	0.256152	0.417194	0.419198	0.256699	0.268755	0.287603	0.306099	0.272939
NA	24	13	1.08995	16.4063	FBgn0035036	CG4707	0.331985	0.362388	0.324255	0.296896	0.344742	0.35324	0.200682	0.319114	0.282568	0.267933	0.277679	0.272157	0.20744	0.167808	0.173509	0.266382	0.314652	0.0764043	0.272109	0.156097	0.249986	0.298852	0.230794	0.226395	0.109074	0.299286	0.219545	0.258859	0.348416	0.336385	0.200593	0.00441497	0.24476	0.251402	0.229263	0.273029	0.310439	0.292256	0.284384	0.282526	0.346612	0.240748	0.334486
NA	89	43	0.282301	85.5839	FBgn0011763	Dp	0.313332	0.357416	0.336007	0.308045	0.351377	0.356392	0.223446	0.375678	0.306032	0.279095	0.237594	0.350665	0.331577	0.34207	0.234706	0.524838	0.392603	0.176111	0.27149	0.283601	0.277498	0.375886	0.391116	0.425708	0.204386	0.480479	0.333259	0.345396	0.457369	0.450396	0.283604	0.0570247	0.345399	0.442196	0.319532	0.453916	0.516076	0.52183	0.432547	0.438164	0.506535	0.321744	0.500678
NA	0	0	-5.13914	0.0567143	FBgn0000179	bi	0.31404	0.381112	0.316213	0.297921	0.374435	0.379168	0.185911	0.342821	0.243958	0.278013	0.156367	0.219526	0.0935157	0.092154	0.202503	0.188574	0.207487	0.0137881	0.141625	0.110469	0.165149	0.218267	0.183661	0.168058	0.0414207	0.285689	0.130113	0.213659	0.252281	0.320281	0.163994	-0.00174226	0.196183	0.198759	0.127388	0.150915	0.165264	0.20708	0.272249	0.194639	0.236669	0.21833	0.215311
NA	47	4	0.964401	13.0694	FBgn0038390	Rbf2	0.341393	0.317511	0.325433	0.322061	0.24955	0.263575	0.183572	0.289156	0.310321	0.198584	0.223899	0.242639	0.174988	0.120853	0.1327	0.259432	0.27045	0.0805701	0.211576	0.104416	0.270113	0.242159	0.21588	0.171878	0.0684518	0.310718	0.176581	0.202008	0.282666	0.258488	0.153061	0.0684178	0.178583	0.186429	0.225935	0.194121	0.246152	0.25499	0.228302	0.261807	0.266026	0.306007	0.226769
NA	46	35	0.0529014	57.8824	FBgn0020388	Gcn5	0.34976	0.303071	0.294399	0.35415	0.309006	0.26259	0.223925	0.305903	0.317303	0.179407	0.235294	0.302875	0.246393	0.216983	0.168145	0.357676	0.374254	0.125975	0.250488	0.182198	0.252416	0.303137	0.253339	0.275268	0.15335	0.387636	0.273177	0.273203	0.387823	0.28131	0.209641	0.0981481	0.224435	0.322668	0.280107	0.325122	0.40512	0.395925	0.281379	0.332996	0.345502	0.322641	0.347687
NA	68	23	0.227319	88.3667	FBgn0025716	Bap55	0.299347	0.33082	0.317802	0.350646	0.31869	0.275425	0.272874	0.309387	0.320908	0.186765	0.274898	0.407665	0.474061	0.386064	0.187115	0.515893	0.528762	0.226475	0.321425	0.316585	0.392983	0.423914	0.263248	0.418014	0.270139	0.396826	0.445703	0.383601	0.541305	0.53316	0.24812	-0.00426565	0.408142	0.338465	0.461043	0.585764	0.567021	0.432232	0.498501	0.52198	0.712029	0.386889	0.70242
NA	18	3	1.41069	4.78286	FBgn0028895	CG17328	0.36774	0.331168	0.299185	0.30032	0.309366	0.334036	0.179598	0.330455	0.295694	0.25682	0.266519	0.255146	0.152425	0.163621	0.157056	0.249186	0.272267	0.0689484	0.251921	0.142434	0.221663	0.295398	0.218961	0.214818	0.103759	0.298889	0.198461	0.257852	0.311641	0.301172	0.197409	0.00199447	0.213467	0.259281	0.18436	0.242106	0.288627	0.307615	0.255186	0.254798	0.290723	0.235322	0.271264
NA	62	16	-0.219445	25.5079	FBgn0003512	Sry-delta	0.316354	0.357849	0.32746	0.296139	0.351207	0.352279	0.220041	0.34599	0.290551	0.225996	0.274338	0.332805	0.304856	0.309261	0.206618	0.410321	0.402353	0.141326	0.288553	0.234722	0.27609	0.381375	0.249286	0.387776	0.22755	0.381024	0.332897	0.363915	0.430913	0.475886	0.250185	0.00887497	0.338512	0.354858	0.335385	0.476977	0.447684	0.396388	0.425996	0.40534	0.555264	0.292592	0.54127
NA	96	9	0.292677	13.4339	FBgn0000376	crm	0.338317	0.333632	0.338679	0.286185	0.358593	0.363487	0.165741	0.346539	0.335594	0.267313	0.28802	0.280811	0.218617	0.17419	0.15606	0.320564	0.291902	0.0808024	0.222202	0.157617	0.209263	0.284272	0.269055	0.264866	0.0951193	0.347136	0.194543	0.271842	0.351162	0.317365	0.190365	0.072461	0.248631	0.302399	0.193489	0.27647	0.315856	0.366663	0.276746	0.307284	0.282513	0.225887	0.29036
NA	61	16	-0.183984	34.557	FBgn0038244	CG7987	0.339149	0.345412	0.318855	0.291677	0.353213	0.392665	0.179242	0.358685	0.278203	0.313635	0.22901	0.29112	0.24007	0.229062	0.223048	0.374438	0.309817	0.113455	0.234566	0.182276	0.199375	0.307951	0.259535	0.307167	0.163893	0.373858	0.233613	0.30571	0.388453	0.375962	0.255846	0.00458089	0.297103	0.340232	0.203172	0.33335	0.352962	0.410037	0.345026	0.340308	0.383823	0.254564	0.364603
NA	29	3	0.527593	10.3859	FBgn0039860	CG1792	0.319879	0.333468	0.33816	0.302637	0.33586	0.329505	0.22255	0.320776	0.290001	0.247066	0.287377	0.266121	0.182965	0.215294	0.158149	0.294097	0.316284	0.0864738	0.251571	0.165079	0.254794	0.321744	0.248252	0.275357	0.141453	0.343321	0.223307	0.26994	0.332492	0.356705	0.192519	0.0983275	0.263894	0.28549	0.241192	0.32839	0.346026	0.327859	0.29803	0.308624	0.356516	0.240148	0.341041
NA	71	30	-0.580498	41.9791	FBgn0037621	M1BP	0.298995	0.3477	0.326216	0.320505	0.318693	0.309326	0.242717	0.323577	0.292693	0.214692	0.28052	0.363393	0.382842	0.345978	0.20622	0.486079	0.451468	0.175926	0.289493	0.288816	0.345044	0.400517	0.273118	0.397759	0.253883	0.401215	0.381284	0.352144	0.48045	0.512432	0.24772	0.0439435	0.365874	0.363843	0.397767	0.528958	0.511524	0.443062	0.45759	0.447784	0.634703	0.346892	0.623898
NA	63	62	-0.182177	153.399	FBgn0039120	Nup98-96	0.321054	0.327778	0.329569	0.314325	0.325652	0.31169	0.210162	0.326311	0.313957	0.232921	0.25007	0.352394	0.320743	0.273482	0.19897	0.44741	0.371843	0.147676	0.248501	0.229519	0.279157	0.344458	0.259838	0.33994	0.204073	0.373205	0.311848	0.333596	0.43889	0.425683	0.239624	0.00893513	0.314174	0.333237	0.299283	0.408271	0.435995	0.42377	0.393552	0.401552	0.489219	0.305333	0.471759
NA	78	60	-0.111089	29.2559	FBgn0263108	BtbVII	0.330167	0.320435	0.342324	0.298719	0.319354	0.345307	0.176952	0.339413	0.299917	0.282773	0.239601	0.284896	0.230231	0.191465	0.195616	0.407573	0.286935	0.102325	0.223235	0.153107	0.202105	0.284392	0.266995	0.271878	0.142863	0.400856	0.200467	0.278013	0.351503	0.289195	0.227672	0.0363718	0.253463	0.355918	0.209032	0.274241	0.374885	0.447088	0.252232	0.340129	0.303056	0.27359	0.301051
NA	49	15	0.432032	9.45957	FBgn0030680	CG8944	0.300788	0.344478	0.336969	0.306971	0.347583	0.341507	0.190281	0.311027	0.280856	0.253572	0.218847	0.261197	0.180726	0.175421	0.191792	0.305704	0.295269	0.0790358	0.211241	0.156538	0.227721	0.27345	0.23841	0.264474	0.113909	0.334358	0.200607	0.266302	0.323356	0.33294	0.192257	0.0315013	0.253056	0.290543	0.221085	0.274667	0.319151	0.348197	0.296329	0.295126	0.332109	0.256971	0.323109
NA	29	9	1.44528	16.5413	FBgn0086350	tef	0.327621	0.298149	0.334172	0.328234	0.319648	0.324564	0.237704	0.308135	0.335609	0.237235	0.289631	0.263125	0.208108	0.159129	0.137411	0.289109	0.304977	0.0900755	0.227984	0.146244	0.26435	0.24467	0.197043	0.181261	0.0737735	0.320445	0.169972	0.229677	0.30358	0.237477	0.178969	-0.00288926	0.232335	0.223325	0.232862	0.220146	0.310772	0.315399	0.218243	0.297189	0.25873	0.299806	0.257585
NA	29	35	1.05759	19.168	FBgn0035025	uri	0.321056	0.352244	0.3237	0.28951	0.322159	0.346017	0.205546	0.321553	0.291667	0.251604	0.264832	0.276047	0.232304	0.231913	0.190851	0.350718	0.322849	0.102284	0.246701	0.182365	0.252395	0.331156	0.229372	0.301358	0.154734	0.319751	0.275009	0.305199	0.358323	0.391439	0.222396	0.0217866	0.284682	0.279732	0.268741	0.350043	0.34717	0.32579	0.3521	0.327541	0.421405	0.265174	0.393414
NA	0	9	2.83324	16.7721	FBgn0030994	HP1D3csd	0.305122	0.296111	0.34215	0.339835	0.34155	0.181242	0.302153	0.181605	0.310852	0.1622	0.360442	0.202945	0.0594373	0.113672	0.0462196	0.166034	0.341402	0.0208194	0.332771	0.122519	0.326577	0.271821	0.149724	0.109673	0.0581654	0.179125	0.125648	0.133627	0.198204	0.204274	0.114355	0.00493989	0.108166	0.159468	0.236373	0.165118	0.309926	0.188112	0.116193	0.202785	0.153342	0.264005	0.202336
NA	67	31	0.602715	48.4651	FBgn0039019	HP1c	0.286559	0.337269	0.334266	0.325103	0.333799	0.284625	0.267642	0.302734	0.318793	0.20062	0.302139	0.380331	0.417456	0.341447	0.177535	0.446287	0.494753	0.199169	0.323658	0.282116	0.373397	0.395158	0.247149	0.382378	0.221289	0.370231	0.385363	0.353815	0.498888	0.50119	0.228594	0.00740811	0.378788	0.333479	0.425105	0.526312	0.50295	0.412089	0.430159	0.467833	0.61592	0.351257	0.621292
NA	10	3	1.86749	10.2724	FBgn0031597	CG17612	0.318328	0.326037	0.316704	0.312945	0.31038	0.265122	0.227779	0.267644	0.296547	0.179	0.307184	0.232316	0.165754	0.135079	0.125131	0.248372	0.324398	0.0899815	0.263399	0.125989	0.26698	0.269044	0.190237	0.18519	0.101954	0.267366	0.187833	0.212492	0.300798	0.256772	0.162169	0.0367355	0.174864	0.205647	0.228456	0.226839	0.302295	0.250309	0.213082	0.245071	0.263551	0.255492	0.268588
NA	15	22	0.692377	32.3917	FBgn0032816	Nf-YB	0.360625	0.309173	0.285084	0.318301	0.332726	0.313179	0.21884	0.332874	0.291988	0.212884	0.267146	0.276564	0.259536	0.26371	0.187063	0.371297	0.387008	0.129337	0.302365	0.21607	0.243035	0.357047	0.302758	0.313665	0.185037	0.443959	0.28945	0.296622	0.404144	0.335193	0.255298	0.198759	0.267154	0.378237	0.285077	0.35792	0.445421	0.438407	0.30332	0.348297	0.381045	0.30827	0.38901
NA	38	11	0.58164	35.5809	FBgn0015075	Ddx1	0.311419	0.337768	0.313469	0.307382	0.301115	0.301665	0.220923	0.285324	0.298291	0.215331	0.241212	0.296689	0.263036	0.230972	0.174914	0.3462	0.363543	0.130763	0.265164	0.21003	0.297492	0.342106	0.219324	0.295096	0.186204	0.315123	0.282045	0.28807	0.368371	0.397258	0.214717	-0.000424678	0.273372	0.282168	0.298329	0.378497	0.355252	0.330655	0.333208	0.351019	0.447765	0.27321	0.426124
NA	204	67	0.308528	155.515	FBgn0263979	Caf1-55	0.297187	0.319601	0.303957	0.348349	0.307229	0.26293	0.284438	0.304899	0.318839	0.176716	0.252334	0.393684	0.435866	0.381926	0.183759	0.49588	0.51156	0.204011	0.310599	0.309503	0.379888	0.424172	0.278459	0.428975	0.253275	0.38958	0.450582	0.377658	0.514173	0.521519	0.25011	0.000530386	0.369372	0.32739	0.450349	0.569219	0.543921	0.416232	0.513133	0.510887	0.703683	0.378866	0.679098
NA	22	15	0.942979	16.5756	FBgn0035414	CG14965	0.305439	0.302849	0.309006	0.349333	0.280348	0.241687	0.251344	0.243103	0.304262	0.174112	0.267735	0.23882	0.189571	0.141232	0.122155	0.255289	0.330864	0.102136	0.257305	0.139923	0.313882	0.260708	0.188969	0.166299	0.0963171	0.266399	0.198718	0.216892	0.291146	0.250237	0.150099	-0.00413006	0.201975	0.175034	0.255277	0.218048	0.307338	0.223702	0.208489	0.288074	0.2733	0.294364	0.278484
NA	19	21	-1.10296	35.1129	FBgn0017578	Max	0.316322	0.318142	0.299616	0.332214	0.359795	0.299935	0.244118	0.337113	0.294875	0.199367	0.271575	0.362823	0.392796	0.387621	0.195781	0.480727	0.491943	0.193574	0.316778	0.318144	0.301288	0.396722	0.334419	0.43939	0.241582	0.468243	0.405443	0.382436	0.508501	0.490993	0.281496	0.102388	0.377628	0.395401	0.385399	0.558255	0.574552	0.486033	0.459833	0.470854	0.602188	0.337928	0.612902
NA	29	4	0.876518	18.046	FBgn0034814	CG9890	0.315459	0.343838	0.316497	0.290497	0.350314	0.339698	0.198302	0.328294	0.291908	0.235452	0.26378	0.297653	0.266286	0.278619	0.208566	0.377408	0.382326	0.118941	0.273267	0.232693	0.261373	0.361999	0.253254	0.369865	0.196727	0.356916	0.305365	0.351088	0.404836	0.445069	0.249595	0.0375468	0.323207	0.33893	0.299039	0.424356	0.395782	0.375273	0.423954	0.379461	0.491217	0.262569	0.486439
NA	36	11	1.10297	10.2251	FBgn0034853	Ice1	0.32501	0.347085	0.318447	0.275647	0.369162	0.394114	0.158609	0.331825	0.25364	0.327403	0.182426	0.253607	0.17608	0.145761	0.214249	0.28013	0.235366	0.0626231	0.177419	0.152613	0.162152	0.268597	0.223245	0.249448	0.092074	0.325682	0.166942	0.275035	0.327294	0.337545	0.209805	0.00262903	0.278535	0.280645	0.152405	0.241613	0.246535	0.357268	0.312416	0.310638	0.300715	0.207734	0.282563
NA	27	24	0.385833	26.8339	FBgn0260749	Utx	0.321927	0.311861	0.305222	0.320916	0.275183	0.291263	0.194305	0.324235	0.290983	0.203024	0.209467	0.287015	0.219288	0.229536	0.172623	0.402813	0.317802	0.105823	0.210876	0.176354	0.229321	0.302499	0.312456	0.309707	0.177308	0.458658	0.228704	0.249355	0.330063	0.28732	0.229497	0.246904	0.218262	0.39732	0.239153	0.295214	0.407577	0.44053	0.274567	0.323718	0.335398	0.316401	0.329178
NA	46	25	-0.464616	46.1539	FBgn0284249	Adf1	0.318698	0.325255	0.306161	0.309724	0.311951	0.303238	0.21846	0.340259	0.286624	0.210884	0.249804	0.327978	0.314815	0.279642	0.194187	0.438317	0.39601	0.16126	0.27769	0.210385	0.280059	0.345794	0.259663	0.341244	0.206847	0.434544	0.307122	0.302021	0.419423	0.391532	0.264388	0.144472	0.270399	0.352974	0.31582	0.401687	0.427205	0.413869	0.350514	0.386362	0.473523	0.313262	0.473878
NA	102	149	-0.160872	86.3297	FBgn0000283	Cp190	0.332751	0.313946	0.301704	0.309917	0.312295	0.304423	0.209842	0.333866	0.307467	0.219433	0.244495	0.320027	0.318808	0.226915	0.20274	0.447343	0.338409	0.148255	0.236792	0.194871	0.26256	0.326562	0.254493	0.313415	0.188259	0.403171	0.268026	0.288058	0.426454	0.358633	0.264173	0.0323835	0.26233	0.355992	0.290146	0.359297	0.415024	0.415037	0.321031	0.366296	0.425773	0.320028	0.412612
NA	28	6	1.39535	12.7434	FBgn0053213	CG33213	0.289418	0.33405	0.332392	0.30206	0.305169	0.249603	0.227623	0.261844	0.339557	0.17844	0.285643	0.258453	0.195063	0.167074	0.143942	0.289371	0.321087	0.0966844	0.24922	0.151611	0.320557	0.285093	0.1996	0.217013	0.0902899	0.240294	0.210128	0.214101	0.297544	0.319979	0.155348	-0.000972913	0.214856	0.210416	0.265267	0.270293	0.279281	0.251267	0.256202	0.261	0.327103	0.285212	0.308117
NA	9	5	0.973604	6.87629	FBgn0034062	CG8388	0.310483	0.361438	0.319614	0.265677	0.404391	0.390995	0.194788	0.337766	0.265808	0.276726	0.206638	0.241595	0.171352	0.151569	0.227153	0.279596	0.261221	0.0715566	0.227986	0.148278	0.181067	0.273269	0.233554	0.257025	0.0866721	0.336656	0.18053	0.259727	0.345874	0.357819	0.21346	0.0792101	0.220665	0.282139	0.154748	0.245124	0.260465	0.292131	0.281987	0.249146	0.289378	0.214176	0.284854
NA	3	8	0.130997	16.6846	FBgn0033627	CG13204	0.326715	0.305437	0.29287	0.323665	0.338751	0.293174	0.232514	0.287655	0.263259	0.212981	0.235578	0.256345	0.187153	0.152012	0.157806	0.220883	0.329059	0.0927559	0.285053	0.145503	0.218154	0.285253	0.181043	0.176272	0.0917164	0.284788	0.198434	0.250112	0.332682	0.265745	0.184391	0.0035438	0.200964	0.209426	0.210622	0.22434	0.332515	0.255138	0.221885	0.254732	0.255782	0.270016	0.280358
NA	20	39	0.723246	19.3674	FBgn0038472	CG3995	0.315663	0.312631	0.306591	0.311606	0.313375	0.286182	0.204873	0.310162	0.299328	0.204661	0.266003	0.268775	0.221281	0.258213	0.165898	0.350177	0.36721	0.112689	0.26767	0.207864	0.273124	0.330604	0.248835	0.295647	0.147046	0.379268	0.281282	0.287978	0.345533	0.353432	0.234787	0.119678	0.268006	0.309852	0.290171	0.353992	0.400438	0.345335	0.311405	0.330398	0.40509	0.295975	0.398282
NA	19	5	2.16265	8.50271	FBgn0031610	CG15436	0.299389	0.336585	0.297621	0.301266	0.339359	0.311664	0.181907	0.286947	0.292328	0.21035	0.24262	0.256192	0.189255	0.190641	0.175924	0.29174	0.343899	0.0939564	0.221435	0.179287	0.269202	0.288624	0.214024	0.265679	0.121415	0.288601	0.235765	0.258628	0.319517	0.3433	0.194338	-0.00152034	0.245051	0.254528	0.248283	0.31152	0.303063	0.285466	0.313975	0.287279	0.357939	0.2805	0.347319
NA	39	12	1.44035	15.0294	FBgn0027514	CG1024	0.322176	0.310432	0.281414	0.32042	0.288894	0.271752	0.210178	0.272216	0.272187	0.205996	0.207038	0.241117	0.175518	0.171106	0.15528	0.242133	0.304631	0.0766416	0.220475	0.165205	0.257412	0.257409	0.213406	0.205156	0.110406	0.310319	0.200241	0.217116	0.288225	0.278992	0.162999	0.0383479	0.199978	0.212396	0.243471	0.247846	0.284976	0.273455	0.262212	0.253319	0.305209	0.269217	0.287049
NA	36	5	0.0429913	10.1597	FBgn0029822	CG12236	0.325843	0.310671	0.299645	0.296163	0.304336	0.309203	0.19275	0.32418	0.278924	0.235374	0.267084	0.255421	0.187594	0.205362	0.15862	0.318983	0.322929	0.0835448	0.24423	0.165846	0.220903	0.295504	0.253155	0.263781	0.159082	0.339804	0.202565	0.256991	0.310917	0.286391	0.212453	0.0221059	0.234415	0.346917	0.245485	0.284919	0.367051	0.376492	0.265351	0.309193	0.330178	0.27512	0.333425
NA	81	49	-1.31125	32.1749	FBgn0003964	usp	0.344862	0.294601	0.280237	0.310286	0.313579	0.327934	0.1759	0.33204	0.274217	0.238212	0.217732	0.270276	0.211659	0.241116	0.17247	0.361013	0.287795	0.109727	0.225427	0.194145	0.185568	0.310087	0.325544	0.324571	0.170054	0.440976	0.220699	0.270495	0.338986	0.281826	0.259676	0.10297	0.245791	0.415573	0.207559	0.300832	0.413598	0.464466	0.278176	0.326712	0.315609	0.265954	0.313307
NA	49	16	0.149892	27.7383	FBgn0011655	Med	0.333728	0.298191	0.28107	0.316557	0.300982	0.298449	0.193546	0.320132	0.288961	0.204923	0.233532	0.26827	0.221196	0.216993	0.177184	0.353672	0.317768	0.116251	0.223458	0.19173	0.222048	0.306483	0.254284	0.294113	0.170989	0.405913	0.247442	0.281537	0.34805	0.29824	0.214398	0.115623	0.229626	0.336813	0.229925	0.306589	0.390922	0.409004	0.283587	0.331336	0.341651	0.289395	0.339286
NA	95	25	0.527174	82.4421	FBgn0038805	TFAM	0.295229	0.352504	0.309121	0.272058	0.372977	0.37881	0.244329	0.361141	0.273111	0.266162	0.240872	0.374298	0.440401	0.406222	0.245019	0.484328	0.449946	0.186216	0.308187	0.316507	0.297558	0.427234	0.291618	0.460033	0.260266	0.405038	0.423716	0.442915	0.547844	0.613147	0.289718	0.0186084	0.455805	0.367141	0.373117	0.595839	0.512965	0.443343	0.566239	0.498177	0.717958	0.292672	0.696719
NA	86	23	1.22152	31.2013	FBgn0001222	Hsf	0.316472	0.309675	0.287631	0.307348	0.29868	0.294137	0.195729	0.316347	0.280854	0.203707	0.24026	0.316362	0.258504	0.283856	0.187869	0.39935	0.377921	0.125027	0.248537	0.221507	0.253641	0.365755	0.275821	0.347869	0.216388	0.408965	0.302723	0.30149	0.374502	0.369961	0.240951	0.0846529	0.276744	0.372597	0.28424	0.387473	0.487329	0.432697	0.337651	0.363142	0.443813	0.30867	0.442378
NA	28	9	-1.35471	24.4973	FBgn0263112	Mitf	0.321629	0.324755	0.307692	0.260817	0.322159	0.38855	0.165769	0.365236	0.260024	0.309049	0.208673	0.27566	0.22176	0.226374	0.218884	0.409435	0.275801	0.0911973	0.223548	0.177727	0.166935	0.309375	0.288795	0.321383	0.174813	0.448798	0.206037	0.287778	0.3395	0.313224	0.272419	0.0646737	0.299824	0.428779	0.195313	0.299793	0.381949	0.499713	0.311445	0.345685	0.345364	0.257237	0.327341
NA	152	148	0.249807	142.931	FBgn0011787	mRpL12	0.281236	0.331284	0.304847	0.297456	0.320725	0.327447	0.252792	0.31518	0.281433	0.237726	0.262498	0.377436	0.403218	0.454178	0.218487	0.515157	0.485455	0.184905	0.312869	0.341788	0.334201	0.439178	0.270378	0.469382	0.293295	0.387549	0.451561	0.415479	0.496907	0.586643	0.27914	0.00455593	0.459963	0.365117	0.440563	0.646872	0.554384	0.447975	0.575978	0.513824	0.764318	0.32589	0.732116
NA	14	4	NA	16.6377	FBgn0052856	CG32856	0.282924	0.292049	0.298929	0.33822	0.294136	0.246092	0.270102	0.263471	0.291224	0.167687	0.273577	0.340077	0.382261	0.31658	0.162606	0.446192	0.459779	0.178796	0.302977	0.261779	0.35263	0.363964	0.237402	0.309547	0.205486	0.353451	0.361917	0.31255	0.462938	0.409417	0.213477	0.0287726	0.323188	0.285615	0.391863	0.453737	0.495393	0.364152	0.368152	0.42161	0.538552	0.34376	0.541067
NA	77	12	0.935043	28.1299	FBgn0000588	esc	0.269999	0.308951	0.32057	0.311514	0.292479	0.235216	0.234683	0.266938	0.346361	0.179161	0.284801	0.284579	0.248649	0.217441	0.14919	0.329334	0.373684	0.125088	0.272942	0.199982	0.338567	0.319425	0.215527	0.267969	0.12918	0.278157	0.275974	0.25199	0.34519	0.349935	0.153284	-0.000174924	0.258671	0.227154	0.333341	0.331674	0.353684	0.281513	0.294485	0.332434	0.393367	0.305423	0.379131
NA	1	0	NA	0.138429	FBgn0005558	ey	0.306225	0.270221	0.265744	0.367095	0.260537	0.224679	0.214588	0.230084	0.222679	0.209632	0.162131	0.179732	0.0577719	0.059911	0.0975857	0.132714	0.238446	0.0322251	0.184962	0.08897	0.203769	0.187213	0.137083	0.0928568	0.0478041	0.221608	0.119326	0.110655	0.173606	0.169048	0.108274	-0.00151311	0.101262	0.123746	0.166236	0.0863155	0.200084	0.172995	0.152034	0.166988	0.153643	0.241481	0.128141
NA	10	3	NA	8.54157	FBgn0264744	CG44002	0.326746	0.284166	0.283002	0.310396	0.298319	0.269883	0.216074	0.267122	0.271076	0.192243	0.275334	0.249558	0.191116	0.163564	0.129727	0.250355	0.319867	0.0947289	0.254587	0.141334	0.228177	0.277928	0.183692	0.202338	0.094176	0.274468	0.207696	0.214375	0.311646	0.278991	0.169194	-0.00249613	0.220236	0.204308	0.251326	0.242643	0.315138	0.256013	0.218521	0.25803	0.279709	0.252317	0.290421
NA	36	82	0.477272	27.8666	FBgn0011836	Taf2	0.318213	0.290924	0.283135	0.310382	0.323052	0.28879	0.201824	0.28398	0.278131	0.194158	0.230917	0.29801	0.275223	0.192353	0.182993	0.356893	0.324696	0.134592	0.217117	0.190439	0.21702	0.295892	0.203784	0.272761	0.153602	0.329461	0.245305	0.280248	0.388474	0.336606	0.226661	-0.00621943	0.238281	0.299485	0.24829	0.329165	0.343782	0.345673	0.291356	0.315761	0.374883	0.276358	0.380281
NA	25	15	-0.290335	76.4464	FBgn0260987	vtd	0.292832	0.3004	0.296145	0.311295	0.256122	0.248375	0.21808	0.28625	0.279753	0.174616	0.219944	0.301409	0.265907	0.248271	0.158427	0.435338	0.358144	0.151058	0.222011	0.202861	0.272423	0.317148	0.264098	0.319536	0.215639	0.402384	0.271798	0.239003	0.352034	0.31075	0.234553	0.0616641	0.22898	0.404912	0.295645	0.349523	0.426642	0.421846	0.293675	0.353832	0.410833	0.325821	0.393091
NA	31	14	0.28461	33.2901	FBgn0001078	ftz-f1	0.308702	0.317773	0.300325	0.273022	0.352142	0.33863	0.178205	0.328605	0.267279	0.246197	0.226761	0.251856	0.196544	0.215106	0.176165	0.286997	0.274488	0.0714349	0.210421	0.150827	0.198391	0.272644	0.229518	0.228124	0.236058	0.376102	0.193165	0.26121	0.343554	0.321613	0.194138	0.0386809	0.216822	0.307354	0.177032	0.273144	0.347044	0.398848	0.243885	0.282512	0.285112	0.231359	0.294523
NA	70	38	0.485777	22.0017	FBgn0005694	Aef1	0.292293	0.324878	0.31551	0.264441	0.333004	0.379598	0.1717	0.347552	0.244939	0.319871	0.190443	0.281894	0.195755	0.246504	0.200039	0.369117	0.290967	0.082967	0.214786	0.198568	0.179792	0.313417	0.253362	0.333502	0.18872	0.387215	0.227779	0.300249	0.320192	0.373415	0.260165	0.0305237	0.32693	0.380762	0.220501	0.345267	0.356116	0.448924	0.369619	0.362854	0.404125	0.235517	0.386584
NA	67	13	-0.737669	22.8484	FBgn0003334	Scm	0.332403	0.326143	0.285375	0.249096	0.333341	0.387757	0.152932	0.356261	0.260988	0.292634	0.24919	0.246762	0.181315	0.176523	0.197243	0.313666	0.256729	0.083702	0.205014	0.151022	0.155022	0.278279	0.24783	0.263225	0.141772	0.370024	0.182488	0.269449	0.323149	0.314897	0.242055	0.0710967	0.253478	0.338168	0.166399	0.267266	0.312533	0.382971	0.287889	0.280849	0.315109	0.218061	0.305198
NA	73	20	0.508701	66.6086	FBgn0027868	Nup107	0.288495	0.324621	0.302159	0.277412	0.333998	0.307065	0.212814	0.316302	0.286918	0.209077	0.230231	0.316352	0.323154	0.311329	0.19335	0.432953	0.387364	0.151966	0.26081	0.246799	0.292849	0.365303	0.23379	0.376577	0.190537	0.345086	0.344033	0.346647	0.438139	0.479568	0.236856	-0.00130537	0.323933	0.298829	0.327474	0.467676	0.414399	0.358441	0.455579	0.400921	0.562777	0.277277	0.537399
NA	32	11	1.30085	11.251	FBgn0032814	CG10366	0.308374	0.302073	0.283455	0.297093	0.301344	0.290717	0.213772	0.276703	0.272461	0.222771	0.245058	0.262974	0.228774	0.221007	0.157952	0.310593	0.351639	0.105995	0.274705	0.187619	0.239067	0.307077	0.218699	0.269418	0.137805	0.324802	0.254687	0.275968	0.343044	0.325968	0.212786	0.041023	0.243692	0.264507	0.254793	0.336698	0.379638	0.322801	0.295649	0.308452	0.35846	0.270811	0.35511
NA	33	7	0.140463	22.559	FBgn0022699	D19B	0.302597	0.321189	0.28659	0.280547	0.316825	0.308758	0.197902	0.317009	0.257741	0.24271	0.210098	0.288458	0.258316	0.211964	0.188387	0.337193	0.323096	0.118421	0.246604	0.182554	0.222324	0.30955	0.232584	0.275733	0.150336	0.340774	0.259149	0.28765	0.381143	0.362771	0.215787	0.0138221	0.267548	0.299383	0.25164	0.310799	0.334593	0.348023	0.320948	0.320853	0.380211	0.25768	0.376772
NA	59	11	0.943272	22.8266	FBgn0025635	CG17829	0.293839	0.312509	0.292226	0.288165	0.282415	0.287131	0.202782	0.283918	0.27264	0.215101	0.23147	0.249253	0.179509	0.213575	0.168674	0.325297	0.308348	0.100107	0.224842	0.183081	0.24813	0.292554	0.207873	0.274633	0.16468	0.303196	0.227032	0.244715	0.296322	0.321859	0.190876	0.0202065	0.233802	0.275625	0.248815	0.316303	0.35395	0.303373	0.314057	0.30133	0.374849	0.26209	0.354963
NA	31	1	-3.11938	2.86286	FBgn0035160	hng3	0.296491	0.3318	0.319943	0.234973	0.42006	0.36914	0.160424	0.369555	0.292502	0.243723	0.231057	0.298386	0.286647	0.232234	0.231643	0.376548	0.313584	0.110433	0.222291	0.204838	0.194356	0.336665	0.244618	0.381805	0.155689	0.342165	0.273032	0.360553	0.46643	0.479533	0.240602	0.00947907	0.328186	0.369137	0.195966	0.402046	0.308753	0.375715	0.411137	0.345759	0.447436	0.202509	0.448148
NA	57	207	0.808336	83.9979	FBgn0034534	maf-S	0.286329	0.296007	0.285446	0.312179	0.304096	0.262138	0.228549	0.308404	0.292234	0.183328	0.282763	0.325744	0.314172	0.447173	0.166523	0.462575	0.489787	0.1548	0.329369	0.312822	0.303431	0.398396	0.347008	0.453611	0.267322	0.488153	0.410599	0.345227	0.425239	0.450438	0.272528	0.254752	0.333833	0.435638	0.375467	0.561307	0.611592	0.513664	0.432616	0.45142	0.569661	0.317951	0.592684
NA	41	29	0.0666313	44.6439	FBgn0038016	MBD-R2	0.291397	0.319272	0.299187	0.268855	0.347071	0.322361	0.168598	0.323832	0.266773	0.232466	0.210732	0.287168	0.236636	0.202729	0.193751	0.342861	0.304644	0.112656	0.205902	0.181439	0.212285	0.302145	0.249521	0.294547	0.150552	0.361341	0.22424	0.282238	0.371491	0.360649	0.224224	0.100913	0.232945	0.316639	0.209863	0.315248	0.328696	0.34047	0.319173	0.289295	0.354447	0.252746	0.358551
NA	19	17	0.544073	14.8243	FBgn0025874	Meics	0.294881	0.291349	0.298377	0.293981	0.323612	0.253922	0.204458	0.280048	0.265789	0.186953	0.250878	0.26605	0.221131	0.225114	0.14578	0.32124	0.362937	0.0949895	0.269723	0.191871	0.248669	0.320672	0.226329	0.261072	0.140901	0.327265	0.251691	0.259612	0.343304	0.337342	0.190159	0.0164696	0.234882	0.297657	0.265835	0.315283	0.370496	0.324334	0.289801	0.313261	0.378387	0.276725	0.368546
NA	44	14	0.285831	12.3054	FBgn0000520	dwg	0.284816	0.307623	0.294761	0.291024	0.308928	0.30132	0.196368	0.284722	0.271032	0.211517	0.241021	0.272861	0.228546	0.222856	0.167329	0.330565	0.334813	0.0972035	0.258874	0.196187	0.261433	0.307732	0.219566	0.26777	0.168669	0.312729	0.245106	0.291791	0.348531	0.357851	0.199256	0.0280836	0.250702	0.275094	0.260181	0.346432	0.353045	0.317018	0.302876	0.322552	0.384674	0.265382	0.388418
NA	10	23	-0.110647	11.2876	FBgn0037794	CG6254	0.294115	0.295558	0.278869	0.309301	0.286718	0.261257	0.200722	0.265821	0.266625	0.183087	0.192452	0.243221	0.20865	0.189367	0.171862	0.313361	0.298374	0.0991199	0.213016	0.159359	0.226169	0.270872	0.216638	0.238368	0.116497	0.340525	0.21209	0.220059	0.306419	0.269848	0.200098	0.055421	0.203098	0.298439	0.218333	0.265644	0.347138	0.329832	0.236137	0.258206	0.273644	0.286331	0.280954
NA	49	19	1.01138	55.6031	FBgn0002441	l(3)mbt	0.299325	0.287153	0.291825	0.297209	0.274476	0.245191	0.208696	0.23954	0.273399	0.19055	0.225679	0.248174	0.228991	0.194645	0.153091	0.276101	0.300509	0.11644	0.240174	0.154174	0.252842	0.256368	0.167359	0.212295	0.195502	0.272451	0.206272	0.224532	0.335713	0.29295	0.169748	0.0159193	0.223311	0.225711	0.242369	0.271252	0.339965	0.270712	0.229284	0.264563	0.295244	0.262022	0.307095
NA	17	6	1.18776	14.501	FBgn0032169	CG4709	0.27888	0.328113	0.292151	0.27528	0.302192	0.292163	0.225433	0.289974	0.265047	0.196389	0.236552	0.267143	0.250814	0.224248	0.175536	0.335986	0.334955	0.11404	0.251836	0.205423	0.260245	0.299633	0.237248	0.286571	0.160633	0.321094	0.249623	0.273812	0.342692	0.369524	0.201635	0.0124666	0.271324	0.275019	0.250596	0.343893	0.340151	0.324412	0.329209	0.323911	0.403133	0.256456	0.387708
NA	89	17	-0.222493	32.3426	FBgn0005642	wdn	0.319669	0.288442	0.276893	0.285888	0.299026	0.2827	0.177411	0.303973	0.270679	0.207127	0.24161	0.273932	0.235683	0.191272	0.165521	0.342013	0.312637	0.118983	0.218602	0.173983	0.226643	0.301106	0.234521	0.26169	0.129245	0.332058	0.223672	0.272255	0.364234	0.311518	0.225317	0.0529346	0.249843	0.28979	0.231797	0.288473	0.358439	0.346432	0.283319	0.309255	0.33325	0.241561	0.332867
NA	390	559	-0.635075	363.431	FBgn0016685	Nlp	0.265654	0.342681	0.298525	0.256282	0.337312	0.363695	0.226472	0.366778	0.25003	0.26223	0.243073	0.407372	0.478166	0.478893	0.276411	0.583015	0.4916	0.220921	0.303654	0.367525	0.299248	0.460027	0.294198	0.539053	0.323392	0.430977	0.493675	0.46481	0.583592	0.665529	0.335847	0.00169432	0.507549	0.421769	0.426402	0.694957	0.572427	0.486534	0.647521	0.544027	0.849658	0.307555	0.814884
NA	39	22	0.396321	49.962	FBgn0026207	mbo	0.289799	0.290855	0.285889	0.295993	0.278405	0.248498	0.231503	0.270358	0.282788	0.175599	0.238853	0.323277	0.346194	0.265611	0.17078	0.389399	0.377509	0.183458	0.27955	0.212603	0.285478	0.313993	0.225859	0.301374	0.210581	0.316431	0.31456	0.302374	0.431378	0.38382	0.232535	0.0126404	0.302518	0.27544	0.323562	0.395441	0.413952	0.345298	0.350162	0.365124	0.478683	0.303394	0.470197
NA	49	39	-0.585277	41.9801	FBgn0003567	su(Hw)	0.316987	0.316871	0.271077	0.256222	0.312628	0.333952	0.170027	0.335402	0.246283	0.245644	0.203596	0.307163	0.328122	0.21596	0.219519	0.41551	0.313063	0.151513	0.236733	0.194454	0.211013	0.352078	0.232018	0.327135	0.199762	0.3772	0.280692	0.309804	0.433027	0.394641	0.27112	0.0167594	0.294123	0.401677	0.259994	0.376223	0.372922	0.404059	0.34658	0.343543	0.456738	0.29094	0.416672
NA	29	9	0.258434	12.8704	FBgn0005386	ash1	0.316576	0.300432	0.262529	0.281451	0.289386	0.313392	0.163029	0.303103	0.241464	0.241446	0.19885	0.250149	0.214879	0.200977	0.170701	0.346915	0.270953	0.10245	0.184578	0.179811	0.189567	0.270079	0.256039	0.266421	0.122532	0.395068	0.212416	0.241145	0.335606	0.296682	0.233725	0.16645	0.242662	0.328053	0.188101	0.282608	0.350276	0.395449	0.26906	0.295789	0.30252	0.253158	0.301861
NA	54	101	-2.60946	51.7414	FBgn0030082	HP1b	0.282342	0.310872	0.286983	0.277543	0.275849	0.293449	0.224826	0.313671	0.27322	0.201347	0.222815	0.360116	0.434278	0.331677	0.207	0.47808	0.422765	0.205013	0.276604	0.265488	0.312082	0.372518	0.257371	0.378329	0.239758	0.382936	0.3914	0.353405	0.500968	0.482114	0.251658	0.00130758	0.374462	0.338735	0.374378	0.494488	0.47993	0.411353	0.436778	0.444808	0.621179	0.321592	0.581808
NA	55	39	-0.556783	29.2027	FBgn0027378	MRG15	0.28137	0.299625	0.291609	0.280165	0.293421	0.287378	0.218527	0.315869	0.298534	0.197059	0.254018	0.325833	0.351066	0.298552	0.186698	0.438882	0.40398	0.158732	0.275011	0.251179	0.296242	0.358663	0.252233	0.366819	0.222468	0.350471	0.346063	0.339211	0.441559	0.438602	0.229288	0.0219494	0.335299	0.329679	0.36223	0.455897	0.439718	0.383498	0.405573	0.411498	0.544743	0.305329	0.523778
NA	24	3	1.42074	8.087	FBgn0033258	CG8712	0.265981	0.289057	0.320246	0.276643	0.268726	0.216288	0.172396	0.250139	0.296712	0.175097	0.287669	0.198246	0.124117	0.146706	0.110265	0.226785	0.279438	0.0579582	0.232547	0.131507	0.254153	0.238526	0.17953	0.189535	0.0850068	0.229501	0.175389	0.179933	0.237791	0.230756	0.113267	0.00939294	0.15963	0.199371	0.212976	0.215477	0.249991	0.226749	0.200063	0.219347	0.250585	0.215277	0.252592
NA	90	54	0.315124	55.747	FBgn0270924	zf30C	0.292309	0.287354	0.290102	0.281327	0.303599	0.255854	0.191244	0.302498	0.290065	0.18342	0.263155	0.313982	0.371511	0.262035	0.170766	0.396933	0.383015	0.174237	0.278823	0.228068	0.298454	0.338207	0.251386	0.311515	0.168283	0.34843	0.305581	0.307625	0.451343	0.391708	0.216785	0.0341661	0.290046	0.275927	0.295672	0.397572	0.427603	0.37875	0.342287	0.383776	0.457953	0.290929	0.45004
NA	22	54	0.468954	43.3219	FBgn0029824	CG3726	0.298809	0.317707	0.276382	0.255184	0.329763	0.335881	0.158238	0.331843	0.241555	0.254455	0.192339	0.236799	0.114024	0.281613	0.208194	0.341889	0.283137	0.0551927	0.226098	0.196772	0.161489	0.291349	0.288899	0.342836	0.160003	0.446098	0.241044	0.270337	0.29818	0.347792	0.267161	0.396065	0.212901	0.392622	0.178672	0.320877	0.413764	0.406853	0.315995	0.266285	0.337519	0.228005	0.334042
NA	55	23	-0.257103	31.8927	FBgn0031052	CG14215	0.295745	0.278834	0.277649	0.293656	0.266063	0.257268	0.188983	0.276191	0.268268	0.193766	0.217466	0.263556	0.226883	0.178595	0.165062	0.321361	0.293846	0.103708	0.225473	0.163786	0.229046	0.295563	0.187392	0.239385	0.126409	0.287723	0.224644	0.241272	0.338338	0.315999	0.190102	0.00353812	0.249055	0.257058	0.248202	0.282419	0.316822	0.299655	0.285428	0.300961	0.361927	0.268189	0.343885
NA	21	16	1.07718	18.961	FBgn0032223	GATAd	0.301877	0.293564	0.267856	0.27386	0.295329	0.311247	0.193556	0.328424	0.234726	0.220211	0.188428	0.241983	0.196017	0.214726	0.177649	0.339909	0.261804	0.0843521	0.203976	0.17428	0.170105	0.278895	0.280649	0.278854	0.148483	0.445979	0.192474	0.241954	0.315141	0.279422	0.23554	0.116119	0.2229	0.373574	0.188061	0.257708	0.393514	0.426786	0.242695	0.283085	0.278314	0.263613	0.280008
NA	30	5	2.09018	22.3967	FBgn0039044	p53	0.291624	0.283124	0.278923	0.283366	0.250567	0.233207	0.203149	0.258884	0.287075	0.163556	0.274819	0.229343	0.169815	0.203259	0.140205	0.291665	0.321569	0.0806292	0.251707	0.149515	0.255216	0.283691	0.239421	0.265232	0.120263	0.360378	0.20582	0.214479	0.273787	0.231742	0.176401	0.219068	0.22178	0.290088	0.24595	0.274004	0.357529	0.332465	0.23628	0.281752	0.291308	0.262304	0.282255
NA	106	46	0.731649	64.7997	FBgn0033264	Nup50	0.271471	0.309087	0.293526	0.260809	0.280331	0.292787	0.212501	0.302901	0.276415	0.193003	0.245054	0.328224	0.372226	0.359301	0.194828	0.450702	0.416964	0.184903	0.283157	0.267893	0.31153	0.382914	0.244987	0.402804	0.233955	0.34541	0.382722	0.358351	0.446621	0.491416	0.240293	-0.00176425	0.356133	0.31023	0.370788	0.51882	0.480713	0.374267	0.467105	0.430191	0.631661	0.292789	0.591453
NA	16	12	0.861899	10.7857	FBgn0039355	CG4730	0.276133	0.295993	0.312914	0.249802	0.306275	0.265752	0.2004	0.257638	0.279591	0.199124	0.240962	0.242678	0.195575	0.131432	0.146372	0.254786	0.298659	0.0961036	0.27077	0.139939	0.251439	0.265058	0.193394	0.185005	0.0799211	0.24076	0.188071	0.21804	0.325613	0.285256	0.166796	0.0183752	0.212537	0.182798	0.221697	0.227543	0.265687	0.225682	0.219999	0.249789	0.278591	0.21151	0.279963
NA	13	8	NA	6.13757	FBgn0038766	CG4854	0.279737	0.272459	0.287187	0.287425	0.286272	0.255267	0.195158	0.264706	0.270059	0.18981	0.255408	0.232593	0.180721	0.160628	0.114083	0.24987	0.321186	0.0769003	0.224534	0.143902	0.24012	0.239831	0.192855	0.181938	0.102386	0.278072	0.187349	0.210825	0.286148	0.25281	0.145883	0.024787	0.206931	0.214994	0.230263	0.242268	0.282605	0.246773	0.219817	0.265629	0.285898	0.268539	0.300313
NA	42	9	1.38323	20.9477	FBgn0261647	Axud1	0.313419	0.266121	0.260116	0.285449	0.259662	0.26726	0.170224	0.29262	0.252794	0.205054	0.196777	0.253808	0.201184	0.179235	0.162025	0.353248	0.282328	0.114038	0.224233	0.153265	0.17562	0.296764	0.246539	0.249132	0.170203	0.371781	0.210925	0.23582	0.30676	0.240065	0.225608	0.0536613	0.213311	0.359457	0.209546	0.263302	0.388608	0.398994	0.231398	0.279421	0.294465	0.288017	0.276181
NA	11	1	0.833515	5.568	FBgn0037620	ranshi	0.278555	0.30651	0.288943	0.247743	0.3069	0.296583	0.17146	0.300031	0.244301	0.214161	0.220158	0.217295	0.138866	0.147859	0.153771	0.249722	0.267824	0.0453038	0.215515	0.147879	0.195217	0.247269	0.185179	0.210144	0.0885307	0.274173	0.16469	0.228034	0.286386	0.287629	0.168641	0.00848403	0.20142	0.239531	0.183399	0.22202	0.262754	0.270088	0.241848	0.233296	0.260848	0.207084	0.26245
NA	17	10	1.35528	8.76514	FBgn0033449	CG1663	0.318637	0.246457	0.254404	0.30164	0.275025	0.243583	0.170176	0.235655	0.270592	0.16229	0.208341	0.24064	0.141134	0.143555	0.110686	0.219841	0.249388	0.0823761	0.186294	0.126422	0.186488	0.246673	0.177463	0.194149	0.105376	0.259673	0.168946	0.217296	0.268181	0.237335	0.156142	0.00314819	0.184125	0.210625	0.164039	0.226539	0.258071	0.259873	0.221755	0.236307	0.238213	0.232988	0.223658
NA	23	22	0.208118	32.3424	FBgn0037489	CG1234	0.265231	0.31413	0.286178	0.25442	0.337885	0.330648	0.202738	0.326777	0.257723	0.239671	0.236282	0.333455	0.359976	0.395418	0.229797	0.456403	0.440294	0.156839	0.284954	0.30389	0.263973	0.401204	0.254166	0.446965	0.247765	0.362399	0.399403	0.403669	0.481142	0.560625	0.271342	-0.00136546	0.418469	0.345947	0.349871	0.571007	0.485587	0.41219	0.531864	0.45939	0.660782	0.269209	0.646335
NA	76	27	0.580525	38.7609	FBgn0034962	MAN1	0.268328	0.309431	0.297802	0.242818	0.32283	0.36447	0.151743	0.319667	0.235007	0.311398	0.18356	0.298404	0.251438	0.246056	0.199533	0.35928	0.302769	0.0972183	0.224472	0.205399	0.185747	0.308296	0.248662	0.31797	0.169106	0.35966	0.246765	0.31664	0.365456	0.389331	0.232416	0.0153523	0.335506	0.349079	0.22993	0.369038	0.345476	0.429687	0.370279	0.389625	0.417107	0.22491	0.412624
NA	3	2	2.01055	2.14071	FBgn0037921	CG6808	0.268209	0.302843	0.273247	0.268882	0.292635	0.255207	0.168615	0.221392	0.252974	0.171318	0.18768	0.216411	0.145286	0.149415	0.142424	0.221354	0.238677	0.0723135	0.197392	0.140935	0.230251	0.233169	0.157219	0.201447	0.0919549	0.22323	0.158249	0.204669	0.244788	0.302691	0.156791	-0.00276335	0.17167	0.195177	0.19327	0.239211	0.22943	0.210805	0.245389	0.221565	0.276485	0.217678	0.255439
NA	45	10	1.1058	10.8471	FBgn0033569	CG12942	0.307273	0.284124	0.259541	0.26137	0.271399	0.282362	0.171219	0.298081	0.286935	0.190987	0.262796	0.237015	0.198197	0.167318	0.130992	0.278634	0.282193	0.0820254	0.214074	0.13422	0.233817	0.284846	0.203376	0.231196	0.127517	0.294646	0.21316	0.239216	0.309541	0.295259	0.183379	0.022639	0.207722	0.256043	0.215769	0.263542	0.289089	0.293786	0.250811	0.25484	0.303662	0.230835	0.282176
NA	30	13	0.0146599	11.9257	FBgn0000286	Cf2	0.280003	0.293515	0.274645	0.262778	0.310249	0.336358	0.166383	0.324495	0.233982	0.25757	0.184315	0.257651	0.205196	0.265022	0.185649	0.3654	0.278159	0.0829434	0.22375	0.195256	0.191306	0.288966	0.332193	0.310026	0.153325	0.433316	0.24255	0.277341	0.331837	0.309464	0.236486	0.11954	0.256844	0.388517	0.19446	0.312381	0.420019	0.463672	0.287198	0.323435	0.321801	0.241157	0.332284
NA	22	5	1.41458	6.36557	FBgn0031573	CG3407	0.264654	0.276822	0.286631	0.280993	0.289658	0.23624	0.186744	0.245378	0.2889	0.157798	0.252186	0.207772	0.143221	0.133057	0.12861	0.227345	0.277086	0.065573	0.209403	0.129443	0.234115	0.23245	0.178932	0.190113	0.0971877	0.265859	0.176891	0.188823	0.248989	0.222924	0.144544	0.0301126	0.169477	0.192635	0.212119	0.210919	0.27248	0.233631	0.207053	0.218467	0.247788	0.250044	0.251332
NA	102	34	0.10585	44.8537	FBgn0001978	stc	0.285673	0.294731	0.264197	0.263818	0.294222	0.326822	0.149725	0.292711	0.235633	0.265098	0.178361	0.269076	0.195691	0.217788	0.178542	0.317431	0.28765	0.0981921	0.205609	0.189328	0.165616	0.286981	0.219907	0.293951	0.171857	0.337736	0.22331	0.265328	0.307178	0.32217	0.233004	0.0229683	0.286583	0.312547	0.204716	0.329275	0.351915	0.3918	0.334908	0.326731	0.377655	0.241248	0.369737
NA	0	0	NA	0.145143	FBgn0267366	mil	0.220305	0.284704	0.282718	0.31611	0.226576	0.158332	0.223221	0.149368	0.332712	0.0512758	0.332795	0.198064	0.0820462	0.1023	0.0504633	0.199291	0.260558	0.0407489	0.158309	0.117459	0.330303	0.217566	0.105652	0.111775	0.0467578	0.144812	0.0795055	0.102845	0.155533	0.192535	0.0578323	-0.00129036	0.0747269	0.130836	0.191887	0.173778	0.218599	0.155913	0.128564	0.16746	0.165885	0.220384	0.186566
NA	57	14	0.836221	36.1444	FBgn0035405	CG15812	0.281909	0.263306	0.261438	0.295873	0.273307	0.241015	0.203305	0.238498	0.270463	0.144843	0.229018	0.244829	0.230044	0.197267	0.123964	0.322883	0.319489	0.0994186	0.22549	0.169178	0.245295	0.283396	0.218877	0.242139	0.128759	0.293927	0.226689	0.252722	0.329996	0.287972	0.186215	0.0503763	0.212294	0.249689	0.243045	0.29453	0.358709	0.304626	0.251449	0.295531	0.327932	0.2507	0.334503
NA	0	0	6.36924	0.026	FBgn0035481	CG12605	0.210611	0.285988	0.302958	0.301664	0.248788	0.137383	0.171693	0.106817	0.271694	0.15057	0.325637	0.149334	0.0597042	0.0700671	0.0504859	0.172652	0.253362	0.0290429	0.179179	0.0998069	0.307103	0.179686	0.0872496	0.0771943	0.0399097	0.117626	0.0682651	0.105318	0.125647	0.189412	0.0501117	-0.00166586	0.0772656	0.116538	0.178835	0.157197	0.233191	0.122366	0.108707	0.14649	0.142765	0.198828	0.174295
NA	182	130	-0.691195	158.711	FBgn0285954	caz	0.293267	0.289896	0.259185	0.257479	0.307855	0.296501	0.162734	0.298368	0.236576	0.231645	0.158113	0.26003	0.220408	0.164255	0.19091	0.335157	0.245648	0.138523	0.16902	0.161488	0.140679	0.289594	0.256352	0.309578	0.166074	0.372105	0.184841	0.2524	0.323855	0.285125	0.255844	0.0407722	0.23729	0.385675	0.190955	0.273921	0.274692	0.40465	0.301116	0.280706	0.341686	0.24635	0.304063
NA	64	106	-1.38675	81.8599	FBgn0002914	Myb	0.282259	0.299874	0.272299	0.245308	0.296832	0.31189	0.175108	0.338536	0.257438	0.214721	0.207445	0.334088	0.398728	0.29999	0.20803	0.455688	0.370533	0.212133	0.256474	0.235788	0.241591	0.356777	0.304263	0.385109	0.218208	0.436734	0.339709	0.344689	0.483554	0.428043	0.268533	0.145319	0.346272	0.400758	0.303311	0.442698	0.454417	0.450029	0.382173	0.409934	0.500567	0.283185	0.48388
NA	113	35	-0.481816	87.0681	FBgn0024509	Sec13	0.263937	0.309082	0.267245	0.259307	0.299005	0.294833	0.205154	0.308349	0.244073	0.206141	0.211481	0.338296	0.336413	0.393028	0.212645	0.497852	0.448603	0.15978	0.272797	0.30956	0.282225	0.441621	0.26349	0.521512	0.351268	0.399166	0.400366	0.381063	0.440396	0.530797	0.284061	0.0112552	0.420893	0.522276	0.400679	0.622021	0.529876	0.518115	0.53566	0.483152	0.730515	0.309472	0.687943
NA	25	3	1.10145	4.73229	FBgn0030010	CG10959	0.306407	0.245128	0.267985	0.277214	0.244373	0.204811	0.180962	0.195561	0.285902	0.135188	0.27589	0.171566	0.106096	0.0984297	0.0704906	0.193909	0.260217	0.0627495	0.233375	0.0845512	0.214329	0.203977	0.154306	0.137003	0.074513	0.210613	0.129398	0.157715	0.217652	0.157953	0.107699	0.0414282	0.1252	0.169411	0.182369	0.149887	0.239213	0.214526	0.127708	0.211421	0.171029	0.217324	0.176457
NA	24	14	0.651062	15.5051	FBgn0265193	Atf-2	0.283652	0.278303	0.281191	0.252422	0.273398	0.259994	0.179956	0.260251	0.261654	0.173445	0.239345	0.239562	0.199643	0.187051	0.128721	0.2939	0.281279	0.0808115	0.230372	0.156233	0.238695	0.266325	0.204951	0.239265	0.106278	0.282111	0.209504	0.23216	0.311947	0.294277	0.173348	0.0338464	0.220043	0.238242	0.197895	0.267943	0.304947	0.29987	0.245951	0.284915	0.293002	0.219084	0.288677
NA	15	10	1.15885	15.6946	FBgn0050443	Opbp	0.269229	0.29068	0.278351	0.255519	0.283332	0.272059	0.199562	0.272524	0.244985	0.209375	0.224959	0.266025	0.218125	0.229084	0.145105	0.314078	0.322685	0.0992128	0.234694	0.18165	0.229674	0.301934	0.206676	0.277542	0.147504	0.32212	0.247728	0.256806	0.334684	0.342528	0.20033	0.087779	0.247713	0.279555	0.251429	0.333531	0.355674	0.320486	0.317238	0.31666	0.385545	0.245653	0.38174
NA	9	10	-0.966647	11.8367	FBgn0004860	ph-d	0.292655	0.273593	0.248803	0.277595	0.253623	0.272475	0.161058	0.288754	0.232675	0.202672	0.185278	0.237225	0.175208	0.168099	0.169461	0.271702	0.25776	0.0701608	0.17852	0.143809	0.176305	0.242132	0.228667	0.19894	0.122833	0.304272	0.182305	0.217605	0.282459	0.254787	0.188412	-0.00530704	0.187293	0.247704	0.19098	0.226793	0.305228	0.29124	0.246227	0.247039	0.288098	0.260893	0.271663
NA	33	8	0.521168	11.8879	FBgn0040929	CG12659	0.272683	0.288827	0.260388	0.270189	0.275367	0.252338	0.197202	0.251701	0.244863	0.172293	0.187925	0.25899	0.241537	0.236171	0.154203	0.314898	0.339488	0.124263	0.223825	0.209646	0.240743	0.302754	0.196016	0.286268	0.156302	0.306331	0.286874	0.269433	0.3383	0.360441	0.189403	0.0291652	0.271857	0.239185	0.277249	0.347	0.353895	0.304392	0.348948	0.31881	0.443121	0.258499	0.409443
NA	22	9	1.31438	4.49514	FBgn0032763	CG17568	0.274218	0.285164	0.265478	0.264545	0.275744	0.276282	0.15775	0.279492	0.250776	0.214831	0.230784	0.209179	0.137626	0.166621	0.152066	0.23131	0.267635	0.0514993	0.198683	0.138214	0.194761	0.257245	0.18816	0.223258	0.128808	0.266076	0.1842	0.223572	0.248907	0.282389	0.170327	0.0183427	0.197396	0.259321	0.195894	0.231533	0.255133	0.270568	0.241363	0.232739	0.263898	0.227436	0.24717
NA	34	65	-0.847189	64.4443	FBgn0259176	bun	0.295362	0.257393	0.245196	0.287755	0.349828	0.259885	0.168194	0.316864	0.260782	0.183713	0.197417	0.332203	0.314887	0.355226	0.187798	0.464945	0.409749	0.152517	0.248053	0.285387	0.203976	0.366738	0.327386	0.442939	0.250146	0.453986	0.34323	0.368255	0.468289	0.425856	0.297112	0.11056	0.311984	0.469803	0.278098	0.487433	0.572055	0.520733	0.428079	0.424793	0.507552	0.291362	0.522642
NA	54	36	0.731739	41.0421	FBgn0033934	CG17385	0.263204	0.28845	0.261214	0.272288	0.338168	0.284482	0.216352	0.307422	0.258187	0.19609	0.235161	0.353695	0.409857	0.42606	0.210223	0.466942	0.475079	0.190983	0.299849	0.313235	0.28451	0.400121	0.274866	0.460835	0.264794	0.39739	0.448451	0.409725	0.516661	0.544615	0.264251	0.0272482	0.400206	0.364486	0.369453	0.60467	0.546026	0.454005	0.520454	0.486097	0.661269	0.289938	0.673552
NA	32	21	0.976093	13.7797	FBgn0034114	CG4282	0.272249	0.277425	0.262885	0.27077	0.262665	0.255073	0.192859	0.265114	0.260228	0.163394	0.218208	0.240181	0.193752	0.149876	0.139983	0.285519	0.27489	0.0993232	0.213023	0.155742	0.22465	0.269913	0.195337	0.240924	0.131441	0.283965	0.199977	0.22693	0.298032	0.272014	0.168615	0.0183172	0.203001	0.266428	0.215017	0.252322	0.295165	0.298702	0.250922	0.278695	0.312443	0.242844	0.290571
NA	52	24	0.169695	38.263	FBgn0027549	CG7927	0.295687	0.279095	0.249299	0.259196	0.287766	0.289597	0.178342	0.305743	0.246477	0.195969	0.236457	0.280166	0.232645	0.297573	0.182575	0.39756	0.360112	0.118949	0.251245	0.222947	0.218284	0.371457	0.25796	0.389796	0.245565	0.376335	0.297016	0.29679	0.360722	0.378153	0.270795	0.0582224	0.286832	0.41691	0.289839	0.427687	0.442584	0.436357	0.375038	0.355675	0.483684	0.27449	0.470046
NA	42	11	0.812721	31.0534	FBgn0015270	Orc2	0.257179	0.277475	0.262215	0.285138	0.235511	0.209623	0.201057	0.228099	0.285275	0.150446	0.201946	0.239534	0.164055	0.14543	0.128859	0.237266	0.279649	0.0892546	0.183589	0.135654	0.273486	0.223475	0.156502	0.182918	0.0853324	0.232097	0.182465	0.18074	0.26029	0.250946	0.145812	-0.000141337	0.171089	0.167846	0.254008	0.216382	0.254692	0.189265	0.219374	0.231209	0.256265	0.283811	0.256783
NA	34	8	0.785696	19.0149	FBgn0033692	wash	0.275929	0.285777	0.26355	0.256204	0.289205	0.277481	0.18766	0.269982	0.243503	0.197017	0.214726	0.251813	0.194421	0.248673	0.14973	0.308227	0.320055	0.0859321	0.230219	0.184111	0.20916	0.309679	0.223805	0.299317	0.202058	0.304011	0.257286	0.267616	0.318404	0.360598	0.210511	0.0277716	0.259858	0.301729	0.260915	0.343158	0.339621	0.343662	0.327782	0.304567	0.395726	0.234322	0.38672
NA	44	7	0.503672	14.585	FBgn0035238	CG12104	0.270162	0.287689	0.274975	0.24616	0.275336	0.260562	0.169691	0.275595	0.29486	0.168668	0.232912	0.249513	0.22605	0.252819	0.156269	0.321987	0.326495	0.107495	0.224718	0.192402	0.256881	0.311856	0.22073	0.316132	0.174475	0.317949	0.270345	0.274534	0.311761	0.358798	0.186065	0.033732	0.245015	0.310174	0.263277	0.359903	0.333838	0.339526	0.345105	0.319021	0.416872	0.249915	0.392803
NA	13	3	0.389415	5.58286	FBgn0037931	CG18476	0.270774	0.278394	0.273663	0.25324	0.250669	0.256417	0.167069	0.275749	0.24822	0.205862	0.193277	0.22288	0.130934	0.130208	0.14772	0.24187	0.224658	0.0652498	0.187654	0.115207	0.195733	0.212215	0.222884	0.184099	0.0743551	0.270313	0.132926	0.183123	0.245539	0.235059	0.163704	0.0429201	0.156741	0.233054	0.155813	0.172892	0.242771	0.268434	0.195085	0.201761	0.22229	0.214981	0.215689
NA	9	4	NA	4.98	FBgn0038765	CG4424	0.268279	0.270566	0.271733	0.264853	0.26603	0.249824	0.218461	0.224298	0.227211	0.15397	0.211098	0.192683	0.13506	0.168511	0.111914	0.21684	0.273575	0.0593411	0.21155	0.142948	0.223415	0.237831	0.152095	0.192629	0.116688	0.243952	0.171857	0.18184	0.246184	0.258318	0.172622	0.0220255	0.186753	0.205533	0.215502	0.221379	0.255764	0.232645	0.21041	0.231836	0.262556	0.217654	0.261966
NA	0	0	NA	0	FBgn0038979	tHMG2	0.250229	0.358076	0.267228	0.195192	0.337798	0.403302	0.14738	0.307281	0.16819	0.3099	0.129344	0.162943	0.0584114	0.0717758	0.212679	0.123167	0.13229	-0.00328982	0.137822	0.0838154	0.113805	0.192274	0.150533	0.13891	0.0303924	0.224623	0.0818995	0.186778	0.209554	0.318891	0.172938	-0.000430521	0.171531	0.17096	0.0744473	0.115018	0.101714	0.156037	0.249378	0.123112	0.198382	0.125328	0.185714
NA	20	9	-0.472172	21.3873	FBgn0261983	l(2)gd1	0.305229	0.245867	0.24282	0.271597	0.260794	0.247673	0.142795	0.265904	0.23907	0.157856	0.180959	0.21261	0.125563	0.161544	0.148685	0.268339	0.221748	0.0569306	0.174629	0.129475	0.126039	0.234569	0.242606	0.244977	0.107085	0.415149	0.171841	0.190233	0.251565	0.188791	0.200293	0.315542	0.153082	0.314097	0.140599	0.196148	0.310156	0.372652	0.178492	0.22003	0.195034	0.233707	0.201095
NA	11	30	0.4617	24.9797	FBgn0002774	mle	0.274519	0.284764	0.252635	0.253216	0.277045	0.288405	0.170089	0.294432	0.233622	0.205098	0.168963	0.24858	0.202169	0.199043	0.189213	0.32842	0.275069	0.0958345	0.19613	0.171552	0.188158	0.28485	0.229638	0.28117	0.142897	0.346812	0.205155	0.250354	0.3253	0.329434	0.216108	0.029148	0.226902	0.316246	0.201783	0.289289	0.338147	0.351908	0.284505	0.275147	0.33153	0.239641	0.318016
NA	37	5	1.19074	12.4913	FBgn0014340	mof	0.303324	0.249995	0.236483	0.275292	0.262022	0.24455	0.157309	0.23852	0.232572	0.172631	0.182781	0.204232	0.131172	0.119431	0.136763	0.232396	0.205828	0.075752	0.170194	0.116575	0.145336	0.218684	0.184125	0.18226	0.0915116	0.266676	0.145335	0.174912	0.260212	0.206214	0.183706	0.0474068	0.155527	0.220566	0.140328	0.184664	0.248213	0.258527	0.182785	0.195107	0.194512	0.223913	0.186938
NA	12	8	1.45585	6.656	FBgn0033186	CG1602	0.277631	0.25621	0.242636	0.287376	0.235186	0.212695	0.173275	0.235313	0.266363	0.132385	0.23147	0.208026	0.160787	0.154146	0.123958	0.224418	0.270552	0.0808058	0.193343	0.13685	0.217496	0.2447	0.18574	0.197613	0.114496	0.258665	0.176632	0.202313	0.253012	0.240783	0.149042	0.0193676	0.191238	0.215164	0.21419	0.239165	0.271507	0.241812	0.218587	0.223668	0.259204	0.243868	0.253168
NA	82	21	0.0384471	33.8973	FBgn0250786	Chd1	0.286343	0.262823	0.266176	0.247384	0.26869	0.29977	0.145971	0.295066	0.243428	0.24098	0.202994	0.255191	0.199438	0.209169	0.162697	0.356232	0.268254	0.0771592	0.200525	0.153865	0.172813	0.261275	0.241352	0.277044	0.164086	0.348516	0.198283	0.260478	0.321753	0.28697	0.21673	0.0252101	0.260167	0.344906	0.176568	0.288683	0.358397	0.418522	0.25509	0.319995	0.315131	0.232678	0.312607
NA	49	21	-0.61448	74.1114	FBgn0000611	exd	0.262384	0.292137	0.262479	0.244238	0.29319	0.275721	0.19365	0.317361	0.245884	0.206093	0.181787	0.350154	0.405792	0.302887	0.221873	0.512716	0.37121	0.214667	0.24766	0.242621	0.247963	0.364511	0.269039	0.399652	0.271719	0.425335	0.336867	0.330661	0.482362	0.458177	0.287813	0.0583014	0.324178	0.413805	0.3172	0.459102	0.454453	0.449089	0.399013	0.413041	0.540288	0.293206	0.516674
NA	5	9	-0.661674	30.7114	FBgn0033010	Atf6	0.294817	0.257351	0.23496	0.266413	0.254914	0.248492	0.159047	0.29362	0.235669	0.172574	0.19263	0.274953	0.281893	0.268994	0.178082	0.43742	0.338509	0.145786	0.220002	0.217915	0.20495	0.334039	0.290793	0.355014	0.242938	0.419613	0.264269	0.268911	0.364063	0.303386	0.267889	0.0787994	0.245948	0.472055	0.262698	0.371354	0.442716	0.49182	0.289753	0.337931	0.394097	0.299188	0.370714
NA	16	15	1.71251	26.0774	FBgn0266083	ocm	0.276228	0.264523	0.247641	0.264375	0.29145	0.262353	0.190313	0.269191	0.223867	0.201592	0.178774	0.25008	0.244027	0.161993	0.191167	0.305481	0.274619	0.113201	0.227841	0.146193	0.209484	0.257879	0.179335	0.202174	0.113315	0.28601	0.207687	0.233731	0.351522	0.305603	0.185438	0.0251804	0.210085	0.213972	0.202618	0.268193	0.309208	0.281891	0.260518	0.25425	0.309167	0.251454	0.310382
NA	9	31	-0.352149	25.3633	FBgn0032600	BuGZ	0.258963	0.272979	0.254278	0.26531	0.294104	0.270854	0.191712	0.300907	0.240557	0.200745	0.224147	0.35216	0.39768	0.388129	0.197258	0.486329	0.456956	0.185676	0.291192	0.286533	0.278281	0.400146	0.267393	0.437313	0.282159	0.403218	0.421621	0.376882	0.489143	0.497451	0.271434	0.0593097	0.380863	0.394662	0.371741	0.564778	0.555358	0.471944	0.476694	0.47376	0.649938	0.303715	0.647131
NA	19	17	1.52527	20.0187	FBgn0262166	calypso	0.263868	0.250158	0.253616	0.282893	0.251634	0.210743	0.196782	0.211629	0.257736	0.14796	0.217763	0.257718	0.231553	0.189289	0.123105	0.297021	0.309796	0.127201	0.213007	0.170179	0.246771	0.265918	0.174575	0.221419	0.123453	0.278918	0.224587	0.224	0.316501	0.264694	0.164514	0.0102663	0.194285	0.229281	0.247785	0.281644	0.336565	0.291342	0.236453	0.288795	0.31284	0.259306	0.317113
NA	150	0	4.98182	0.244571	FBgn0000251	cad	0.262824	0.29312	0.298081	0.191471	0.279985	0.439942	0.116239	0.305813	0.241119	0.354991	0.236814	0.167521	0.0977588	0.10423	0.154417	0.192859	0.137308	0.00472027	0.163703	0.0832504	0.127937	0.168128	0.216564	0.176021	0.0374094	0.293909	0.0623005	0.205478	0.176789	0.185455	0.137959	0.000377279	0.305428	0.21833	0.065935	0.137548	0.157541	0.319813	0.206648	0.283644	0.168991	0.122696	0.164508
NA	6	3	NA	5.77329	FBgn0038047	CG5245	0.270412	0.239374	0.242555	0.292967	0.197191	0.164642	0.173421	0.190449	0.285046	0.103415	0.183203	0.209457	0.123108	0.0886105	0.111419	0.190963	0.241876	0.0566209	0.176802	0.086194	0.243941	0.201767	0.151435	0.111228	0.0597472	0.212271	0.143467	0.152729	0.208136	0.177727	0.102405	0.000840585	0.11015	0.144022	0.189702	0.160191	0.23835	0.191905	0.156587	0.197029	0.182057	0.265755	0.175136
NA	18	4	2.05041	5.15614	FBgn0086655	jing	0.286065	0.266471	0.237601	0.255011	0.26442	0.280631	0.161013	0.264125	0.232923	0.220098	0.216371	0.233899	0.185601	0.193074	0.154055	0.288464	0.292691	0.0888766	0.214248	0.162293	0.196312	0.273768	0.185294	0.246601	0.170669	0.302566	0.204361	0.241943	0.301371	0.27753	0.206161	-0.00354065	0.241613	0.296006	0.191115	0.278654	0.352951	0.342882	0.274449	0.288465	0.337494	0.225088	0.340382
NA	23	1	0.317226	6.35229	FBgn0024975	CG2712	0.268591	0.268269	0.264325	0.243904	0.285372	0.254609	0.171683	0.255727	0.236282	0.175605	0.206133	0.214199	0.160553	0.169108	0.137489	0.24513	0.260271	0.0951342	0.190805	0.136522	0.194654	0.237021	0.177549	0.220558	0.107492	0.266784	0.18917	0.223311	0.282837	0.277431	0.157807	0.0255576	0.219551	0.203418	0.192731	0.247762	0.24367	0.253875	0.25454	0.253017	0.292346	0.201416	0.270868
NA	15	5	0.860975	8.69657	FBgn0000018	abo	0.271074	0.281373	0.267006	0.224474	0.277827	0.303923	0.176558	0.296126	0.25472	0.193286	0.258569	0.242632	0.193582	0.197797	0.146637	0.301688	0.284657	0.0871487	0.21011	0.162817	0.215664	0.273675	0.203089	0.25868	0.129033	0.29324	0.210596	0.247653	0.299432	0.303177	0.188982	0.0261242	0.221277	0.261051	0.219012	0.289024	0.313566	0.294366	0.270851	0.269027	0.330868	0.204099	0.312176
NA	18	12	-0.143825	20.8353	FBgn0037466	CG1965	0.244536	0.285378	0.268072	0.24395	0.259522	0.287665	0.165477	0.285155	0.21217	0.22826	0.183978	0.25123	0.234033	0.17656	0.162848	0.315132	0.260709	0.0956322	0.182385	0.151817	0.192662	0.253967	0.203528	0.24004	0.13899	0.323018	0.215869	0.22791	0.310699	0.291534	0.208872	2.30959e-05	0.202096	0.303879	0.206377	0.25957	0.324789	0.321657	0.247839	0.27273	0.307903	0.244297	0.307469
NA	26	26	-1.89911	28.3001	FBgn0085451	htk	0.286816	0.244476	0.234304	0.274533	0.236442	0.232492	0.155688	0.286443	0.259636	0.147335	0.179276	0.27392	0.249359	0.212547	0.158861	0.377638	0.29267	0.112768	0.179354	0.153531	0.208124	0.27639	0.237049	0.262035	0.144033	0.369433	0.240395	0.246869	0.337978	0.268486	0.216622	0.044274	0.192665	0.304419	0.231574	0.288698	0.370973	0.360458	0.257001	0.287111	0.332066	0.299734	0.315882
NA	43	43	-0.594894	24.0321	FBgn0037379	CG10979	0.261191	0.282248	0.254989	0.235067	0.279291	0.298929	0.161798	0.290981	0.228635	0.222663	0.175534	0.238001	0.186519	0.175781	0.182982	0.30541	0.225607	0.0842461	0.173641	0.135826	0.170907	0.255178	0.20874	0.245306	0.130631	0.324988	0.191656	0.24432	0.297136	0.282633	0.189003	0.0531409	0.237874	0.301996	0.164266	0.251367	0.270909	0.33061	0.26573	0.25225	0.294434	0.228587	0.271353
NA	3	8	-0.750613	6.18014	FBgn0085405	CG34376	0.256456	0.273057	0.256916	0.246167	0.286685	0.256253	0.173387	0.262616	0.261791	0.166625	0.179314	0.227623	0.163086	0.162224	0.150906	0.247671	0.25806	0.0824131	0.179959	0.148158	0.190157	0.250917	0.191013	0.230879	0.10968	0.27887	0.176167	0.226581	0.278291	0.283106	0.168736	0.00170177	0.1897	0.255635	0.196425	0.238682	0.272564	0.254569	0.249692	0.23554	0.277314	0.227499	0.262406
NA	16	5	-0.148913	12.5853	FBgn0010768	sqz	0.253529	0.279131	0.254743	0.242407	0.286766	0.275446	0.165333	0.277038	0.24297	0.203058	0.162516	0.230189	0.163151	0.131957	0.171085	0.289106	0.228715	0.0761956	0.145066	0.128531	0.176667	0.233024	0.180195	0.218059	0.110469	0.273296	0.156661	0.219939	0.282461	0.272917	0.179637	0.00455192	0.169776	0.247786	0.162567	0.20987	0.231478	0.268602	0.243418	0.226599	0.252893	0.225448	0.241152
NA	11	224	-0.486313	99.8419	FBgn0032202	REPTOR-BP	0.268575	0.245391	0.231624	0.284195	0.287541	0.234183	0.17818	0.288025	0.2354	0.160349	0.210964	0.279563	0.283193	0.322057	0.165059	0.39439	0.383542	0.137621	0.261802	0.242259	0.217325	0.309619	0.363766	0.335087	0.158311	0.466788	0.297062	0.27169	0.40196	0.321848	0.233235	0.194595	0.229888	0.384823	0.257308	0.384072	0.521576	0.457958	0.275724	0.344957	0.342837	0.271275	0.401116
NA	490	181	1.43262	335.568	FBgn0005655	PCNA	0.21722	0.279799	0.280815	0.251616	0.25833	0.210251	0.219261	0.248275	0.304463	0.150891	0.27407	0.3277	0.336035	0.318912	0.157352	0.411912	0.421225	0.169872	0.294545	0.254932	0.344606	0.365439	0.222854	0.367856	0.164815	0.281217	0.35724	0.290252	0.427349	0.453512	0.168534	-0.00723707	0.300238	0.243041	0.343552	0.466318	0.444627	0.319102	0.409981	0.402019	0.520347	0.278652	0.538459
NA	24	42	0.0282201	66.1333	FBgn0262656	Myc	0.262688	0.291501	0.25146	0.222293	0.335279	0.319539	0.156709	0.348454	0.225142	0.240881	0.192421	0.380288	0.415567	0.335126	0.265572	0.552243	0.390035	0.207922	0.238327	0.288938	0.21146	0.391268	0.260994	0.454938	0.267753	0.411742	0.38404	0.410096	0.553126	0.539001	0.351968	0.000662002	0.395911	0.454429	0.300941	0.521942	0.508169	0.46831	0.504998	0.45082	0.614807	0.27337	0.600647
NA	65	48	0.211741	26.5494	FBgn0034643	CG10321	0.297683	0.238035	0.215894	0.273069	0.226921	0.231187	0.147751	0.247633	0.238689	0.175453	0.154921	0.219187	0.184075	0.184984	0.143792	0.300145	0.23295	0.108889	0.18075	0.148025	0.145396	0.249864	0.250072	0.24911	0.173407	0.339893	0.195945	0.218232	0.271603	0.214906	0.206222	0.0373473	0.180888	0.331464	0.187855	0.253177	0.328999	0.363909	0.248048	0.26217	0.274462	0.265284	0.257076
NA	9	10	0.767775	11.5893	FBgn0051989	Cap-D3	0.259572	0.261405	0.250263	0.251057	0.265484	0.248425	0.155927	0.243097	0.250169	0.175054	0.16638	0.204652	0.140775	0.11793	0.158134	0.231519	0.217217	0.0826593	0.160444	0.111341	0.166743	0.217224	0.182063	0.189691	0.0934985	0.275007	0.135606	0.191488	0.253341	0.227881	0.169654	0.107611	0.155119	0.222889	0.175848	0.18642	0.227942	0.238589	0.207439	0.201985	0.219112	0.219906	0.224812
NA	23	19	-2.59932	22.0394	FBgn0260632	dl	0.277466	0.267722	0.247582	0.221002	0.274067	0.302253	0.125677	0.317821	0.212683	0.234202	0.192908	0.178802	0.0776435	0.187739	0.148034	0.274187	0.202052	0.0345686	0.187272	0.1475	0.119405	0.226264	0.360831	0.253204	0.129644	0.381487	0.125633	0.205318	0.21925	0.204535	0.187363	0.0526133	0.176518	0.402383	0.118188	0.20234	0.388572	0.417973	0.184405	0.207776	0.199577	0.18508	0.213258
NA	6	2	-1.61228	5.63214	FBgn0033993	CG8089	0.280948	0.216141	0.226494	0.285721	0.280451	0.202927	0.173781	0.215155	0.245601	0.13395	0.171135	0.209503	0.133705	0.128551	0.134721	0.222661	0.262444	0.0720473	0.193103	0.116895	0.16121	0.228829	0.182419	0.191569	0.0781749	0.274467	0.154105	0.204454	0.27407	0.200429	0.155114	0.00584311	0.155434	0.221207	0.158567	0.195543	0.257528	0.257649	0.18471	0.216207	0.193895	0.215298	0.199908
NA	4	2	NA	4.08129	FBgn0032401	Plzf	0.255459	0.261996	0.238291	0.24871	0.281607	0.249768	0.163898	0.261458	0.236605	0.162873	0.188756	0.221405	0.158208	0.152291	0.134376	0.236608	0.250653	0.0782696	0.180456	0.136132	0.176181	0.241613	0.221357	0.223264	0.0879392	0.311815	0.171881	0.204373	0.272737	0.256632	0.17387	0.0458401	0.179321	0.242923	0.184756	0.219781	0.248373	0.29346	0.224971	0.229415	0.245821	0.22016	0.250511
NA	76	6	-0.155723	19.9697	FBgn0024371	E2f2	0.226385	0.283695	0.256363	0.234839	0.29062	0.287342	0.190134	0.293454	0.228741	0.210229	0.202431	0.283155	0.286504	0.332755	0.196298	0.385145	0.373941	0.132034	0.246089	0.239039	0.242374	0.331342	0.237575	0.377211	0.226254	0.337163	0.328072	0.324954	0.373201	0.437613	0.22459	0.0137027	0.325747	0.301273	0.318387	0.462562	0.389366	0.367989	0.43392	0.394937	0.541638	0.239348	0.523576
NA	70	45	0.713169	40.2853	FBgn0026324	Taf10b	0.224469	0.288651	0.249902	0.237201	0.279191	0.283187	0.206917	0.284189	0.221916	0.198194	0.215738	0.345128	0.405978	0.393314	0.209948	0.487063	0.436507	0.188695	0.284631	0.299575	0.277238	0.401909	0.270139	0.441178	0.308481	0.387278	0.404336	0.360815	0.474218	0.529354	0.269912	0.063411	0.385627	0.406281	0.386762	0.58216	0.513349	0.451249	0.484159	0.457744	0.665274	0.285001	0.66058
NA	8	2	NA	1.783	FBgn0035702	CG10147	0.285317	0.240896	0.235311	0.237091	0.287685	0.268033	0.129968	0.261318	0.221256	0.209573	0.17012	0.187801	0.128975	0.119593	0.158881	0.1888	0.199562	0.0506655	0.142707	0.0948815	0.116218	0.207369	0.15594	0.182718	0.0728064	0.273065	0.122604	0.200399	0.247294	0.219923	0.170162	0.0523482	0.1494	0.239385	0.109101	0.176727	0.19859	0.229733	0.203569	0.170993	0.186792	0.193918	0.184606
NA	0	0	5.20377	0.0155714	FBgn0263084	HP1Lcsd	0.213814	0.24755	0.265123	0.272055	0.209055	0.120068	0.240003	0.119816	0.25461	0.103664	0.259439	0.156817	0.0554792	0.0753335	0.0172476	0.163023	0.202802	0.0266054	0.160101	0.0943596	0.257242	0.183367	0.0870514	0.0966217	0.0392328	0.106624	0.0659732	0.0757917	0.143162	0.178281	0.0724703	-0.00168254	0.0727483	0.109324	0.177956	0.149913	0.226669	0.116158	0.0856383	0.153186	0.134703	0.186812	0.173931
NA	46	17	0.21142	40.6906	FBgn0039680	Cap-D2	0.238994	0.241505	0.24069	0.27445	0.213036	0.173673	0.193716	0.206871	0.26589	0.119442	0.213766	0.267985	0.292826	0.153931	0.105903	0.299574	0.315586	0.145012	0.189029	0.148797	0.272117	0.246615	0.186132	0.180575	0.095041	0.230095	0.227983	0.194483	0.344425	0.257881	0.121405	0.000575584	0.208919	0.154366	0.261895	0.248498	0.304142	0.226066	0.222577	0.280121	0.326363	0.285571	0.313145
NA	37	9	-0.190437	19.1909	FBgn0022786	Hira	0.252723	0.271589	0.2532	0.215476	0.281594	0.296647	0.154071	0.278883	0.238921	0.195977	0.195199	0.206793	0.189486	0.139982	0.162902	0.276547	0.22879	0.0946818	0.173189	0.123308	0.168977	0.226912	0.168182	0.218141	0.102515	0.263186	0.170285	0.223352	0.303152	0.28785	0.192852	0.030061	0.197385	0.23282	0.166269	0.224136	0.232777	0.258357	0.226473	0.235534	0.281236	0.211931	0.269482
NA	11	12	0.126976	21.813	FBgn0001185	her	0.23283	0.270203	0.26517	0.22439	0.248947	0.247877	0.178449	0.247102	0.245322	0.180267	0.210805	0.227132	0.199962	0.173851	0.138429	0.290959	0.264774	0.0910633	0.197781	0.141859	0.221979	0.262741	0.181619	0.221766	0.111332	0.259638	0.192702	0.207087	0.279461	0.299855	0.180533	0.00252226	0.1909	0.237063	0.22056	0.247589	0.267383	0.264097	0.23655	0.232423	0.292084	0.227157	0.284345
NA	11	3	NA	6.882	FBgn0037619	CG8159	0.254688	0.243302	0.257081	0.234488	0.25917	0.219521	0.155223	0.235247	0.257123	0.154581	0.218047	0.199257	0.141209	0.123184	0.122177	0.226706	0.262191	0.0821574	0.201879	0.110646	0.218314	0.234764	0.171444	0.206014	0.104749	0.238996	0.171148	0.192983	0.241242	0.232824	0.135775	0.0467737	0.194809	0.209491	0.195207	0.218014	0.219546	0.230272	0.212014	0.221346	0.246783	0.219125	0.239514
NA	0	0	NA	0.094	FBgn0042696	NfI	0.350303	0.17769	0.16312	0.293822	0.214565	0.197825	0.14992	0.170318	0.221749	0.123499	0.183164	0.125269	0.0192341	0.0284166	0.0657826	0.0745935	0.153021	0.0328981	0.163426	0.0403441	0.103677	0.165363	0.0849543	0.0351855	0.0165644	0.149657	0.0728819	0.125787	0.169724	0.0461772	0.112794	-0.000834475	0.0500173	0.0995805	0.0824903	0.0749634	0.215207	0.160523	0.0450998	0.0888292	0.046953	0.179176	0.0544122
NA	76	9	1.27142	34.1997	FBgn0033890	Ctf4	0.226588	0.246244	0.245348	0.264902	0.20531	0.175465	0.174516	0.214838	0.259309	0.117918	0.201701	0.213069	0.135947	0.113643	0.0947295	0.225467	0.248163	0.0853326	0.137284	0.121319	0.217961	0.197265	0.159077	0.165861	0.0733563	0.22265	0.150127	0.15163	0.217645	0.18629	0.117276	-0.00308256	0.134003	0.167098	0.189008	0.178115	0.217058	0.197151	0.190329	0.197225	0.215579	0.253796	0.200466
NA	34	34	0.645622	26.293	FBgn0036624	RAF2	0.286452	0.218943	0.21094	0.262596	0.223678	0.207333	0.154672	0.203462	0.228052	0.152117	0.183919	0.215637	0.174891	0.134635	0.128783	0.264302	0.246859	0.100117	0.191347	0.135578	0.162891	0.248141	0.151088	0.201211	0.128801	0.241949	0.171351	0.212112	0.271281	0.218554	0.190601	0.000974516	0.181232	0.229653	0.19185	0.240776	0.288691	0.273054	0.20776	0.211858	0.270541	0.23941	0.269104
NA	31	70	-0.478787	49.4256	FBgn0025800	Smox	0.26461	0.23794	0.217469	0.257834	0.265585	0.230126	0.172133	0.284168	0.232614	0.165046	0.174345	0.322403	0.388826	0.312735	0.185215	0.502909	0.37667	0.205709	0.248429	0.255999	0.227129	0.347268	0.29291	0.388015	0.251845	0.430653	0.336607	0.315767	0.466068	0.386897	0.292439	0.0598452	0.303844	0.421265	0.296926	0.448248	0.512096	0.485969	0.360465	0.419041	0.466027	0.29649	0.468469
NA	68	17	0.107419	38.9287	FBgn0021761	Nup154	0.245309	0.254191	0.241502	0.235863	0.238269	0.246141	0.143685	0.253701	0.233551	0.182165	0.197216	0.272103	0.253853	0.206413	0.164397	0.350679	0.278201	0.123918	0.189085	0.174605	0.20737	0.267156	0.19182	0.260647	0.168622	0.288924	0.235599	0.247484	0.339102	0.31641	0.184909	-0.00180974	0.256517	0.268861	0.235267	0.319004	0.317324	0.321094	0.304155	0.302159	0.384365	0.234791	0.376534
NA	23	13	-0.445982	17.9343	FBgn0003870	ttk	0.260417	0.265596	0.235996	0.214559	0.275525	0.298251	0.146873	0.332704	0.209721	0.227996	0.16773	0.282186	0.303617	0.222853	0.206205	0.406488	0.291536	0.143093	0.218232	0.206358	0.169035	0.323081	0.249616	0.349071	0.236125	0.429796	0.243618	0.292025	0.391457	0.34771	0.260935	0.0660675	0.27775	0.506218	0.23775	0.360492	0.426404	0.534837	0.304513	0.356959	0.416733	0.258429	0.40221
NA	47	6	-0.171598	29.5006	FBgn0030891	Ada3	0.258579	0.256225	0.230336	0.230633	0.265689	0.245818	0.149345	0.271218	0.231353	0.169913	0.202087	0.256713	0.246778	0.24349	0.162169	0.345731	0.305157	0.129258	0.211885	0.182158	0.218565	0.285705	0.259297	0.31615	0.166464	0.32441	0.270027	0.266351	0.345805	0.33297	0.213556	0.0963447	0.247423	0.322589	0.237106	0.335534	0.363594	0.348334	0.299438	0.314548	0.379228	0.233589	0.369373
NA	34	16	0.805281	18.5387	FBgn0260397	Su(var)3-3	0.244873	0.222166	0.26129	0.245565	0.201618	0.192682	0.135987	0.220719	0.238803	0.153896	0.199312	0.218428	0.177004	0.111199	0.138842	0.294966	0.224253	0.0920552	0.186796	0.102698	0.185076	0.220711	0.158053	0.167769	0.107618	0.242931	0.149966	0.187313	0.257661	0.195404	0.148494	0.0231814	0.168497	0.22931	0.184722	0.180641	0.240951	0.257415	0.165599	0.207952	0.221249	0.235325	0.215086
NA	107	19	0.364925	63.683	FBgn0034657	LBR	0.235322	0.261799	0.239537	0.236382	0.241096	0.248243	0.183018	0.253655	0.213054	0.185154	0.171971	0.251393	0.255884	0.196407	0.138423	0.315339	0.267489	0.115111	0.196855	0.163	0.235613	0.261788	0.185478	0.221806	0.141711	0.261364	0.235719	0.234841	0.323983	0.328856	0.176889	-0.00419974	0.230746	0.205467	0.241819	0.290117	0.299969	0.277477	0.291394	0.300442	0.382085	0.237027	0.366387
NA	37	36	1.01417	18.7463	FBgn0001133	grau	0.234478	0.271774	0.24093	0.221681	0.244791	0.251072	0.183626	0.271808	0.221207	0.178044	0.199526	0.221329	0.208625	0.248904	0.144953	0.329272	0.305923	0.0976513	0.229803	0.204138	0.211873	0.286664	0.217644	0.293641	0.175611	0.312104	0.270887	0.250743	0.308868	0.33215	0.20527	0.0539152	0.243588	0.313818	0.247624	0.352687	0.352556	0.331038	0.299563	0.29925	0.3962	0.232207	0.371064
NA	10	11	-0.151292	11.5131	FBgn0038548	CG17806	0.253075	0.2358	0.237095	0.240119	0.21464	0.213909	0.208055	0.23734	0.228918	0.139904	0.229411	0.197124	0.116552	0.148775	0.125114	0.245507	0.258607	0.0594196	0.18643	0.133462	0.191581	0.226303	0.192403	0.177494	0.0866727	0.254737	0.172089	0.162333	0.250291	0.201643	0.153582	0.0427639	0.153939	0.213806	0.176619	0.207575	0.296646	0.236308	0.173633	0.211598	0.212441	0.217119	0.212277
NA	67	32	-0.0408758	21.653	FBgn0035769	CTCF	0.260175	0.221967	0.21736	0.265977	0.234337	0.208937	0.152524	0.24362	0.228981	0.144292	0.175888	0.2476	0.233495	0.183915	0.135952	0.308619	0.270873	0.117381	0.185079	0.162916	0.19588	0.256509	0.217838	0.235985	0.145871	0.309681	0.213681	0.236357	0.320342	0.256139	0.169285	0.042069	0.197601	0.281832	0.221285	0.276141	0.337249	0.332869	0.23643	0.291548	0.308097	0.254157	0.302714
NA	5	2	NA	1.452	FBgn0032730	CG10431	0.251464	0.255672	0.226421	0.228389	0.27481	0.257961	0.145391	0.244769	0.216595	0.185123	0.135304	0.184385	0.104645	0.0715385	0.144222	0.210897	0.193105	0.0278463	0.150728	0.103557	0.142176	0.18494	0.152792	0.172652	0.0825247	0.263098	0.121101	0.169166	0.231619	0.20708	0.13737	0.0473439	0.153785	0.230622	0.131205	0.149364	0.182553	0.256524	0.199386	0.190498	0.179634	0.184263	0.160786
NA	0	1	NA	1.26457	FBgn0040670	e(y)2b	0.249477	0.237874	0.22189	0.247583	0.245803	0.239203	0.160769	0.226978	0.180328	0.206167	0.15756	0.169688	0.0881252	0.0947906	0.107337	0.137182	0.177318	0.0210681	0.14001	0.0892498	0.127713	0.176332	0.144364	0.140299	0.076456	0.21779	0.107232	0.163476	0.215759	0.212712	0.143035	-0.00271331	0.134145	0.156987	0.107726	0.141763	0.168692	0.186579	0.184713	0.163238	0.191554	0.167605	0.177357
NA	24	13	1.03186	9.34029	FBgn0025185	az2	0.275583	0.228673	0.21463	0.236195	0.234252	0.223648	0.149393	0.247847	0.230963	0.166749	0.214338	0.209947	0.181324	0.173449	0.115139	0.248045	0.252448	0.0874831	0.196102	0.144826	0.191427	0.244521	0.219004	0.216704	0.106218	0.289021	0.192051	0.213358	0.270116	0.230508	0.178077	0.0588674	0.150192	0.256866	0.177383	0.234892	0.319802	0.287448	0.202293	0.235171	0.245124	0.214286	0.252228
NA	51	8	-1.18412	43.9937	FBgn0011741	Arp6	0.229152	0.255339	0.235412	0.23297	0.294955	0.258371	0.191699	0.279525	0.213484	0.16515	0.193228	0.336764	0.41908	0.337086	0.189219	0.434628	0.415015	0.204145	0.265965	0.268296	0.255194	0.360018	0.233489	0.391528	0.241315	0.345198	0.386652	0.359306	0.486705	0.499305	0.233469	0.017693	0.387118	0.320063	0.337534	0.516916	0.468887	0.390848	0.448138	0.437134	0.589286	0.262254	0.590956
NA	0	0	NA	0.0162857	FBgn0263512	Vsx2	0.35106	0.154959	0.169091	0.275939	0.241943	0.200281	0.0883182	0.222301	0.255266	0.117925	0.254775	0.155206	0.0517978	0.038871	0.0618307	0.102501	0.163645	0.0208808	0.188359	0.0536045	0.0855887	0.201282	0.141877	0.0790149	0.0343163	0.14393	0.102357	0.186103	0.209857	0.0999943	0.124823	-0.00110875	0.0900537	0.11875	0.0748578	0.090789	0.197878	0.186528	0.0765412	0.121971	0.0762948	0.15337	0.0787816
NA	57	109	-1.41668	31.391	FBgn0266411	sima	0.257562	0.237103	0.215748	0.240047	0.238301	0.263105	0.160903	0.282305	0.209654	0.198342	0.170842	0.286845	0.293694	0.322519	0.183118	0.436119	0.334911	0.143389	0.240617	0.230644	0.207555	0.339598	0.287599	0.351854	0.239186	0.398201	0.320725	0.30609	0.394221	0.374211	0.26106	0.0716954	0.278074	0.430505	0.280038	0.419989	0.510505	0.46824	0.324771	0.366889	0.444173	0.277608	0.451964
NA	4	0	NA	1.12771	FBgn0038273	CG14860	0.284027	0.198897	0.229679	0.236362	0.237174	0.159162	0.174542	0.188083	0.263903	0.0797819	0.279531	0.128084	0.0290102	0.067326	0.0731282	0.128169	0.221779	0.0164615	0.194179	0.0447909	0.207524	0.198377	0.133579	0.105129	0.0414554	0.152263	0.106963	0.135625	0.154575	0.106143	0.103852	0.0184615	0.0834101	0.129561	0.150688	0.104811	0.186411	0.150563	0.0983886	0.154835	0.130543	0.176657	0.11217
NA	24	28	-0.130783	29.6583	FBgn0032512	Bdp1	0.237983	0.244144	0.227902	0.238364	0.228546	0.224438	0.170467	0.24677	0.221031	0.160999	0.183	0.251192	0.248086	0.294765	0.164393	0.342821	0.323283	0.138557	0.216919	0.22266	0.218034	0.30102	0.208891	0.315267	0.189576	0.310873	0.285496	0.282477	0.333144	0.36652	0.213287	0.0231525	0.28218	0.264695	0.282962	0.382083	0.387293	0.32868	0.35374	0.322828	0.437814	0.249024	0.425629
NA	16	20	0.786193	32.257	FBgn0067779	dbr	0.25889	0.221678	0.205431	0.252062	0.192894	0.195366	0.161058	0.239343	0.206732	0.15341	0.164722	0.211246	0.175545	0.183533	0.126377	0.295169	0.236311	0.0973446	0.174977	0.144413	0.167621	0.229718	0.230116	0.216552	0.142009	0.347914	0.180683	0.169764	0.249582	0.186504	0.192894	0.0897153	0.140796	0.285813	0.190564	0.229413	0.350017	0.332447	0.188413	0.235347	0.241736	0.248727	0.238532
NA	15	31	-0.15184	29.386	FBgn0037670	Ibf1	0.232095	0.247387	0.217523	0.240026	0.242221	0.236035	0.193179	0.246941	0.223042	0.163603	0.210837	0.301997	0.337577	0.303127	0.159188	0.375798	0.396955	0.1801	0.23913	0.240509	0.265216	0.342877	0.222093	0.345479	0.216598	0.312319	0.334029	0.300067	0.413173	0.416547	0.212029	0.0156899	0.32936	0.30756	0.329857	0.458076	0.421356	0.353822	0.394167	0.381161	0.52788	0.269577	0.527307
NA	45	25	0.0922768	14.544	FBgn0043796	CG12219	0.236274	0.240348	0.22903	0.231201	0.258602	0.236355	0.15245	0.253458	0.204719	0.179972	0.19378	0.210638	0.185182	0.183133	0.126101	0.272287	0.261763	0.0927765	0.198292	0.160878	0.17656	0.233568	0.210824	0.235147	0.119307	0.293934	0.188328	0.218017	0.276494	0.270045	0.168378	0.064983	0.207669	0.239055	0.194967	0.259593	0.310172	0.291164	0.242056	0.246196	0.2955	0.209628	0.288537
NA	35	4	-0.115079	26.285	FBgn0263755	Su(var)3-9	0.22997	0.273347	0.231834	0.190822	0.259284	0.279614	0.135073	0.257122	0.210087	0.21134	0.185349	0.197706	0.158347	0.140711	0.150097	0.248678	0.226391	0.0855208	0.174405	0.137151	0.152328	0.243659	0.158788	0.217986	0.115305	0.237009	0.167646	0.227654	0.276184	0.306001	0.179023	-0.000290522	0.218962	0.240986	0.171105	0.253552	0.222585	0.231938	0.270874	0.221504	0.316847	0.178614	0.297522
NA	44	16	1.52385	15.9533	FBgn0285971	prg	0.216702	0.250949	0.253255	0.203405	0.264304	0.259043	0.15189	0.254544	0.220412	0.200049	0.208543	0.22773	0.214748	0.208142	0.153361	0.305399	0.274519	0.0874899	0.206053	0.169179	0.199052	0.254717	0.187811	0.268626	0.135905	0.263298	0.222382	0.24447	0.291318	0.307307	0.161911	0.00275239	0.251121	0.257414	0.22244	0.283949	0.271824	0.288544	0.280898	0.27923	0.333284	0.198806	0.319489
NA	22	14	1.13018	10.7967	FBgn0037920	CG14710	0.229595	0.218699	0.236019	0.239494	0.238921	0.194288	0.174234	0.215699	0.21884	0.141391	0.225585	0.198312	0.154707	0.179917	0.101019	0.219041	0.294365	0.0797251	0.204708	0.164233	0.195148	0.241701	0.173058	0.208469	0.115713	0.237018	0.195654	0.198317	0.246469	0.241678	0.15529	0.019453	0.201784	0.195734	0.229019	0.254657	0.287687	0.25347	0.219631	0.25562	0.291554	0.217238	0.295556
NA	2	65	-2.87149	8.39014	FBgn0039938	Sox102F	0.256054	0.254613	0.239502	0.170226	0.329092	0.290448	0.148959	0.276404	0.261207	0.206918	0.257234	0.16065	0.0849209	0.056604	0.124749	0.176072	0.179427	0.0290184	0.135747	0.0826716	0.138838	0.193831	0.170801	0.162132	0.0143737	0.189699	0.0909095	0.202646	0.225179	0.226666	0.11669	-0.00145262	0.133808	0.172227	0.0883031	0.157782	0.142487	0.1847	0.176103	0.159034	0.146887	0.122335	0.152372
NA	92	33	0.651273	34.0509	FBgn0263933	ebi	0.226303	0.232023	0.239536	0.222328	0.227999	0.211737	0.154203	0.223878	0.238841	0.163292	0.176643	0.240866	0.243014	0.196957	0.130577	0.344328	0.258855	0.112526	0.18521	0.166857	0.200342	0.242407	0.201287	0.262293	0.150001	0.296514	0.209457	0.228211	0.304431	0.271367	0.174302	0.0527945	0.226486	0.284732	0.208181	0.298697	0.323417	0.354897	0.26592	0.326724	0.324628	0.230723	0.31851
NA	19	6	0.722494	6.90486	FBgn0037540	Pbp95	0.23838	0.218055	0.22682	0.236869	0.213451	0.195681	0.162908	0.229774	0.211649	0.136201	0.176858	0.17365	0.165462	0.110368	0.101102	0.218289	0.23573	0.0705546	0.166693	0.0981947	0.183883	0.197104	0.140995	0.149881	0.0797237	0.227686	0.14302	0.163582	0.227951	0.17569	0.140697	0.000601934	0.137149	0.167765	0.177013	0.167275	0.215647	0.211201	0.172715	0.202497	0.203704	0.22898	0.206443
NA	0	0	NA	0.04	FBgn0026411	Lim1	0.260603	0.19042	0.198992	0.269017	0.222649	0.160493	0.127557	0.176416	0.193666	0.143825	0.141506	0.172317	0.0785191	0.0587841	0.0694578	0.125277	0.163595	0.0324091	0.134608	0.0643911	0.127546	0.161036	0.108037	0.0929657	0.0385622	0.157147	0.0922153	0.146242	0.188356	0.131893	0.0919221	0.00238148	0.0873762	0.105071	0.0923773	0.0972906	0.1701	0.167685	0.120162	0.130463	0.109264	0.167682	0.11312
NA	64	76	-0.485255	98.8374	FBgn0016917	Stat92E	0.239843	0.239061	0.214786	0.213802	0.23584	0.257963	0.14817	0.306459	0.205037	0.193254	0.149686	0.31798	0.388363	0.248686	0.220353	0.507067	0.30094	0.194134	0.206425	0.221142	0.195706	0.324867	0.264016	0.319847	0.198209	0.422658	0.290083	0.296104	0.452429	0.346543	0.267356	0.0736683	0.262657	0.398291	0.254091	0.350635	0.457305	0.451372	0.282223	0.35305	0.389791	0.275221	0.384149
NA	100	34	0.471615	22.3169	FBgn0003598	Su(var)3-7	0.247168	0.223784	0.213077	0.219781	0.249998	0.247106	0.12751	0.267719	0.231666	0.164143	0.19084	0.232595	0.22912	0.172063	0.139779	0.272644	0.261995	0.109991	0.176261	0.14364	0.166381	0.240604	0.202604	0.225415	0.117766	0.288433	0.211363	0.224934	0.306768	0.268515	0.176558	0.0432279	0.215555	0.24697	0.181544	0.260961	0.281429	0.306944	0.243687	0.274644	0.298174	0.215305	0.295909
NA	125	34	-0.386231	52.4921	FBgn0029867	CG3847	0.207874	0.243093	0.229512	0.222945	0.255317	0.229998	0.197087	0.24756	0.213597	0.159744	0.191177	0.296927	0.329782	0.337607	0.158316	0.415921	0.367601	0.15799	0.247851	0.251039	0.261769	0.337716	0.21867	0.354782	0.211298	0.330705	0.349192	0.315852	0.405372	0.428212	0.209053	0.0331379	0.316649	0.295233	0.322923	0.467235	0.469711	0.363949	0.396877	0.392952	0.539554	0.259899	0.530466
NA	91	56	-0.816886	74.1401	FBgn0027537	Nup93-1	0.224878	0.256557	0.219934	0.19959	0.250426	0.261592	0.176326	0.279724	0.219447	0.188587	0.179841	0.293977	0.345765	0.251238	0.192416	0.372161	0.319743	0.173903	0.23999	0.220705	0.224997	0.31375	0.20292	0.331651	0.185433	0.310164	0.307854	0.318069	0.415225	0.414499	0.224953	-0.00207822	0.301984	0.275583	0.280723	0.406238	0.360819	0.325838	0.401722	0.351725	0.505576	0.231426	0.479406
NA	NA	NA	1.5064	20.7237	FBgn0022772	Orc1	0.207407	0.228651	0.221294	0.239937	0.207663	0.175034	0.150576	0.201121	0.236741	0.121632	0.139372	0.217398	0.161512	0.176471	0.13135	0.271743	0.27084	0.105296	0.161793	0.155654	0.20128	0.234321	0.170595	0.241103	0.142336	0.253236	0.189766	0.190868	0.247833	0.238499	0.146622	-0.00669119	0.175255	0.235967	0.219879	0.259087	0.268756	0.245518	0.262846	0.254541	0.301728	0.243736	0.284928
NA	42	30	0.173108	19.1844	FBgn0034946	CG3065	0.230072	0.213427	0.221916	0.230517	0.22557	0.193603	0.177096	0.214271	0.224866	0.130673	0.198599	0.227757	0.209556	0.210882	0.101402	0.306123	0.308812	0.104713	0.214632	0.168959	0.212744	0.277876	0.209472	0.268143	0.163114	0.291253	0.222554	0.21556	0.279587	0.260171	0.160333	0.0682265	0.215512	0.293122	0.247978	0.314783	0.351475	0.333599	0.24463	0.304471	0.327541	0.229611	0.335269
NA	11	3	NA	4.837	FBgn0042205	CG18764	0.197533	0.231402	0.233868	0.230464	0.225981	0.186417	0.168267	0.184313	0.225515	0.160875	0.196748	0.218833	0.166514	0.137973	0.102776	0.23099	0.269135	0.067214	0.187764	0.142623	0.203011	0.207135	0.170506	0.165917	0.0887095	0.21947	0.166442	0.173949	0.228769	0.217993	0.143952	0.0070214	0.174143	0.199385	0.203139	0.202339	0.24848	0.237828	0.175617	0.210739	0.221753	0.22513	0.236758
NA	32	8	-0.250494	13.9544	FBgn0037722	CG8319	0.218441	0.238107	0.22362	0.20482	0.233947	0.221372	0.144459	0.253173	0.22391	0.157403	0.163489	0.210995	0.198751	0.253632	0.142991	0.325967	0.291532	0.107528	0.20379	0.191806	0.188781	0.259895	0.241779	0.31575	0.164254	0.334244	0.247038	0.243621	0.291566	0.30402	0.178773	0.0649603	0.22637	0.310049	0.228601	0.326825	0.367228	0.341402	0.278464	0.291527	0.351345	0.212294	0.334785
NA	1	0	NA	8.45243	FBgn0000591	E(spl)m8-HLH	0.178597	0.174527	0.216258	0.31284	0.142876	0.0982451	0.20056	0.135177	0.165572	0.0638867	0.146876	0.14523	0.0544121	0.0631207	0.057935	0.109825	0.259537	0.0296642	0.0996152	0.0818398	0.170727	0.10656	0.100036	0.04794	0.0339349	0.183803	0.102547	0.0552241	0.103219	0.0545231	0.0729752	0.00016667	0.0954584	0.0725441	0.213072	0.0586077	0.155771	0.108561	0.086847	0.156591	0.128457	0.268473	0.130981
NA	9	27	-0.653605	19.7751	FBgn0259938	cwo	0.228176	0.249976	0.213558	0.187941	0.280287	0.287483	0.125752	0.320761	0.185624	0.217572	0.150043	0.220883	0.211331	0.275172	0.188097	0.361178	0.24744	0.0925789	0.181752	0.203001	0.135825	0.250876	0.304041	0.310322	0.136867	0.411668	0.240511	0.252137	0.323259	0.30219	0.230364	0.0897391	0.216739	0.373156	0.15368	0.312765	0.419983	0.425715	0.285988	0.285252	0.309481	0.188172	0.327064
NA	NA	NA	0.275693	6.64886	FBgn0259234	Camta	0.235289	0.227529	0.197386	0.218408	0.220441	0.236472	0.132139	0.229864	0.191405	0.167383	0.134722	0.205571	0.175216	0.15687	0.167993	0.302105	0.21692	0.0930149	0.15252	0.145483	0.150595	0.245207	0.173746	0.223819	0.132173	0.288425	0.177279	0.217585	0.271	0.244067	0.185568	0.00850036	0.197995	0.278008	0.169718	0.238182	0.286447	0.302813	0.234528	0.240978	0.28227	0.205452	0.26149
NA	39	7	1.67923	6.68571	FBgn0031608	CG15435	0.26095	0.212687	0.201858	0.202589	0.24901	0.229165	0.141532	0.216342	0.203992	0.16218	0.184302	0.177658	0.11696	0.12055	0.103792	0.189929	0.206197	0.0616324	0.170125	0.0900521	0.139514	0.203879	0.145601	0.178437	0.0962169	0.223565	0.146732	0.182143	0.237537	0.207418	0.140698	0.0401222	0.173484	0.205143	0.133482	0.186443	0.221102	0.254723	0.174736	0.211521	0.197491	0.161199	0.197886
NA	44	4	-1.55658	8.44957	FBgn0030240	CG2202	0.210336	0.251645	0.219366	0.195844	0.281632	0.26586	0.141592	0.261826	0.196733	0.18552	0.167457	0.198391	0.175678	0.158353	0.153685	0.269765	0.222874	0.0600221	0.138892	0.143061	0.148117	0.214868	0.185104	0.232811	0.100753	0.271656	0.16821	0.238326	0.286029	0.285804	0.174765	0.0300956	0.192394	0.255161	0.143638	0.232569	0.236298	0.267253	0.246359	0.237892	0.269645	0.185442	0.26288
NA	35	10	-0.103085	8.99443	FBgn0003042	Pc	0.244872	0.220017	0.204551	0.207304	0.221228	0.243026	0.162802	0.232619	0.193318	0.179275	0.142336	0.20714	0.200619	0.17501	0.129706	0.278594	0.230085	0.103966	0.171486	0.122407	0.163301	0.236158	0.210734	0.227276	0.121214	0.303882	0.18149	0.214407	0.281049	0.221331	0.169131	0.053454	0.186448	0.248506	0.170679	0.224519	0.293169	0.304848	0.200176	0.25509	0.255679	0.203949	0.241469
NA	13	5	1.10354	5.921	FBgn0004101	bs	0.231789	0.233212	0.213872	0.197521	0.233533	0.236807	0.135773	0.237547	0.217645	0.16716	0.18741	0.224926	0.213156	0.183614	0.143212	0.281754	0.249086	0.103985	0.190701	0.163916	0.182066	0.259454	0.190433	0.253506	0.138599	0.268302	0.21435	0.216647	0.295414	0.288866	0.19734	0.0403203	0.204267	0.280968	0.207826	0.27805	0.29223	0.29306	0.267395	0.275149	0.328833	0.202501	0.315329
NA	55	7	1.31169	18.0237	FBgn0002775	msl-3	0.237809	0.222424	0.21391	0.20138	0.21064	0.217197	0.143511	0.20863	0.19884	0.148141	0.153358	0.193355	0.154525	0.143027	0.109936	0.237464	0.207154	0.0711886	0.158281	0.118689	0.15775	0.226619	0.171402	0.185678	0.102581	0.236151	0.17046	0.18062	0.260229	0.22786	0.158467	0.0208997	0.177659	0.201446	0.161181	0.198506	0.251527	0.229099	0.19909	0.218091	0.241074	0.186194	0.22964
NA	26	8	0.13535	10.5186	FBgn0035518	CG15011	0.220643	0.222849	0.228205	0.202345	0.223602	0.185982	0.146853	0.195613	0.199221	0.155938	0.182768	0.182793	0.128613	0.137298	0.112558	0.246656	0.237279	0.0668394	0.189489	0.122627	0.180196	0.226469	0.132369	0.206793	0.137715	0.202943	0.145072	0.163711	0.215195	0.225156	0.142727	-0.00116496	0.16186	0.246392	0.190109	0.216846	0.217681	0.24969	0.190952	0.212004	0.259938	0.19237	0.239943
NA	43	14	-0.253089	18.7446	FBgn0026080	Tip60	0.217602	0.205557	0.225819	0.222709	0.223627	0.167113	0.146527	0.221107	0.214763	0.132162	0.163187	0.218978	0.228795	0.226152	0.113997	0.321821	0.310923	0.101762	0.211784	0.162595	0.208387	0.251149	0.218165	0.268639	0.152715	0.333396	0.236493	0.214281	0.298625	0.250016	0.170612	0.20004	0.19145	0.292245	0.24808	0.302909	0.364993	0.333981	0.22607	0.290305	0.312634	0.252235	0.311558
NA	29	11	0.00900144	16.9906	FBgn0022935	D19A	0.208519	0.237734	0.219795	0.203307	0.25397	0.23771	0.142291	0.252592	0.203103	0.169262	0.158879	0.222276	0.228866	0.176587	0.144897	0.301936	0.243332	0.102405	0.180337	0.153236	0.176158	0.246899	0.206665	0.254817	0.122885	0.301739	0.198471	0.22477	0.305009	0.281696	0.176779	0.0679684	0.206322	0.277721	0.166808	0.253782	0.289109	0.312906	0.246545	0.26873	0.291392	0.199694	0.294743
NA	5	3	1.6588	5.137	FBgn0033749	achi	0.213034	0.224284	0.223056	0.204462	0.216411	0.215664	0.142235	0.224878	0.199941	0.142174	0.148613	0.209207	0.165804	0.103298	0.124294	0.266473	0.185721	0.0846402	0.113303	0.105412	0.129671	0.179609	0.163929	0.19287	0.09492	0.246579	0.127321	0.173072	0.238316	0.186345	0.163052	0.012706	0.125417	0.239687	0.147384	0.170981	0.207525	0.242904	0.162155	0.188719	0.204858	0.20368	0.187767
NA	38	27	-0.145939	9.78	FBgn0039169	Spps	0.220182	0.220859	0.213674	0.209179	0.241189	0.236375	0.109791	0.24087	0.196206	0.189485	0.138889	0.201167	0.166241	0.161637	0.134006	0.267109	0.213959	0.0669394	0.152292	0.125338	0.138491	0.190753	0.192219	0.221301	0.0889359	0.305462	0.167271	0.208685	0.257106	0.228534	0.160039	0.123935	0.191512	0.239002	0.136333	0.222203	0.258947	0.31637	0.205095	0.242056	0.229024	0.185358	0.241825
NA	59	29	0.424874	34.5833	FBgn0020887	Su(z)12	0.227971	0.209385	0.207635	0.218292	0.192142	0.196373	0.127356	0.216042	0.196477	0.156818	0.136524	0.211475	0.20582	0.16661	0.131612	0.321571	0.221063	0.102102	0.154914	0.143589	0.159375	0.224512	0.202287	0.216751	0.147285	0.30908	0.184135	0.195096	0.273733	0.214025	0.172538	0.0764036	0.177736	0.269646	0.192141	0.241418	0.284643	0.319817	0.222486	0.267773	0.283544	0.208186	0.268267
NA	13	6	0.0464918	9.38386	FBgn0032817	CG10631	0.252296	0.187415	0.183617	0.233773	0.213996	0.227606	0.142032	0.210645	0.178318	0.180382	0.143439	0.202535	0.170491	0.152444	0.138975	0.240075	0.215512	0.0782336	0.146656	0.129003	0.120474	0.215624	0.182551	0.173231	0.106787	0.28438	0.164006	0.196155	0.247539	0.198268	0.181906	0.0502784	0.176472	0.215286	0.143713	0.197982	0.289991	0.303083	0.194304	0.209281	0.214829	0.225031	0.220813
NA	41	28	0.138815	38.3923	FBgn0265574	Cdc5	0.217621	0.229165	0.195056	0.213239	0.225487	0.236631	0.146772	0.246228	0.193695	0.173707	0.15122	0.250101	0.253904	0.222688	0.174608	0.313713	0.278064	0.12481	0.193875	0.195162	0.177254	0.269607	0.18973	0.275283	0.188262	0.294113	0.243517	0.245393	0.314564	0.321168	0.203386	-0.00248946	0.238204	0.295609	0.232065	0.319812	0.323822	0.312856	0.314662	0.284219	0.389591	0.230243	0.367677
NA	62	10	1.01528	38.333	FBgn0031875	CG3430	0.195101	0.23948	0.242596	0.175856	0.227325	0.217941	0.160946	0.226281	0.226936	0.148022	0.191898	0.219575	0.200927	0.164118	0.137859	0.263097	0.238551	0.094466	0.185659	0.135031	0.199221	0.229547	0.161393	0.216737	0.101818	0.213401	0.181084	0.209323	0.280716	0.292626	0.145871	0.015136	0.198045	0.193007	0.20345	0.247514	0.230364	0.232256	0.248967	0.236114	0.295819	0.164562	0.288199
NA	21	5	-2.89983	4.843	FBgn0004914	Hnf4	0.223622	0.23648	0.203414	0.185412	0.250476	0.256999	0.107286	0.278652	0.178495	0.191889	0.1504	0.160832	0.0721728	0.219339	0.144779	0.270867	0.194863	0.0287211	0.158413	0.154774	0.107504	0.207235	0.381444	0.268966	0.124382	0.349902	0.149742	0.181359	0.198185	0.219997	0.179712	0.0671324	0.1551	0.389138	0.126659	0.226137	0.348295	0.39397	0.203286	0.194131	0.212706	0.161665	0.228157
NA	8	4	0.968713	8.07543	FBgn0034379	CG15073	0.220103	0.209491	0.212583	0.205501	0.195531	0.193421	0.141713	0.225796	0.215801	0.142185	0.179317	0.180925	0.152603	0.164995	0.113822	0.24145	0.23226	0.0662334	0.153578	0.119568	0.178784	0.194557	0.1774	0.209567	0.108258	0.248887	0.188978	0.18319	0.229183	0.213754	0.159096	0.0539403	0.146475	0.223687	0.192211	0.207243	0.254633	0.239791	0.205701	0.219599	0.239646	0.207595	0.22946
NA	26	11	0.682841	14.0141	FBgn0038301	CG6654	0.188211	0.215162	0.223792	0.219435	0.22366	0.191959	0.170361	0.208262	0.197957	0.135986	0.189278	0.182852	0.162145	0.159839	0.104217	0.234096	0.274989	0.071107	0.201375	0.13366	0.210683	0.224268	0.165956	0.184103	0.120174	0.243456	0.190756	0.172572	0.239943	0.22866	0.135895	0.0875921	0.177687	0.195176	0.218786	0.219678	0.277127	0.226651	0.206198	0.232241	0.281477	0.208582	0.27389
NA	968	825	0.118556	1286.57	FBgn0016726	RpL29	0.206027	0.247027	0.204575	0.18528	0.284024	0.263833	0.143679	0.300907	0.190172	0.182591	0.169255	0.345427	0.368139	0.454583	0.239251	0.56469	0.436935	0.181931	0.25756	0.343495	0.213098	0.430653	0.272865	0.56863	0.380329	0.392261	0.453212	0.42472	0.488474	0.582637	0.327674	0.0112175	0.431398	0.527188	0.363038	0.666622	0.560758	0.520109	0.580448	0.480227	0.738888	0.252326	0.723081
NA	1	1	NA	2.32443	FBgn0038547	CG17803	0.240923	0.217181	0.19399	0.189775	0.176509	0.193966	0.144771	0.218312	0.21541	0.105029	0.135858	0.141676	0.0504856	0.0584122	0.103778	0.130257	0.126365	0.0304458	0.0866363	0.0687922	0.134805	0.162604	0.131718	0.0918992	0.0379696	0.184125	0.0999835	0.106835	0.157835	0.151828	0.0938815	0.0114291	0.0776746	0.119995	0.12244	0.0898603	0.131916	0.140506	0.141646	0.11581	0.134372	0.171531	0.0999626
NA	21	15	0.379972	23.9857	FBgn0021796	Tor	0.208264	0.214016	0.210834	0.205564	0.217731	0.20898	0.11972	0.216767	0.186709	0.15529	0.152629	0.225569	0.17173	0.172809	0.128146	0.282064	0.251027	0.0706041	0.160312	0.161453	0.160956	0.234789	0.181919	0.237741	0.169595	0.280461	0.190482	0.198926	0.256364	0.253512	0.185674	0.0710676	0.203168	0.281518	0.19593	0.268225	0.29658	0.32318	0.246411	0.264456	0.302149	0.198503	0.297931
NA	24	6	-0.0526834	4.23843	FBgn0038418	pad	0.212295	0.244101	0.200624	0.176039	0.201875	0.238718	0.105068	0.213682	0.187756	0.15793	0.139619	0.158323	0.110007	0.0990899	0.144713	0.184246	0.169957	0.0511754	0.137417	0.0817528	0.151611	0.180353	0.151465	0.152132	0.0505969	0.214229	0.11268	0.162021	0.195556	0.208615	0.133599	0.0479607	0.144422	0.169737	0.112584	0.143852	0.157972	0.194287	0.180998	0.173709	0.18776	0.151705	0.17592
NA	32	11	0.0705185	16.6203	FBgn0004374	neb	0.22573	0.216065	0.187454	0.202361	0.224573	0.223656	0.117771	0.247352	0.18371	0.15765	0.152248	0.207035	0.211936	0.156604	0.13664	0.25202	0.230771	0.10074	0.159464	0.137129	0.153103	0.216938	0.189942	0.20846	0.0910962	0.276261	0.180722	0.220132	0.298103	0.251828	0.162016	0.0377753	0.187348	0.213034	0.158603	0.243527	0.277932	0.263285	0.220614	0.236076	0.265868	0.183161	0.275443
NA	29	13	0.963468	12.3216	FBgn0001990	wek	0.196045	0.214424	0.206262	0.208871	0.242221	0.199387	0.119512	0.217776	0.210141	0.126644	0.169064	0.216874	0.205512	0.170937	0.124558	0.264465	0.259682	0.0851373	0.159429	0.171472	0.167477	0.226276	0.160483	0.246285	0.130364	0.248944	0.185012	0.2145	0.289378	0.28157	0.159514	0.0433997	0.200691	0.233697	0.192463	0.278391	0.263676	0.268701	0.262964	0.257142	0.300814	0.189004	0.308176
NA	0	0	NA	0.0942857	FBgn0262139	trh	0.260172	0.162982	0.173187	0.225884	0.269834	0.17194	0.096634	0.166238	0.222797	0.072258	0.168237	0.136547	0.0891992	0.0498749	0.0970521	0.142138	0.158425	0.0493021	0.1296	0.0608917	0.0973954	0.161178	0.0933905	0.137849	0.0167155	0.162604	0.089092	0.189998	0.251404	0.1509	0.104786	-0.000969676	0.0872553	0.14241	0.0578306	0.132102	0.145348	0.183581	0.110647	0.13421	0.0948667	0.120843	0.108633
NA	10	6	-0.109095	5.61357	FBgn0016754	sba	0.211549	0.213573	0.196695	0.198014	0.238809	0.219558	0.133972	0.24302	0.179438	0.145056	0.149655	0.184226	0.16235	0.179931	0.140051	0.273152	0.220261	0.0802561	0.14815	0.150359	0.142517	0.224597	0.241927	0.234464	0.115381	0.310944	0.177829	0.202457	0.268192	0.242565	0.164752	0.0774189	0.162977	0.293355	0.154915	0.221502	0.312054	0.30872	0.199556	0.213173	0.241624	0.170929	0.245041
NA	5	11	-1.19322	14.5514	FBgn0032330	Samuel	0.218793	0.228591	0.196037	0.174648	0.268022	0.263023	0.121858	0.302337	0.183378	0.179825	0.140419	0.283057	0.345955	0.244177	0.183439	0.400396	0.267165	0.146225	0.184248	0.202848	0.160948	0.287827	0.290712	0.310768	0.17364	0.36097	0.281907	0.305632	0.43597	0.381201	0.218041	0.0493142	0.267722	0.328852	0.204251	0.347689	0.406758	0.389275	0.306571	0.321033	0.391556	0.209881	0.377304
NA	21	8	0.731945	15.3079	FBgn0025808	Rad17	0.207517	0.219447	0.195607	0.194316	0.233484	0.217686	0.154773	0.214913	0.195672	0.136198	0.180719	0.208875	0.200694	0.171808	0.115306	0.235261	0.261638	0.0867119	0.182686	0.138064	0.190025	0.24336	0.161028	0.203467	0.127383	0.245766	0.181396	0.201627	0.264281	0.263785	0.144261	0.00392839	0.20476	0.183389	0.20315	0.253359	0.258963	0.225669	0.23893	0.227435	0.296466	0.185894	0.289504
NA	5	10	1.33584	7.09329	FBgn0032150	CG13123	0.204911	0.207161	0.208375	0.194381	0.222396	0.187183	0.136773	0.187766	0.198488	0.1341	0.186427	0.165275	0.159497	0.170877	0.0942306	0.234423	0.237564	0.0623965	0.163239	0.125408	0.178057	0.196996	0.162213	0.199644	0.11246	0.24871	0.169904	0.185377	0.227338	0.241015	0.13675	0.0951669	0.200503	0.198712	0.190049	0.237626	0.221421	0.210168	0.219348	0.228811	0.2714	0.172644	0.268644
NA	161	72	-0.801925	61.8481	FBgn0030093	Bap111	0.204912	0.203782	0.191093	0.212962	0.219891	0.214605	0.151617	0.222136	0.187384	0.142244	0.169658	0.293665	0.341712	0.265269	0.133794	0.367676	0.33267	0.143102	0.188919	0.204188	0.19671	0.306066	0.195488	0.322225	0.210416	0.300095	0.29513	0.291992	0.389546	0.356715	0.193434	0.0143159	0.297098	0.297379	0.279789	0.411892	0.386575	0.372158	0.347971	0.379745	0.470954	0.245014	0.467898
NA	76	16	0.534164	18.253	FBgn0023094	cyc	0.209066	0.21318	0.200429	0.18918	0.274019	0.225643	0.147056	0.241149	0.198624	0.158187	0.176851	0.261946	0.271257	0.272753	0.154372	0.34841	0.331951	0.143548	0.223435	0.22839	0.18368	0.321848	0.22991	0.367626	0.20792	0.304576	0.292785	0.296105	0.360705	0.377353	0.209113	0.00685667	0.282722	0.361	0.232894	0.416474	0.385995	0.376274	0.352527	0.346713	0.430821	0.210747	0.438791
NA	10	1	0.0645024	4.153	FBgn0040366	CG11398	0.194115	0.220633	0.222267	0.174537	0.206803	0.194349	0.13754	0.198734	0.202326	0.149986	0.17828	0.172711	0.127921	0.155194	0.116329	0.249452	0.224662	0.0595794	0.175555	0.11114	0.15999	0.209957	0.16882	0.217281	0.135466	0.225088	0.166447	0.18683	0.215262	0.248022	0.149248	0.0102998	0.183431	0.231933	0.181652	0.236065	0.207131	0.22675	0.2123	0.220099	0.275685	0.176152	0.259705
NA	19	12	-1.31086	22.8366	FBgn0031144	CG1529	0.211686	0.222707	0.197639	0.178316	0.225222	0.222862	0.143782	0.244837	0.172507	0.157993	0.155222	0.217771	0.203529	0.226648	0.146329	0.290349	0.250089	0.0988736	0.187015	0.170144	0.152293	0.252373	0.213795	0.277246	0.152025	0.293516	0.21387	0.226045	0.295162	0.296427	0.194749	0.0420137	0.226832	0.297767	0.192055	0.293759	0.308876	0.3017	0.302415	0.256976	0.338644	0.184751	0.32665
NA	33	9	0.861883	10.0494	FBgn0260741	CG3281	0.185049	0.206819	0.22155	0.195126	0.208011	0.150238	0.148195	0.169551	0.226536	0.0886243	0.202898	0.171974	0.13473	0.15349	0.0547302	0.207256	0.251998	0.0520215	0.160436	0.12364	0.209331	0.197865	0.126911	0.167356	0.0855172	0.197288	0.144805	0.167067	0.198787	0.197778	0.101428	0.00058909	0.14072	0.169944	0.180491	0.209736	0.249754	0.193243	0.159246	0.213914	0.20895	0.181019	0.223447
NA	12	36	-0.190773	40.471	FBgn0039209	REPTOR	0.22173	0.211053	0.181636	0.192363	0.248229	0.23256	0.126886	0.286772	0.1806	0.166369	0.137423	0.251907	0.275512	0.308701	0.166225	0.399513	0.292293	0.126728	0.205501	0.223618	0.15379	0.301549	0.342171	0.355843	0.180419	0.460758	0.276737	0.263331	0.367162	0.318241	0.241752	0.242275	0.215654	0.423753	0.202137	0.358754	0.499724	0.472506	0.283043	0.317082	0.348981	0.22565	0.36737
NA	2	2	-2.29142	10.6029	FBgn0003118	pnt	0.226869	0.217007	0.191285	0.170371	0.206883	0.236999	0.107296	0.228852	0.176462	0.159995	0.156506	0.183141	0.108752	0.116892	0.125799	0.240786	0.181644	0.0446609	0.133025	0.113058	0.11753	0.217547	0.174982	0.204804	0.1007	0.23161	0.135648	0.177318	0.24478	0.218747	0.14651	0.0235344	0.174658	0.24631	0.138638	0.208688	0.25125	0.242079	0.20829	0.174633	0.24514	0.157026	0.233278
NA	0	0	NA	0.042	FBgn0038592	CG18599	0.310155	0.132221	0.136279	0.226098	0.183974	0.125358	0.129339	0.111544	0.193674	0.102661	0.178187	0.0994027	0.0325519	0.0301917	0.0459286	0.0521642	0.164297	0.0129649	0.214725	0.0417461	0.121476	0.180901	0.0925293	0.032951	0.0215245	0.121776	0.0773578	0.121312	0.158987	0.0623113	0.0817818	-0.00112947	0.060463	0.0702523	0.0743029	0.0529218	0.174134	0.143913	0.0457772	0.105685	0.0469839	0.134512	0.0480762
NA	74	27	-0.445832	30.0973	FBgn0039712	CG15514	0.200538	0.212796	0.195367	0.19298	0.230409	0.233872	0.15289	0.246969	0.186381	0.16727	0.158105	0.264659	0.307633	0.308796	0.147628	0.376235	0.329895	0.136799	0.22765	0.218246	0.19007	0.313811	0.221625	0.353805	0.223457	0.33185	0.297538	0.29244	0.358873	0.373565	0.221816	0.0334575	0.296786	0.33898	0.278025	0.418497	0.407599	0.396468	0.356895	0.360693	0.480194	0.222894	0.47558
NA	21	29	-0.169485	23.0643	FBgn0035166	CG13902	0.198783	0.200991	0.201052	0.200279	0.239087	0.180469	0.14461	0.205239	0.199759	0.111652	0.18447	0.207531	0.219597	0.198937	0.114884	0.274027	0.274705	0.11668	0.193416	0.159311	0.186848	0.230307	0.165732	0.232419	0.126153	0.247148	0.215766	0.217698	0.30574	0.271155	0.163688	0.0450622	0.21747	0.227543	0.213058	0.286068	0.301634	0.255806	0.235093	0.255331	0.309267	0.189154	0.319701
NA	15	10	0.366987	8.08714	FBgn0028647	CG11902	0.220972	0.190808	0.192411	0.190038	0.189204	0.192064	0.119791	0.211446	0.179534	0.149334	0.110003	0.172906	0.141677	0.136754	0.135542	0.233674	0.183673	0.0445998	0.138064	0.104545	0.138868	0.181529	0.168713	0.189109	0.0844929	0.262599	0.13983	0.151423	0.214786	0.180272	0.139164	0.0638526	0.159429	0.222543	0.12306	0.168264	0.215158	0.285011	0.170155	0.202467	0.187784	0.192269	0.191532
NA	1	1	0.640387	0.654429	FBgn0003866	tsh	0.237807	0.168983	0.170969	0.211473	0.201995	0.169126	0.170807	0.219694	0.192174	0.0944052	0.143212	0.253557	0.361727	0.134191	0.132103	0.351254	0.261903	0.178034	0.184048	0.133479	0.197485	0.265605	0.13957	0.185025	0.0966754	0.262617	0.212489	0.235999	0.413419	0.249932	0.190788	0.00887011	0.176521	0.209432	0.209983	0.235899	0.321382	0.269	0.173496	0.260039	0.280657	0.268327	0.271443
NA	10	10	0.977487	5.81	FBgn0035407	Asciz	0.19092	0.202756	0.199695	0.181358	0.242257	0.17787	0.143332	0.193582	0.197103	0.129975	0.179752	0.183438	0.134412	0.17215	0.0994621	0.217632	0.257816	0.0821022	0.190452	0.149667	0.182316	0.226174	0.157092	0.223289	0.111647	0.209808	0.187248	0.203343	0.240302	0.250359	0.126034	0.00563317	0.186276	0.214888	0.190721	0.257585	0.260896	0.233427	0.232279	0.22383	0.272813	0.168016	0.280665
NA	0	0	NA	0.0461429	FBgn0019650	toy	0.196348	0.160841	0.209041	0.207092	0.159428	0.0985091	0.178419	0.10646	0.178469	0.0535341	0.181403	0.109534	0.0248064	0.0390835	0.0350735	0.0944081	0.152622	0.012262	0.167841	0.0516558	0.164079	0.14998	0.0936957	0.0638173	0.0366022	0.116391	0.0658346	0.0893004	0.121077	0.105658	0.050152	-0.00142885	0.0610266	0.0974299	0.136436	0.0809136	0.160232	0.115216	0.0683814	0.126831	0.0799651	0.142908	0.0817603
NA	0	0	NA	0.0444286	FBgn0005561	sv	0.284633	0.182773	0.128888	0.161597	0.129756	0.198706	0.0867154	0.193736	0.214555	0.0790904	0.276943	0.0913196	0.0296942	0.0167633	0.0322776	0.0875374	0.11212	0.00285788	0.108222	0.0342728	0.0796467	0.155038	0.0969464	0.0665325	0.022989	0.121657	0.0575854	0.113569	0.118003	0.0590399	0.0940305	-0.000870148	0.0527224	0.107486	0.0745074	0.0704151	0.15185	0.110175	0.0534322	0.069919	0.0646612	0.111344	0.050991
NA	2	2	NA	6.97614	FBgn0037923	CG6813	0.183406	0.17896	0.190163	0.200121	0.189244	0.121404	0.163258	0.147821	0.191486	0.0871296	0.145148	0.179905	0.186262	0.147343	0.0812113	0.207808	0.271799	0.10812	0.191288	0.141085	0.195801	0.180402	0.12718	0.15689	0.0888945	0.19379	0.185873	0.157471	0.231953	0.180528	0.107672	0.00431075	0.148255	0.140619	0.204014	0.214547	0.232727	0.183886	0.183187	0.224614	0.243905	0.205871	0.249459
NA	45	17	-1.24579	21.2794	FBgn0004050	z	0.189976	0.201105	0.194057	0.166819	0.206751	0.2163	0.120922	0.233427	0.18889	0.14782	0.169764	0.231202	0.246694	0.226824	0.128755	0.328336	0.267166	0.118878	0.182576	0.177031	0.171555	0.251333	0.199115	0.294044	0.171543	0.27912	0.234564	0.254593	0.298796	0.301995	0.176948	0.0287922	0.230722	0.287721	0.231937	0.336513	0.322058	0.325141	0.290566	0.304401	0.389291	0.202896	0.376993
NA	9	130	-2.35933	118.876	FBgn0004606	zfh1	0.193389	0.188483	0.173473	0.182714	0.166231	0.201845	0.139174	0.210897	0.172703	0.134076	0.14157	0.245762	0.303679	0.167369	0.136163	0.295588	0.250759	0.128895	0.199242	0.123102	0.197611	0.265101	0.141038	0.176609	0.0921626	0.269201	0.199103	0.223635	0.364381	0.262181	0.142912	0.000108445	0.170202	0.210809	0.18059	0.228306	0.41619	0.256846	0.15267	0.241143	0.242571	0.224714	0.247686
NA	44	23	-2.41447	46.3237	FBgn0004647	N	0.183971	0.171074	0.161702	0.21639	0.244055	0.195603	0.168548	0.257665	0.173714	0.128581	0.158495	0.380259	0.590857	0.401622	0.192549	0.518032	0.463027	0.279092	0.254376	0.317269	0.256002	0.350028	0.285942	0.400392	0.262844	0.420547	0.461139	0.388152	0.603417	0.484351	0.256118	0.0270843	0.399172	0.330152	0.376679	0.575828	0.614306	0.464542	0.44133	0.510333	0.636198	0.293229	0.673499
NA	2	13	-1.28717	4.61629	FBgn0004861	ph-p	0.19503	0.168077	0.169247	0.198857	0.205542	0.161642	0.131551	0.197421	0.178191	0.0988382	0.145288	0.225301	0.242112	0.181948	0.110484	0.302855	0.247193	0.133582	0.145962	0.159709	0.161979	0.234152	0.146536	0.229102	0.149418	0.258765	0.207011	0.21964	0.298655	0.251604	0.174004	0.0173543	0.195993	0.264556	0.205474	0.277703	0.326897	0.290498	0.237354	0.25951	0.30116	0.201661	0.305072
NA	0	1	2.45584	0.245571	FBgn0004607	zfh2	0.166241	0.180966	0.207335	0.173945	0.0975742	0.115629	0.0988898	0.105547	0.198486	0.105481	0.188332	0.0833746	0.0355606	0.0410209	0.0356693	0.133132	0.101005	0.0270405	0.0952939	0.0374098	0.148769	0.099459	0.104476	0.066243	0.0376543	0.102999	0.0628541	0.074276	0.0961389	0.107726	0.0583422	-0.00267757	0.0370795	0.124723	0.098048	0.0792225	0.129595	0.0938538	0.0488306	0.0810662	0.104559	0.138005	0.0702229
NA	NA	NA	2.36418	0.947143	FBgn0028993	scro	0.195771	0.176223	0.178105	0.173905	0.117502	0.0853685	0.0732531	0.111539	0.16325	0.0788609	0.163552	0.0968869	0.0373308	0.021248	0.0377793	0.122287	0.0946465	-0.0028458	0.130231	0.0373623	0.154758	0.0687725	0.0750057	0.0491699	0.00357641	0.101262	0.0497249	0.0619282	0.103559	0.0877033	0.0636683	-0.00099454	0.0563987	0.0874614	0.0937091	0.0591641	0.0899727	0.115777	0.0684238	0.0952506	0.0708498	0.116679	0.06201
NA	9	3	0.948228	4.692	FBgn0039329	CG10669	0.204791	0.166886	0.165828	0.184971	0.196883	0.170653	0.0842485	0.20271	0.155231	0.128691	0.1478	0.151725	0.0852082	0.125643	0.101712	0.18548	0.168676	0.0423532	0.112828	0.101566	0.077602	0.181896	0.191064	0.198999	0.0916292	0.277452	0.122749	0.159787	0.195327	0.16549	0.151263	0.198849	0.121758	0.233308	0.092148	0.167713	0.225946	0.276179	0.154178	0.16873	0.161542	0.15786	0.170224
NA	17	4	NA	12.0424	FBgn0040467	Dlip1	0.166343	0.184488	0.184404	0.184716	0.175326	0.155581	0.151969	0.174805	0.179353	0.10677	0.150955	0.204073	0.22425	0.204226	0.119085	0.258825	0.282247	0.100853	0.18219	0.148052	0.193971	0.213739	0.154522	0.215778	0.131904	0.219182	0.228908	0.195218	0.26402	0.279943	0.123342	0.00555483	0.225829	0.185288	0.246341	0.291141	0.270844	0.229151	0.25047	0.252399	0.352234	0.198764	0.332819
NA	39	9	0.8304	12.0864	FBgn0034425	CG11906	0.20048	0.15909	0.164796	0.192363	0.18341	0.145548	0.127283	0.158443	0.157357	0.107098	0.164209	0.170148	0.169525	0.171079	0.10334	0.214134	0.234113	0.085135	0.180264	0.133798	0.167114	0.204692	0.153516	0.192067	0.127369	0.230075	0.19041	0.179772	0.233488	0.198286	0.1351	0.0692065	0.177939	0.199032	0.18612	0.24205	0.270706	0.244491	0.189183	0.224516	0.256696	0.178421	0.258377
NA	34	5	-0.282986	9.61129	FBgn0015240	Hr96	0.187014	0.200678	0.174676	0.151552	0.187253	0.236588	0.108992	0.214844	0.167975	0.162215	0.166835	0.165648	0.162191	0.16996	0.127452	0.249759	0.192783	0.0904464	0.158303	0.120347	0.129043	0.205581	0.193641	0.214384	0.117568	0.25015	0.159553	0.188584	0.234906	0.219372	0.163134	0.043729	0.204494	0.236816	0.134495	0.220291	0.246979	0.277652	0.211737	0.218194	0.262177	0.152359	0.248104
NA	72	32	0.49802	20.6216	FBgn0034650	NC2alpha	0.161947	0.183457	0.186955	0.17989	0.189893	0.177475	0.152506	0.189525	0.181614	0.126511	0.181662	0.219333	0.217194	0.280539	0.127301	0.312301	0.302079	0.106954	0.208355	0.195736	0.19341	0.265396	0.191543	0.312895	0.20018	0.28007	0.268902	0.240968	0.278158	0.312253	0.179381	0.0610959	0.250191	0.277219	0.254655	0.377081	0.360337	0.311279	0.291564	0.313487	0.405953	0.18236	0.405563
NA	1	1	NA	1.59414	FBgn0032813	PCNA2	0.178308	0.168911	0.165038	0.198483	0.16063	0.133509	0.152905	0.151935	0.153922	0.0782648	0.146322	0.133313	0.0626284	0.124269	0.057855	0.171595	0.204225	0.0237491	0.155246	0.103507	0.148939	0.174108	0.144086	0.139192	0.0892101	0.188187	0.134603	0.104855	0.146659	0.145559	0.0883395	0.00566616	0.105799	0.158655	0.148043	0.171979	0.254505	0.20664	0.121957	0.175775	0.152399	0.179523	0.177097
NA	24	62	0.389393	70.3254	FBgn0263510	nclb	0.163644	0.201146	0.173518	0.15905	0.193072	0.201767	0.139066	0.223345	0.159195	0.139839	0.163044	0.275343	0.3266	0.409398	0.161353	0.415827	0.377227	0.15301	0.228062	0.291532	0.220411	0.350511	0.199068	0.434117	0.288706	0.285479	0.40015	0.362343	0.392771	0.508759	0.232357	0.00745353	0.382096	0.29301	0.348015	0.584903	0.463674	0.345663	0.508879	0.404796	0.677848	0.204368	0.641165
NA	0	0	7.79574	0.0735714	FBgn0000015	Abd-B	0.141605	0.180997	0.178387	0.194928	0.161431	0.087985	0.174581	0.0870164	0.162301	0.07907	0.200689	0.14192	0.0908479	0.113685	0.0344197	0.154897	0.233448	0.0522246	0.137522	0.106796	0.217537	0.138514	0.0668846	0.115673	0.0460025	0.107127	0.108011	0.109268	0.151001	0.168287	0.066487	-0.00216415	0.0940066	0.105513	0.176299	0.183096	0.243439	0.137172	0.127664	0.154921	0.184924	0.14929	0.224461
NA	41	33	0.755933	17.1397	FBgn0039740	ZIPIC	0.17402	0.172352	0.181394	0.167666	0.176154	0.144427	0.100477	0.165326	0.177948	0.0987253	0.157365	0.17833	0.164903	0.165396	0.0845871	0.242227	0.24091	0.0834353	0.136375	0.118136	0.184944	0.207911	0.138081	0.195436	0.10381	0.218293	0.183008	0.166067	0.218275	0.226471	0.125347	0.0239211	0.161535	0.195338	0.17629	0.241285	0.253835	0.229661	0.211978	0.238089	0.268879	0.187076	0.26782
NA	16	65	-1.61356	91.0371	FBgn0036318	Wbp2	0.179123	0.182661	0.160267	0.169505	0.185252	0.183325	0.112504	0.244951	0.160729	0.127233	0.133708	0.188382	0.177284	0.286879	0.127568	0.342365	0.257869	0.0905385	0.189365	0.195263	0.139069	0.245709	0.34166	0.317029	0.164195	0.43497	0.231321	0.213776	0.255554	0.239877	0.201788	0.271149	0.17835	0.40021	0.197171	0.30594	0.44985	0.433359	0.223145	0.259195	0.291893	0.195	0.304536
NA	8	5	0.378916	5.62143	FBgn0051388	CG31388	0.166952	0.185032	0.159946	0.175371	0.153311	0.15825	0.128944	0.151619	0.143056	0.106031	0.132958	0.152448	0.159494	0.159918	0.0896823	0.192975	0.20987	0.0683514	0.16188	0.121538	0.16485	0.179216	0.171237	0.179365	0.10482	0.215563	0.151958	0.14664	0.22257	0.214521	0.12427	0.106115	0.144839	0.176926	0.174831	0.206105	0.247579	0.211275	0.181658	0.211685	0.237936	0.15419	0.236327
NA	5	1	NA	2.58529	FBgn0036294	CG10654	0.15724	0.203627	0.188838	0.136844	0.211298	0.277564	0.110837	0.189847	0.169191	0.121207	0.193101	0.113873	0.0963805	0.106819	0.140429	0.14248	0.13159	0.0210848	0.121035	0.0555777	0.122626	0.138039	0.166573	0.181677	0.0413911	0.198574	0.0740832	0.165732	0.147198	0.160807	0.107652	-0.00168459	0.216467	0.139909	0.0591589	0.139466	0.110492	0.184786	0.196883	0.185705	0.17364	0.0831889	0.15512
NA	1	93	-4.16729	111.597	FBgn0014143	croc	0.156889	0.155346	0.153573	0.209607	0.0849705	0.0886634	0.125549	0.10622	0.202966	0.102211	0.072962	0.1249	0.055017	0.0321303	0.0526603	0.127751	0.135712	0.0304748	0.080181	0.0381259	0.14827	0.0850542	0.0767848	0.0345168	0.0414227	0.149484	0.0789291	0.0807803	0.0897585	0.0659425	0.0620931	-0.00209932	0.0294356	0.100496	0.114516	0.0418179	0.128504	0.0964174	0.0507141	0.0869988	0.0703997	0.198068	0.0646669
NA	0	0	NA	0.0158571	FBgn0263511	Vsx1	0.236976	0.0903124	0.122422	0.223856	0.11655	0.0835913	0.113199	0.127475	0.146825	0.0711514	0.200694	0.106872	0.0140816	0.020045	0.0301415	0.0676991	0.0970625	0.0127567	0.132464	0.0175766	0.0638268	0.118769	0.0881534	0.0379933	0.0209049	0.0752655	0.0529728	0.0882801	0.121905	0.0519078	0.0665923	-0.000555826	0.0471724	0.0683225	0.046711	0.0212464	0.125979	0.120909	0.0358715	0.0823752	0.032115	0.106608	0.0371716
NA	15	16	0.346777	18.3896	FBgn0037445	CG9727	0.171596	0.174831	0.171752	0.152516	0.212631	0.203695	0.0971693	0.213633	0.144339	0.173856	0.108503	0.182476	0.170322	0.158559	0.127129	0.255618	0.176659	0.0786851	0.129412	0.123434	0.100907	0.180689	0.180258	0.226708	0.111055	0.276767	0.159664	0.189326	0.239407	0.227272	0.158291	0.0800532	0.196453	0.234302	0.121747	0.212022	0.241233	0.297415	0.214616	0.240594	0.240705	0.145021	0.241892
NA	1	5	0.424005	6.40229	FBgn0014342	mia	0.173923	0.147276	0.154463	0.190622	0.136082	0.103054	0.131754	0.133329	0.178687	0.0656084	0.133609	0.169125	0.16233	0.116037	0.0565164	0.178086	0.221354	0.0871873	0.150483	0.0907295	0.199382	0.175718	0.115823	0.130715	0.0763262	0.159531	0.159424	0.132004	0.212655	0.175574	0.0905352	-0.000798984	0.170941	0.0988437	0.207849	0.171423	0.206037	0.158177	0.168764	0.184297	0.223148	0.197235	0.213038
NA	5	1	1.39333	3.78171	FBgn0028931	CG16863	0.186072	0.146086	0.143108	0.188428	0.130078	0.123778	0.106289	0.128085	0.161089	0.06717	0.123729	0.135328	0.0814065	0.0864326	0.0629816	0.113394	0.178863	0.0537389	0.120993	0.0532273	0.141106	0.167973	0.135234	0.0886055	0.0716103	0.155656	0.0994244	0.114183	0.137393	0.113716	0.0872157	0.0520073	0.110716	0.132786	0.133126	0.106382	0.14892	0.159753	0.113656	0.13791	0.139549	0.167127	0.132778
NA	76	19	1.1201	36.5293	FBgn0032475	Sfmbt	0.169373	0.149287	0.159611	0.184758	0.151191	0.133267	0.0978918	0.154696	0.157594	0.115222	0.118482	0.167478	0.166119	0.123113	0.0887617	0.235282	0.185653	0.0703077	0.126139	0.0986691	0.126157	0.174809	0.134556	0.144729	0.093339	0.199484	0.137236	0.139862	0.216904	0.159272	0.105497	-0.000248048	0.155278	0.165355	0.140149	0.171686	0.230039	0.253221	0.136803	0.208047	0.193893	0.157654	0.188931
NA	219	551	-0.591644	332.628	FBgn0035370	Non2	0.151348	0.187721	0.158514	0.164161	0.204706	0.202283	0.187436	0.231262	0.146296	0.144831	0.157095	0.358302	0.578579	0.403597	0.188375	0.490487	0.437079	0.260111	0.267853	0.314986	0.282465	0.371434	0.215404	0.413433	0.266051	0.334929	0.47649	0.372946	0.56911	0.556096	0.234229	0.00427024	0.438537	0.284836	0.40716	0.61578	0.536007	0.384632	0.493067	0.49782	0.746013	0.260104	0.741659
NA	54	15	1.33587	36.5334	FBgn0032157	Etl1	0.170164	0.16902	0.163901	0.156348	0.168612	0.168871	0.111345	0.205545	0.166467	0.138423	0.137923	0.199608	0.231719	0.198165	0.123083	0.314103	0.237071	0.113339	0.159812	0.150225	0.15844	0.229988	0.166898	0.244673	0.160442	0.262351	0.216415	0.211208	0.268619	0.247994	0.157959	0.0228023	0.219772	0.255908	0.211667	0.290762	0.286266	0.294362	0.247557	0.268388	0.338774	0.188102	0.316745
NA	20	8	-0.410242	1.83471	FBgn0037717	CG8301	0.172538	0.160027	0.195566	0.129654	0.198957	0.183272	0.131216	0.182436	0.183	0.175821	0.214049	0.113044	0.0617764	0.071482	0.0822121	0.129337	0.161971	0.00108216	0.141049	0.0636434	0.12452	0.137816	0.121777	0.111959	0.0251927	0.153502	0.0633795	0.128454	0.142443	0.125891	0.0837772	-0.00264498	0.141002	0.138693	0.10753	0.0904177	0.137941	0.198532	0.124879	0.175731	0.0999188	0.0984956	0.118273
NA	0	2	2.63772	1.96814	FBgn0035903	CG6765	0.174324	0.145578	0.147901	0.18555	0.132382	0.109424	0.123258	0.116868	0.176581	0.0618885	0.158222	0.118582	0.0874759	0.081215	0.0542097	0.125615	0.15905	0.0491441	0.109418	0.0670489	0.139992	0.131037	0.0908802	0.0789386	0.0230609	0.131396	0.0869157	0.101914	0.145274	0.105234	0.105262	9.42112e-05	0.0846594	0.0886812	0.131022	0.103376	0.149835	0.10605	0.0986699	0.111137	0.12318	0.160075	0.120814
NA	70	11	1.19461	15.9943	FBgn0033155	Br140	0.150873	0.163483	0.182796	0.155691	0.158715	0.191948	0.0926201	0.174309	0.161985	0.153099	0.125215	0.144987	0.121154	0.104723	0.0920983	0.234955	0.162052	0.0658076	0.131044	0.0995519	0.116107	0.150775	0.166322	0.161101	0.0750476	0.219563	0.119319	0.148784	0.181077	0.155971	0.118794	0.0372198	0.14337	0.200547	0.121626	0.155649	0.202025	0.248799	0.13276	0.189413	0.166869	0.161404	0.170894
NA	103	8	-0.409267	32.8186	FBgn0026143	CDC45L	0.141416	0.183493	0.167154	0.155555	0.187268	0.166401	0.135404	0.179544	0.173588	0.137547	0.12933	0.219993	0.262391	0.269472	0.130564	0.312853	0.30372	0.139183	0.200929	0.212422	0.215387	0.269342	0.170359	0.299922	0.157957	0.22892	0.284525	0.244203	0.322768	0.361357	0.156576	-0.00331032	0.27598	0.214083	0.251101	0.37599	0.341615	0.267561	0.353233	0.312398	0.417426	0.192357	0.417214
NA	15	7	NA	6.11914	FBgn0051441	CG31441	0.150221	0.160854	0.170394	0.164471	0.153784	0.13303	0.118504	0.164565	0.158446	0.0851149	0.14744	0.148146	0.161522	0.168054	0.0644038	0.20553	0.221991	0.084639	0.147161	0.128271	0.168093	0.173166	0.137153	0.170596	0.108538	0.199775	0.161087	0.152106	0.215712	0.205414	0.123741	0.0410193	0.157294	0.162862	0.180688	0.238372	0.239097	0.20144	0.173444	0.204415	0.235561	0.152391	0.246812
NA	3	1	-2.87359	20.8087	FBgn0002633	E(spl)m7-HLH	0.149108	0.126243	0.144888	0.222238	0.13675	0.111939	0.182657	0.163122	0.129326	0.0658697	0.127709	0.246546	0.34602	0.210424	0.105947	0.29022	0.356023	0.146875	0.175614	0.174471	0.230538	0.209756	0.119874	0.178813	0.11598	0.270136	0.286766	0.204881	0.339205	0.229728	0.130789	-0.00494534	0.230031	0.140095	0.280974	0.289275	0.412906	0.242775	0.205745	0.306496	0.363345	0.265807	0.384024
NA	2	13	-3.62735	6.63414	FBgn0031894	CG4496	0.196679	0.12701	0.143136	0.17419	0.171876	0.156534	0.0919252	0.191441	0.160769	0.0972183	0.15702	0.165801	0.132216	0.158197	0.0813544	0.203973	0.201426	0.0631279	0.18333	0.102881	0.1027	0.193244	0.169931	0.170888	0.0764648	0.249818	0.164732	0.152374	0.210229	0.133459	0.14134	0.0624263	0.109353	0.217712	0.120362	0.163442	0.329551	0.262164	0.109503	0.19025	0.141217	0.175603	0.16663
NA	30	7	0.670173	12.3374	FBgn0035690	CG10274	0.179698	0.155177	0.154006	0.149823	0.193786	0.16113	0.0781097	0.173833	0.163882	0.103956	0.134528	0.153071	0.169474	0.106593	0.105474	0.211633	0.17538	0.071699	0.123107	0.0929988	0.0877627	0.171196	0.117096	0.17014	0.095011	0.198959	0.142486	0.172708	0.242113	0.183284	0.131362	0.00348846	0.127639	0.188077	0.11315	0.186848	0.174356	0.194342	0.165391	0.184077	0.195671	0.143203	0.18911
NA	12	7	-0.276446	11.6794	FBgn0025802	Sbf	0.166248	0.163319	0.143021	0.163098	0.113595	0.14679	0.0893209	0.163123	0.134011	0.106883	0.112063	0.154656	0.134433	0.133412	0.0836147	0.210491	0.170232	0.0741767	0.119671	0.0934993	0.13472	0.173992	0.155171	0.157552	0.106817	0.221126	0.135816	0.125285	0.179953	0.141694	0.12732	0.0999989	0.114607	0.195323	0.150351	0.177314	0.232444	0.236272	0.150623	0.164328	0.188143	0.165109	0.190449
NA	6	4	-1.23965	7.75157	FBgn0037703	JHDM2	0.196841	0.126998	0.14269	0.167622	0.158466	0.129862	0.108349	0.175901	0.156658	0.082901	0.13488	0.142871	0.149049	0.13927	0.0742943	0.186235	0.193095	0.076034	0.135042	0.0907885	0.120698	0.175027	0.146868	0.158594	0.123379	0.214059	0.154509	0.144965	0.205219	0.148511	0.120533	0.039783	0.121547	0.185483	0.162603	0.191317	0.229376	0.229293	0.146884	0.181348	0.186285	0.158418	0.186656
NA	3	18	-0.496882	10.4606	FBgn0265276	l(3)neo38	0.169804	0.145132	0.124914	0.18209	0.17733	0.142846	0.122642	0.211439	0.14894	0.0920061	0.121197	0.288834	0.330934	0.368345	0.147279	0.4881	0.395504	0.152947	0.21657	0.265541	0.195011	0.355657	0.220475	0.425882	0.308149	0.395893	0.371424	0.317864	0.399305	0.378841	0.245684	0.178132	0.289243	0.449396	0.318401	0.523885	0.584841	0.474661	0.373772	0.41447	0.561895	0.264013	0.558411
NA	0	29	5.26185	29.214	FBgn0054031	CG34031	0.160763	0.12121	0.15117	0.182872	0.124799	0.103924	0.110844	0.105227	0.130403	0.0750321	0.125345	0.110198	0.0532325	0.0595457	0.0375736	0.0924454	0.164565	0.0338472	0.0925489	0.063923	0.127036	0.114768	0.0688374	0.0491625	0.03363	0.126194	0.0864619	0.0660762	0.101523	0.0703409	0.0897123	-0.00251527	0.0657198	0.0639876	0.128987	0.0790477	0.129958	0.089828	0.0724449	0.0991239	0.0874133	0.185271	0.108701
NA	31	18	0.382863	23.3259	FBgn0039509	bigmax	0.150399	0.153815	0.135941	0.167565	0.174925	0.144142	0.114502	0.192598	0.132027	0.104305	0.124881	0.20627	0.207092	0.355985	0.123283	0.341335	0.306505	0.10588	0.196459	0.232486	0.144356	0.257121	0.278201	0.366224	0.21039	0.401728	0.296414	0.227346	0.273264	0.295032	0.214874	0.339091	0.212712	0.341573	0.226828	0.404124	0.434827	0.398916	0.304892	0.306981	0.378211	0.187188	0.409867
NA	57	35	0.595107	29.92	FBgn0264075	tgo	0.161983	0.165982	0.145747	0.133827	0.165446	0.172356	0.0899814	0.196405	0.137673	0.129547	0.107364	0.188968	0.190627	0.191146	0.126635	0.316361	0.214757	0.109843	0.154697	0.147205	0.119248	0.243558	0.181027	0.268481	0.195917	0.300587	0.181506	0.183458	0.239905	0.233377	0.187261	0.0851299	0.182268	0.338077	0.177651	0.28102	0.312407	0.362874	0.220897	0.250069	0.303954	0.174441	0.296333
NA	26	4	-0.869946	4.14529	FBgn0010313	corto	0.16568	0.155258	0.140951	0.139956	0.217586	0.19397	0.0831833	0.24644	0.143606	0.140122	0.0971342	0.253309	0.326396	0.311179	0.162483	0.451497	0.286504	0.168894	0.17092	0.223779	0.127775	0.276112	0.263452	0.402475	0.246633	0.407071	0.294723	0.295343	0.370174	0.321311	0.257795	0.0700455	0.290863	0.452993	0.217969	0.411064	0.455695	0.504251	0.331492	0.378814	0.416111	0.200113	0.423687
NA	26	9	0.637359	11.1553	FBgn0033185	CG1603	0.163378	0.146088	0.139166	0.152474	0.138771	0.120541	0.0782284	0.145768	0.140217	0.0944791	0.104525	0.123831	0.0881788	0.109811	0.0749095	0.179223	0.148702	0.0333403	0.116736	0.0802156	0.106458	0.165697	0.12304	0.128054	0.0776529	0.181545	0.112277	0.133236	0.16403	0.139485	0.100214	0.0666286	0.110166	0.172472	0.116458	0.140307	0.168924	0.186189	0.139441	0.122874	0.16635	0.135244	0.150985
NA	12	113	-2.06051	49.3509	FBgn0036126	Irbp18	0.15643	0.161745	0.137782	0.139474	0.189785	0.171801	0.101373	0.187009	0.12054	0.126568	0.0973442	0.160683	0.145059	0.241386	0.111066	0.247508	0.206699	0.0653208	0.151141	0.158229	0.0923384	0.221707	0.253883	0.294143	0.182863	0.369728	0.194115	0.194596	0.213615	0.235284	0.181799	0.375848	0.17867	0.322606	0.155344	0.283735	0.318437	0.34861	0.226721	0.229207	0.265372	0.151767	0.286329
NA	0	0	NA	0.0258571	FBgn0030455	CG4318	0.101174	0.147029	0.164657	0.182103	0.108747	0.0711865	0.143258	0.0699969	0.134639	0.0927152	0.107126	0.0884119	0.00993719	0.0244566	0.0206643	0.0623598	0.16652	-0.000176168	0.125551	0.032141	0.136453	0.0671902	0.060246	0.0156402	0.0292971	0.0863905	0.0273654	0.0439723	0.053439	0.0333565	0.0233425	-0.00200619	0.0249917	0.0389919	0.103837	0.0248673	0.0935138	0.0461264	0.0346464	0.0787059	0.0498714	0.151123	0.0548902
NA	0	2	NA	3.94114	FBgn0037751	topi	0.170875	0.130549	0.111327	0.17483	0.128621	0.109942	0.130429	0.0891353	0.148918	0.0794237	0.113304	0.114566	0.0975051	0.0658233	0.0626052	0.116543	0.1447	0.0657107	0.0966699	0.0785685	0.13816	0.118602	0.0592951	0.0433983	0.0414195	0.129937	0.0811275	0.0773418	0.152751	0.0923062	0.0842913	0.00402803	0.0648657	0.0673134	0.117264	0.0909485	0.165194	0.104469	0.0595781	0.104404	0.0950068	0.181996	0.109818
NA	41	22	NA	22.2363	FBgn0024251	bbx	0.153556	0.154537	0.135387	0.143273	0.152564	0.143192	0.119126	0.154616	0.136201	0.106627	0.0857469	0.107294	0.0240589	0.0404943	0.0745012	0.0901016	0.116379	0.00208342	0.0892892	0.0644226	0.0945004	0.111086	0.115113	0.0742432	0.0265751	0.142309	0.0529692	0.0750618	0.100673	0.113606	0.0769276	0.0192131	0.0600357	0.101726	0.07875	0.0634299	0.107486	0.123219	0.0968122	0.0892685	0.0993758	0.122507	0.0856324
NA	11	11	-2.26093	10.571	FBgn0000546	EcR	0.168833	0.147919	0.128998	0.138459	0.173899	0.189404	0.0722578	0.217235	0.117628	0.147083	0.0905657	0.198385	0.18176	0.26115	0.152765	0.353625	0.227592	0.105574	0.152356	0.186779	0.0852767	0.253724	0.221186	0.331992	0.253152	0.341214	0.227255	0.244142	0.268413	0.266155	0.215683	0.137833	0.216002	0.398202	0.176291	0.332933	0.391274	0.421695	0.264871	0.275246	0.359402	0.17422	0.34206
NA	1	70	-4.3433	39.8404	FBgn0025525	bab2	0.139567	0.135855	0.132919	0.16754	0.106514	0.111065	0.121138	0.13551	0.144639	0.084672	0.0857043	0.179108	0.212763	0.0765381	0.0933535	0.22502	0.191941	0.0949426	0.135217	0.0894433	0.176212	0.168908	0.0945718	0.086846	0.0545306	0.18342	0.130961	0.13449	0.242732	0.159963	0.107573	0.00197111	0.0993712	0.141677	0.150372	0.137546	0.24431	0.174866	0.0980688	0.168677	0.157658	0.197044	0.171154
NA	11	29	-0.339215	46.1837	FBgn0037617	nom	0.144524	0.147138	0.132295	0.150774	0.166579	0.160232	0.140167	0.183023	0.1276	0.108616	0.111467	0.289416	0.43238	0.26765	0.147837	0.376052	0.336851	0.197382	0.21671	0.223478	0.23019	0.300457	0.172466	0.289615	0.175676	0.2692	0.339167	0.284844	0.466895	0.411803	0.189823	0.0212474	0.315882	0.227449	0.304235	0.42974	0.408442	0.304009	0.32784	0.368613	0.47733	0.225303	0.490582
NA	8	21	-1.21767	12.5794	FBgn0052529	Hers	0.152018	0.147066	0.134701	0.139138	0.149054	0.149361	0.0969277	0.207606	0.131109	0.112719	0.0897405	0.193877	0.238581	0.238971	0.123925	0.342906	0.227243	0.111493	0.159868	0.185216	0.131367	0.210846	0.252583	0.25648	0.150456	0.348922	0.222884	0.199064	0.288066	0.215298	0.183715	0.0965248	0.174466	0.340264	0.166139	0.273553	0.441558	0.390726	0.196096	0.247646	0.267647	0.186565	0.28293
NA	20	12	-0.273417	15.5081	FBgn0029711	Usf	0.1581	0.140047	0.12564	0.148298	0.14839	0.143164	0.100087	0.15817	0.137397	0.106153	0.104757	0.17584	0.18283	0.287069	0.120019	0.273149	0.245856	0.0979624	0.168915	0.158247	0.146934	0.208217	0.1521	0.224304	0.216832	0.243329	0.256385	0.200807	0.250673	0.263218	0.159149	0.0386521	0.176649	0.224521	0.180149	0.325687	0.334459	0.279737	0.230266	0.251652	0.317612	0.166475	0.314456
NA	0	2	NA	0.464286	FBgn0031232	CG11617	0.184992	0.120797	0.102268	0.159324	0.147433	0.132711	0.106059	0.112353	0.141536	0.0902255	0.120161	0.0877877	0.0346049	0.0433284	0.049044	0.0663413	0.12728	0.0241422	0.115096	0.0391178	0.0925441	0.110655	0.0528077	0.0534722	0.023767	0.109309	0.048535	0.0826219	0.0969341	0.0472567	0.0947712	-0.00110875	0.0344331	0.0780687	0.0764372	0.0657042	0.122979	0.105302	0.0505758	0.0496357	0.058575	0.127961	0.0596352
NA	14	7	-0.14014	9.99571	FBgn0035137	CG1233	0.146313	0.149893	0.149813	0.119861	0.157334	0.171894	0.0688543	0.18995	0.12961	0.134009	0.10326	0.141888	0.118677	0.143504	0.103807	0.230763	0.151034	0.0496827	0.107811	0.106686	0.0792361	0.137842	0.183325	0.185789	0.0901183	0.238218	0.129471	0.148357	0.182127	0.1755	0.129391	0.0720234	0.143778	0.229517	0.105915	0.173643	0.221516	0.263861	0.160212	0.183767	0.182541	0.118688	0.181627
NA	0	0	NA	0.242714	FBgn0034985	CG3328	0.123599	0.186916	0.141322	0.11395	0.119731	0.158295	0.140761	0.178679	0.125306	0.107865	0.0905882	0.093782	0.0642366	0.0590378	0.077903	0.117004	0.10793	0.00963561	0.0810798	0.0718462	0.08342	0.101755	0.0991046	0.0949692	0.0422657	0.134556	0.0530871	0.0900813	0.117537	0.118675	0.0714263	0.0106863	0.0705693	0.12268	0.0821941	0.0960226	0.135883	0.113945	0.104502	0.0934068	0.106844	0.108942	0.107356
NA	1	8	0.316742	9.05929	FBgn0085450	Snoo	0.14973	0.127468	0.133851	0.154229	0.176622	0.144557	0.0901969	0.176789	0.143608	0.109545	0.0899414	0.223388	0.311259	0.174073	0.125349	0.327902	0.231823	0.181279	0.152788	0.167891	0.13466	0.231218	0.224676	0.236995	0.139399	0.306468	0.190167	0.222832	0.331465	0.22204	0.187634	0.0387002	0.191521	0.303062	0.177083	0.260091	0.352219	0.341734	0.195921	0.257983	0.248691	0.204197	0.26583
NA	59	101	-2.55397	240.421	FBgn0261283	SREBP	0.141884	0.148143	0.125029	0.139283	0.165066	0.162742	0.0946799	0.212158	0.125537	0.113164	0.0945249	0.23926	0.291537	0.292454	0.140956	0.386984	0.271438	0.152329	0.16333	0.209588	0.133648	0.266415	0.260859	0.351194	0.215765	0.401989	0.283557	0.240949	0.334615	0.294011	0.218271	0.295608	0.245464	0.3686	0.227623	0.386703	0.419874	0.439122	0.301565	0.316424	0.399285	0.196228	0.402263
NA	15	28	-0.639026	11.1817	FBgn0040305	MTF-1	0.150217	0.140951	0.130298	0.12901	0.143947	0.133035	0.0736992	0.151046	0.131534	0.0988856	0.120624	0.172623	0.173115	0.148375	0.0965059	0.240505	0.187475	0.0829763	0.141179	0.125376	0.122903	0.188326	0.185466	0.201768	0.108552	0.21342	0.173709	0.17801	0.23198	0.212242	0.14882	0.0349221	0.139108	0.218753	0.15235	0.218016	0.260596	0.243759	0.189362	0.201809	0.248226	0.152491	0.238651
NA	1	0	NA	0.366714	FBgn0035157	CG13894	0.200499	0.104707	0.0944655	0.146977	0.122493	0.11174	0.0832074	0.115912	0.143517	0.0612253	0.144204	0.117672	0.0867716	0.0864096	0.0571841	0.116825	0.121153	0.0515169	0.156897	0.0522791	0.0748172	0.133033	0.0683198	0.0899959	0.0439683	0.140338	0.0935812	0.113534	0.165859	0.0695498	0.0600122	-0.00183302	0.0738261	0.0957294	0.0897001	0.09186	0.265204	0.145858	0.0424034	0.102431	0.0799509	0.106225	0.096759
NA	4	3	NA	3.28714	FBgn0029928	CG3032	0.150533	0.128813	0.117332	0.148505	0.0983923	0.10655	0.0650142	0.102243	0.110037	0.072777	0.0962568	0.118339	0.102179	0.0949181	0.0465181	0.137263	0.150736	0.040211	0.0960661	0.0662194	0.13369	0.131932	0.106157	0.0999815	0.0666633	0.143379	0.100538	0.102568	0.153237	0.128108	0.067321	0.0295777	0.107027	0.101611	0.123944	0.119138	0.148743	0.147768	0.101648	0.161561	0.142323	0.126848	0.140102
NA	0	0	NA	0.00671429	FBgn0052121	CG32121	0.151644	0.115741	0.134158	0.13264	0.311958	0.130122	0.04045	0.164442	0.186326	0.0431705	0.0857516	0.15184	0.141199	0.049109	0.0889496	0.190066	0.16056	0.0589849	0.0531504	0.072127	0.0548853	0.124014	0.0860619	0.183214	0.0035515	0.149278	0.102392	0.204823	0.284032	0.191726	0.0915359	-0.000405896	0.104233	0.160465	0.0363659	0.161676	0.0903266	0.177431	0.152733	0.160927	0.106785	0.077851	0.141779
NA	2	1	NA	0.65	FBgn0051612	CG31612	0.1532	0.110147	0.108109	0.156642	0.13122	0.111908	0.110679	0.0976457	0.0922925	0.0954023	0.0787185	0.100975	0.0590838	0.0569988	0.074429	0.106094	0.123634	0.0328886	0.105232	0.0483035	0.0843252	0.118057	0.0567654	0.0580902	0.0563279	0.125261	0.0656659	0.0859992	0.137024	0.0833084	0.0809885	0.00566415	0.0731751	0.105089	0.0790706	0.0960976	0.13907	0.114235	0.0849164	0.0838253	0.0959789	0.104649	0.102599
NA	0	0	NA	0.0368571	FBgn0267978	ap	0.137174	0.12176	0.154657	0.104654	0.165418	0.0634816	0.0861825	0.0882281	0.160062	0.0250269	0.123644	0.0968869	0.0637103	0.0374908	0.0315666	0.118169	0.0834027	0.0304319	0.0730229	0.0415855	0.11674	0.0844452	0.065948	0.0746439	0.00870199	0.0786397	0.0436901	0.0820395	0.123115	0.133369	0.0417661	-0.00099454	0.0613122	0.084826	0.0729905	0.068058	0.0660911	0.090705	0.0714516	0.0894995	0.0736271	0.0703827	0.0831661
NA	23	7	0.307215	13.4561	FBgn0027503	CG11970	0.130368	0.135824	0.139338	0.110491	0.121075	0.145026	0.0946286	0.145666	0.135292	0.10558	0.125452	0.123549	0.0992392	0.0814918	0.087217	0.161016	0.117878	0.0485953	0.10281	0.0711415	0.101516	0.123126	0.0890996	0.117643	0.0843837	0.146302	0.105046	0.104631	0.149776	0.137941	0.105173	-0.000821581	0.0991355	0.137232	0.100124	0.118387	0.16343	0.137652	0.106104	0.108755	0.145123	0.113277	0.146314
NA	0	0	NA	0.0338571	FBgn0000287	salr	0.18767	0.076845	0.109161	0.137763	0.151052	0.0654148	0.0914256	0.0530858	0.125181	0.0579651	0.100839	0.081557	0.0196543	0.028646	0.0169779	0.032202	0.14536	0.0130729	0.173765	0.0436209	0.0918256	0.111168	0.051356	0.0263032	0.0178586	0.0680564	0.0560848	0.0611085	0.117428	0.043545	0.0659515	-0.00106197	0.0459654	0.0451838	0.0605186	0.0429429	0.120386	0.100024	0.0397482	0.0853327	0.0342516	0.0844687	0.0546371
NA	12	21	-0.979747	8.89429	FBgn0043364	cbt	0.132829	0.152042	0.125149	0.101106	0.196005	0.18061	0.0527265	0.218202	0.11305	0.130783	0.0762784	0.143691	0.117267	0.266082	0.135217	0.287064	0.173858	0.0585978	0.117638	0.164278	0.0636842	0.182818	0.278237	0.296002	0.185742	0.342084	0.18079	0.188499	0.204828	0.223847	0.178687	0.103584	0.16391	0.374502	0.100622	0.268326	0.324904	0.385552	0.214297	0.205853	0.229529	0.112518	0.246727
NA	0	0	NA	0.0125714	FBgn0000625	eyg	0.119382	0.170163	0.126202	0.092145	0.160723	0.192273	0.0678178	0.147402	0.0790644	0.147595	0.0565657	0.0764253	0.0426091	0.0341293	0.0982322	0.063685	0.0628114	-0.00684986	0.0740146	0.0386534	0.0523271	0.0882208	0.0711633	0.0704033	0.0121078	0.104783	0.0425868	0.0905025	0.102775	0.154298	0.0847196	0.020459	0.0809827	0.0762732	0.0247687	0.0520243	0.0419474	0.0689107	0.110585	0.0635224	0.0911055	0.058944	0.087412
NA	4	3	1.42526	5.66743	FBgn0031874	CG13775	0.116856	0.14422	0.126299	0.120381	0.149679	0.141614	0.0796956	0.149606	0.124753	0.12565	0.11105	0.131917	0.139037	0.115754	0.0692026	0.156702	0.16199	0.0605031	0.116599	0.0800876	0.112344	0.147672	0.113437	0.156825	0.0827858	0.159778	0.139831	0.150526	0.179895	0.183895	0.108488	0.0291821	0.137187	0.143624	0.13126	0.17263	0.171725	0.160792	0.179307	0.159134	0.210408	0.112998	0.196051
NA	24	11	-0.970061	21.1326	FBgn0267792	rgr	0.137757	0.121855	0.117844	0.122295	0.176706	0.137062	0.0893367	0.183666	0.133765	0.0832464	0.0815608	0.259785	0.438052	0.159635	0.157458	0.364859	0.258467	0.213538	0.167686	0.131398	0.176295	0.254716	0.137972	0.211337	0.104271	0.266035	0.252584	0.246888	0.453448	0.297787	0.162902	0.00491343	0.222316	0.189858	0.1883	0.260807	0.304091	0.26372	0.187701	0.295112	0.299092	0.207075	0.306128
NA	2	0	NA	0.0828571	FBgn0001325	Kr	0.138282	0.100268	0.101195	0.159265	0.0970882	0.091755	0.0835274	0.0938638	0.130528	0.0644834	0.112505	0.0832183	0.042212	0.0447831	0.0649438	0.0796679	0.138363	0.0127197	0.0930959	0.0433025	0.0748138	0.0776236	0.0522531	0.0517801	0.036963	0.102078	0.0670246	0.0703021	0.0877229	0.0491895	0.106574	-0.00178698	0.0515403	0.0702513	0.0884062	0.0552486	0.116977	0.0807393	0.0554641	0.0623709	0.07445	0.177735	0.0970308
NA	2	5	0.033389	8.16343	FBgn0005616	msl-2	0.138564	0.107435	0.0988873	0.127096	0.113755	0.105089	0.0781826	0.109578	0.0983056	0.0818565	0.0614248	0.0975403	0.0836317	0.0856376	0.0658179	0.135552	0.109054	0.0572235	0.0674909	0.0437925	0.0790126	0.104588	0.0740645	0.0988978	0.0592405	0.15946	0.0834782	0.104607	0.128373	0.0976682	0.0995235	0.0777094	0.068911	0.126153	0.0770873	0.11392	0.158955	0.143436	0.0914433	0.0944952	0.110594	0.112768	0.10777
NA	32	56	-1.27375	28.4147	FBgn0013263	Trl	0.124406	0.120706	0.10519	0.118931	0.145561	0.136405	0.0694078	0.166253	0.103278	0.100149	0.081941	0.189494	0.208574	0.192274	0.110704	0.305543	0.213209	0.116514	0.118537	0.158422	0.093496	0.188018	0.155254	0.257945	0.185534	0.269866	0.198754	0.190369	0.240647	0.215761	0.198305	0.0627573	0.176051	0.278917	0.171299	0.269097	0.25485	0.293999	0.23765	0.244655	0.314179	0.162874	0.302098
NA	33	25	-0.569052	30.7783	FBgn0000097	aop	0.129816	0.113855	0.097544	0.126953	0.161149	0.137746	0.11198	0.20621	0.111592	0.0892605	0.096206	0.284832	0.466647	0.388206	0.164535	0.497832	0.359585	0.244681	0.229986	0.26039	0.194714	0.308965	0.238319	0.381113	0.286162	0.371216	0.419445	0.316878	0.478039	0.406909	0.236665	0.0719736	0.310041	0.358451	0.299558	0.50406	0.601411	0.444906	0.342826	0.420486	0.535062	0.228159	0.551009
NA	0	4	-2.91135	9.43557	FBgn0261703	gce	0.127061	0.135787	0.104077	0.100177	0.16767	0.162912	0.0670662	0.233336	0.100268	0.118609	0.0707692	0.22099	0.301866	0.313791	0.1661	0.415163	0.263923	0.137246	0.166709	0.217566	0.123562	0.270663	0.280014	0.363314	0.189042	0.401526	0.288772	0.261906	0.358264	0.329685	0.227278	0.225148	0.225813	0.405039	0.198954	0.374353	0.464084	0.449284	0.291546	0.306501	0.389203	0.180004	0.39701
NA	95	120	NA	96.0304	FBgn0035357	MEP-1	0.130884	0.105968	0.112733	0.115388	0.0966003	0.0957788	0.0872725	0.115393	0.118278	0.0568941	0.0914539	0.110905	0.0962329	0.0516487	0.0619942	0.163274	0.113989	0.0596214	0.0926016	0.0610667	0.0838791	0.126992	0.0830289	0.0893914	0.0625673	0.136957	0.0902297	0.0864348	0.139889	0.0945353	0.106279	0.00425116	0.0778113	0.128539	0.0849331	0.0986668	0.147296	0.128754	0.0866586	0.117217	0.118066	0.114417	0.109069
NA	0	0	NA	0.00642857	FBgn0264954	fd3F	0.131326	0.100233	0.116183	0.114868	0.270159	0.112687	0.0350302	0.138289	0.161361	0.0373862	0.074262	0.126864	0.111092	0.0448254	0.0682482	0.149464	0.127693	0.0376397	0.040637	0.0564923	0.0475314	0.110563	0.0745306	0.155895	0.00307564	0.129276	0.0801407	0.173825	0.233303	0.162809	0.0689497	-0.000351511	0.100687	0.137101	0.0282388	0.138617	0.0709891	0.149719	0.132269	0.136655	0.090514	0.058693	0.118964
NA	0	2	-2.27869	1.10686	FBgn0264442	ab	0.129207	0.0960666	0.105332	0.129836	0.199915	0.11048	0.0840562	0.161592	0.138544	0.0537785	0.0783403	0.254316	0.380672	0.169213	0.106883	0.337977	0.267841	0.172875	0.135723	0.145977	0.145671	0.235005	0.130708	0.237192	0.107813	0.221278	0.235754	0.254606	0.438579	0.280127	0.148551	0.00480127	0.20426	0.209917	0.192096	0.307169	0.311177	0.257309	0.225595	0.294644	0.315576	0.174334	0.326305
NA	0	0	NA	NA	FBgn0053807	His1:CG33807	0.185826	0.0652661	0.0546795	0.133784	0.0576355	0.0705437	0.0553913	0.064942	0.0955129	0.0230129	0.105531	0.0482896	0.0164404	0.00842553	0.0190307	0.0367695	0.053973	0.00425468	0.0642571	0.0251294	0.0230317	0.0947438	0.0557555	0.0379933	0.0209049	0.0659292	0.0421802	0.0702965	0.0869309	0.0233237	0.0470073	-0.000555826	0.0383851	0.0777491	0.0261258	0.0283158	0.0855575	0.115927	0.0250416	0.0720898	0.0350951	0.0845284	0.0395867
NA	0	0	NA	0.0244286	FBgn0037436	Hr83	0.107622	0.110645	0.115627	0.0932227	0.220408	0.0937281	0.114171	0.125667	0.138971	0.0528745	0.0717793	0.100827	0.0806353	0.0406619	0.046834	0.130697	0.103514	0.0247171	0.0422207	0.0461194	0.0824257	0.116076	0.0631492	0.138201	0.0299707	0.099328	0.0650763	0.130228	0.176809	0.160256	0.0829165	-0.000497134	0.0687171	0.13857	0.0399374	0.13479	0.0893134	0.142119	0.117444	0.131939	0.091362	0.0583236	0.120548
NA	2	279	-2.94698	267.863	FBgn0033458	CG18446	0.103976	0.108985	0.101112	0.110852	0.1521	0.147301	0.0903174	0.164522	0.105775	0.114776	0.10213	0.250995	0.34675	0.275606	0.128835	0.335525	0.298364	0.169195	0.164963	0.223316	0.13742	0.261266	0.171985	0.319474	0.222013	0.263231	0.313572	0.277766	0.36421	0.344003	0.188915	0.00571715	0.277408	0.268118	0.245568	0.425485	0.382292	0.319692	0.339451	0.357053	0.459136	0.15315	0.480389
NA	0	0	-3.62655	0.0428571	FBgn0014949	btn	0.112417	0.0873051	0.10119	0.123572	0.0843138	0.0223155	0.0821607	0.0601281	0.139185	0.0281561	0.111905	0.0800591	0.0338301	0.0521477	0.0224214	0.085611	0.125176	0.0195185	0.0740146	0.0480232	0.131053	0.095672	0.0778619	0.0660558	0.0263226	0.0912699	0.0760593	0.0207839	0.0738498	0.0842207	0.0280275	-0.000896405	0.0373772	0.0543463	0.116704	0.0695643	0.120479	0.0735462	0.0786762	0.093295	0.0886408	0.113725	0.116873
NA	112	597	-1.63441	240.327	FBgn0021872	Xbp1	0.102195	0.12639	0.0939056	0.0992865	0.131057	0.138991	0.08114	0.18863	0.0916242	0.105036	0.0697669	0.220382	0.244765	0.386434	0.152644	0.414681	0.307569	0.122635	0.189196	0.257602	0.129679	0.31192	0.266096	0.45258	0.359111	0.353785	0.331255	0.272946	0.28415	0.354208	0.238104	0.0856131	0.301082	0.527271	0.283959	0.498463	0.494711	0.490845	0.377225	0.357465	0.549392	0.185918	0.52353
NA	1	38	-0.270827	26.9764	FBgn0003345	sd	0.10652	0.105646	0.0902305	0.116508	0.126826	0.111294	0.0893346	0.190834	0.0960574	0.0736482	0.0881244	0.216324	0.306404	0.336111	0.131594	0.391826	0.285633	0.14057	0.180867	0.228364	0.146679	0.245738	0.257046	0.323647	0.179396	0.411597	0.304571	0.227765	0.33459	0.271528	0.205855	0.298334	0.207015	0.346901	0.215179	0.381901	0.516628	0.427497	0.246654	0.307313	0.35957	0.181705	0.398049
NA	0	15	NA	11.7713	FBgn0028979	tio	0.111647	0.0865349	0.102723	0.109976	0.0889321	0.0662388	0.0917035	0.0988475	0.104618	0.0198539	0.118666	0.082547	0.0852101	0.0537424	0.0563552	0.108367	0.121742	0.0326454	0.0869319	0.0582165	0.12506	0.0996258	0.0722383	0.0584507	0.0221869	0.106654	0.069254	0.0768631	0.119593	0.0855428	0.0467914	0.00118112	0.0731036	0.0606526	0.103171	0.0691371	0.135289	0.102913	0.0576827	0.0893083	0.0932014	0.105529	0.0921912
NA	2	59	-1.72161	41.7404	FBgn0004859	ci	0.117269	0.0816578	0.0800613	0.129858	0.12852	0.0846281	0.0963112	0.159845	0.114558	0.0406048	0.0678802	0.25602	0.46799	0.204562	0.126933	0.393886	0.266357	0.234363	0.159864	0.190283	0.146158	0.236367	0.199337	0.243893	0.145815	0.293097	0.27562	0.240709	0.438553	0.266992	0.176355	0.0178506	0.225011	0.242933	0.226255	0.322009	0.375779	0.323566	0.217307	0.305189	0.334388	0.215001	0.353733
NA	0	1	NA	0.0837143	FBgn0000028	acj6	0.0672682	0.114845	0.115889	0.104321	0.0833139	0.0522623	0.126086	0.0406317	0.108818	0.0180881	0.145084	0.0433788	0.0132022	0.0345736	0.0196187	0.0709262	0.0881977	0.0143791	0.0785833	0.0310531	0.137422	0.0888095	0.0205764	0.0260981	0.0132454	0.0394514	0.0276056	0.038039	0.0397171	0.0713603	0.0184362	-0.00174675	0.0294468	0.0566696	0.0640385	0.0506313	0.0746429	0.0368516	0.0392037	0.057008	0.0521247	0.0486451	0.0557179
NA	0	0	5.19972	0.0937143	FBgn0004880	scrt	0.106133	0.0778009	0.0924091	0.122505	0.0841686	0.0521264	0.0754519	0.0696454	0.0695904	0.0524845	0.0931271	0.0510648	0.0367832	0.0486994	0.0181477	0.0604823	0.113008	0.01797	0.0649227	0.0450809	0.0760891	0.0878551	0.0409788	0.0392169	0.0341954	0.0570303	0.0572849	0.0648806	0.0781428	0.0521513	0.0484401	-0.0017804	0.0434067	0.0571526	0.0909478	0.0707633	0.102338	0.0665046	0.0471564	0.062686	0.0779442	0.103176	0.100195
NA	12	0	NA	0.0118571	FBgn0003270	amos	0.169399	0.0567622	0.0495928	0.121888	0.0523815	0.0641764	0.0395708	0.0540162	0.0869354	0.0208155	0.0906302	0.0539694	0.00939642	0.0193068	0.0167904	0.0357085	0.0481117	0.01087	0.0579385	0.0220126	0.020265	0.100134	0.0551634	0.00770911	0.00951171	0.0506317	0.0435798	0.0712617	0.0755415	0.0322603	0.053879	0.0308204	0.0340278	0.0546225	0.0338818	0.0352138	0.0909407	0.0819684	0.0215004	0.0551858	0.0379922	0.0663958	0.0252877
NA	39	51	-0.964853	29.3581	FBgn0001291	Jra	0.0938945	0.109154	0.0897823	0.0925915	0.108773	0.0996379	0.0668337	0.159215	0.0916829	0.0761352	0.0644661	0.121673	0.0937947	0.253765	0.077146	0.270494	0.182239	0.0592708	0.119208	0.163983	0.0724462	0.18027	0.288795	0.280194	0.192966	0.315541	0.173988	0.157386	0.152954	0.162534	0.161344	0.163898	0.124659	0.383774	0.142225	0.265111	0.376088	0.368239	0.169152	0.205046	0.239187	0.127115	0.246542
NA	77	244	0.244856	93.341	FBgn0015903	apt	0.0973973	0.0889828	0.090411	0.0977563	0.11939	0.105634	0.0900389	0.17865	0.104264	0.0646215	0.0744097	0.218637	0.404938	0.306645	0.128082	0.378785	0.258425	0.225445	0.171998	0.206168	0.147418	0.223802	0.225065	0.291764	0.213671	0.358243	0.313352	0.221873	0.360647	0.261818	0.201561	0.128221	0.213939	0.266972	0.216585	0.36154	0.429129	0.373629	0.22453	0.312479	0.343543	0.184892	0.357161
NA	51	266	-1.2033	221.997	FBgn0000370	crc	0.0873088	0.0937295	0.0783557	0.0982036	0.0845881	0.078471	0.0625665	0.143998	0.0800504	0.0522199	0.0660727	0.17369	0.171948	0.232321	0.144809	0.402658	0.216304	0.100933	0.106651	0.156525	0.104101	0.198482	0.188882	0.29044	0.204661	0.289963	0.189603	0.148143	0.224072	0.169467	0.196035	0.113917	0.143896	0.386846	0.194715	0.267517	0.34235	0.356518	0.163036	0.21353	0.295535	0.180036	0.282
NA	6	6	-1.63631	5.78114	FBgn0003963	ush	0.0951054	0.0812171	0.0775947	0.103668	0.0856238	0.0630752	0.0816224	0.109308	0.0842952	0.0394963	0.0640866	0.119917	0.189697	0.166431	0.0643831	0.241962	0.15855	0.0916972	0.100412	0.116865	0.0931266	0.122745	0.227764	0.158841	0.0966822	0.251046	0.143787	0.112639	0.191228	0.130831	0.0965001	0.140437	0.0969351	0.19075	0.143449	0.178187	0.275392	0.254399	0.103339	0.161629	0.175724	0.123513	0.188875
NA	0	3	NA	3.907	FBgn0032651	Oli	0.0847724	0.0875294	0.106293	0.0774884	0.0576355	0.0379248	0.101637	0.0440976	0.0327978	0.0470822	0.0520021	0.0424314	0.0117227	0.0258547	0.00791991	0.0338238	0.0740814	0.0127567	0.0506156	0.0251294	0.122753	0.0306773	0.0179581	0.0134621	0.0163216	0.0503687	0.020595	0.0298334	0.0373841	0.0682416	0.00130899	-0.000555826	0.0164166	0.0306162	0.0672961	0.0230138	0.0581011	0.0237586	0.0358715	0.0549476	0.040062	0.0900482	0.0371716
NA	0	0	NA	0.223143	FBgn0039124	tbrd-1	0.0710215	0.0851476	0.0940587	0.105203	0.072144	0.0228569	0.0546411	0.0592534	0.104819	0.0526432	0.0874781	0.0544423	0.0231997	0.0565895	0.0262996	0.0779442	0.0919097	0.0203716	0.0854331	0.0527814	0.105595	0.0696131	0.141708	0.0443692	0.0291445	0.0869248	0.0440621	0.0461582	0.0553353	0.0486209	0.0308009	0.0249153	0.0226603	0.0816313	0.0959085	0.0665598	0.115265	0.084619	0.0497427	0.0768909	0.0548071	0.0713554	0.0689308
NA	1	11	-3.30173	15.3769	FBgn0016694	Pdp1	0.0982698	0.0934232	0.0644271	0.0939087	0.146066	0.123712	0.0933681	0.182167	0.0745437	0.0872405	0.0787169	0.275103	0.440706	0.419535	0.153641	0.446118	0.363258	0.221194	0.209099	0.308243	0.167619	0.312142	0.215007	0.409353	0.279876	0.311719	0.439892	0.369573	0.465891	0.476339	0.243878	0.0111885	0.365063	0.302402	0.312348	0.578173	0.557863	0.387358	0.454292	0.416647	0.62207	0.184451	0.626248
NA	0	0	NA	0.025	FBgn0032209	Hand	0.13383	0.0510401	0.0678306	0.0923107	0.0941991	0.0528414	0.0241749	0.0676161	0.0899828	0.0416424	0.122229	0.0601653	0.0108941	0.0200725	0.0153452	0.02299	0.0818854	0.00407049	0.124787	0.0243099	0.0427908	0.107186	0.0431873	0.022662	0.00971559	0.0421182	0.0506144	0.0556926	0.078884	0.036548	0.035434	-0.000797302	0.0445571	0.0363113	0.0271411	0.0450539	0.0803344	0.0820217	0.0362445	0.05382	0.0399518	0.0506509	0.0374429
NA	0	2	NA	0.308429	FBgn0028996	onecut	0.0810296	0.104227	0.0966156	0.0605998	0.0522797	0.0770675	0.0322684	0.0805753	0.101214	0.0230129	0.0995835	0.0424314	0.00464608	0.0113304	0.0190307	0.0470794	0.0281193	0.0127567	0.0710778	0.002471	0.0502285	0.0547023	0.0395566	0.0239755	0.007155	0.0503687	0.00260739	0.00735386	0.0607002	0.0274071	0.0143657	-0.000555826	0.00762926	0.0282596	0.0220087	0.0177118	0.027594	0.0187765	0.0142117	0.0206631	0.0370819	0.0569296	0.0194613
NA	11	5	NA	6.75814	FBgn0039946	ATbp	0.0963963	0.0698825	0.0863336	0.0878555	0.0416018	0.0428729	0.0340972	0.060932	0.0534854	0.0419347	0.06438	0.055217	0.0524051	0.0421093	0.0332819	0.0806575	0.0683603	0.033401	0.0656371	0.0371734	0.0392295	0.0668902	0.0813286	0.05415	0.0251056	0.0972452	0.0531587	0.0452665	0.0675772	0.0425498	0.0501515	0.0597846	0.0380284	0.0620627	0.0646779	0.0496758	0.10098	0.0987577	0.0402076	0.0692062	0.056097	0.0506136	0.0518138
NA	0	0	NA	0.119714	FBgn0000492	Dr	0.0975593	0.0626559	0.0641703	0.109685	0.0556249	0.0291228	0.0636677	0.0643545	0.0952007	0.0170951	0.0254496	0.0673374	0.089599	0.0610019	0.0405266	0.0659057	0.0876428	0.084779	0.0628214	0.0406498	0.0613978	0.0806732	0.0944792	0.0745905	0.0469433	0.105066	0.0635715	0.0543644	0.0847998	0.0463745	0.0599211	-0.00146967	0.0603494	0.0669324	0.0795118	0.0991113	0.0957745	0.0908134	0.0876894	0.0765432	0.0959418	0.111608	0.0643623
NA	14	97	-1.9438	301.447	FBgn0000575	emc	0.0865023	0.0887306	0.0729846	0.0807038	0.126467	0.0923707	0.0463297	0.153219	0.0855194	0.0558973	0.0539009	0.139129	0.133743	0.300095	0.0970335	0.309209	0.207834	0.0752062	0.132633	0.193967	0.080145	0.212203	0.190176	0.331811	0.209858	0.307071	0.248222	0.207363	0.194917	0.238961	0.200037	0.206752	0.164176	0.37339	0.165495	0.341841	0.358011	0.383082	0.243455	0.239275	0.306858	0.131243	0.318097
NA	9	2	0.0792256	4.13614	FBgn0020379	Rfx	0.0680329	0.0797689	0.0857999	0.0877534	0.0768881	0.121412	0.0458526	0.0988376	0.06772	0.119753	0.0637681	0.0773559	0.0682056	0.0943856	0.0575861	0.118721	0.100885	0.0344884	0.0671643	0.0517016	0.0553881	0.0820832	0.100741	0.127434	0.0672523	0.117883	0.0746942	0.084238	0.0835107	0.0818846	0.073076	0.00409555	0.119597	0.152395	0.055681	0.114394	0.119138	0.180709	0.095775	0.134452	0.120272	0.0705169	0.122922
NA	5	5	-0.00195257	16.4929	FBgn0263738	Ada2a	0.0977318	0.0617275	0.0726504	0.0858515	0.10981	0.0656635	0.058107	0.0709977	0.0885814	0.0450678	0.080615	0.0842326	0.066838	0.0603035	0.0257917	0.0811855	0.10313	0.030941	0.0806248	0.0483179	0.05884	0.0964089	0.0496829	0.0695444	0.0265496	0.0959361	0.0703993	0.0649721	0.110353	0.0757003	0.0568178	0.00306065	0.0674184	0.0740904	0.0494631	0.092554	0.130747	0.0978852	0.0617556	0.08772	0.0892859	0.0688571	0.096314
NA	0	45	-2.72695	75.9253	FBgn0000504	dsx	0.0899286	0.0759414	0.063198	0.0861664	0.0696713	0.0601115	0.0860867	0.0907747	0.0790237	0.0337475	0.0444541	0.118438	0.162125	0.0727999	0.0479994	0.150835	0.116949	0.0884141	0.0606692	0.0719548	0.105361	0.0876932	0.067589	0.085086	0.0538696	0.122926	0.128724	0.1016	0.175433	0.124748	0.0719294	-0.0048244	0.0919396	0.0667626	0.104113	0.135648	0.15229	0.101156	0.0980126	0.129683	0.150309	0.116724	0.140913
NA	48	11	-1.01997	13.9033	FBgn0035993	Nf-YA	0.0910434	0.0664841	0.0675257	0.0900565	0.0756321	0.0717884	0.0858321	0.0917256	0.0792159	0.0449501	0.0841914	0.129605	0.174997	0.156153	0.0498733	0.182141	0.1806	0.106006	0.138595	0.124997	0.103924	0.173763	0.101201	0.191232	0.127938	0.16769	0.177357	0.155872	0.186232	0.167795	0.0903086	0.0501407	0.166241	0.150842	0.160976	0.241646	0.238372	0.202409	0.180312	0.206908	0.255292	0.112439	0.248287
NA	0	0	-4.18842	0.098	FBgn0261705	CG42741	0.103791	0.055285	0.0674922	0.0830998	0.0903953	0.0538868	0.0530022	0.0602272	0.0716266	0.0243704	0.0850064	0.0411007	0.0296627	0.0457983	0.0364476	0.0697822	0.0659682	0.0107569	0.0724813	0.028145	0.0391995	0.06418	0.049857	0.0552763	0.0229259	0.0863053	0.046201	0.0578543	0.0706307	0.0516269	0.0582655	0.0644179	0.0330943	0.0567358	0.0378641	0.0634548	0.091298	0.0773746	0.0457626	0.0544002	0.0356588	0.0643594	0.0496909
NA	6	11	-1.87978	10.548	FBgn0020493	Dad	0.0884229	0.0829289	0.0672694	0.0675819	0.10624	0.0945408	0.0473923	0.129722	0.0753271	0.0687117	0.0466458	0.133115	0.137832	0.162019	0.0948635	0.246917	0.141259	0.0811561	0.0887138	0.103281	0.055914	0.163011	0.120076	0.200778	0.231305	0.217126	0.153625	0.156624	0.183513	0.161727	0.160331	0.0440208	0.122776	0.272679	0.110927	0.202489	0.260998	0.268276	0.158307	0.174689	0.221287	0.117789	0.214187
NA	0	21	NA	38.8941	FBgn0045759	bin	0.0666847	0.0798736	0.071469	0.0831415	0.0626224	0.0629762	0.0873791	0.0610252	0.0629578	0.0401409	0.0683469	0.0906212	0.0916814	0.0450583	0.00953661	0.0782203	0.0985885	0.0324129	0.0844159	0.0562195	0.0907562	0.134874	0.0364796	0.0414836	0.0265819	0.0667199	0.0645963	0.0694404	0.11719	0.104183	0.0305083	-0.00359356	0.0338172	0.0801303	0.064954	0.0844912	0.128265	0.0645408	0.0253562	0.0883302	0.0719005	0.0822892	0.0757161
NA	4	75	-4.67594	8.18429	FBgn0003507	srp	0.0837967	0.0731301	0.0668855	0.0717603	0.0945852	0.0792773	0.0485628	0.132756	0.0664141	0.0618098	0.0481886	0.0829008	0.120437	0.16477	0.0629362	0.181553	0.111166	0.0682179	0.0836081	0.109749	0.0465251	0.09536	0.332292	0.162884	0.050766	0.249106	0.126006	0.103195	0.145395	0.102262	0.0956871	0.117467	0.0765379	0.206793	0.0744903	0.150772	0.271017	0.24273	0.098552	0.122336	0.108748	0.0835241	0.135436
NA	10	4	NA	7.75029	FBgn0032391	escl	0.0716558	0.0731962	0.0764362	0.0737765	0.0617363	0.0711111	0.0624576	0.0860755	0.0900224	0.045559	0.0798339	0.0895124	0.104949	0.0796767	0.0487827	0.144155	0.115515	0.0605837	0.0756356	0.0584293	0.096834	0.0982138	0.0759824	0.100284	0.058479	0.099833	0.0926188	0.0972214	0.127899	0.0853019	0.0589025	0.000346992	0.0801783	0.0985552	0.0942873	0.111995	0.143502	0.107317	0.0818236	0.111081	0.122782	0.0799714	0.130025
NA	9	5	0.987799	8.31229	FBgn0015025	CkIIalpha-i1	0.0646393	0.0854454	0.0722532	0.0725469	0.0657475	0.0707174	0.0712091	0.078448	0.0552203	0.0507841	0.080441	0.0807873	0.0929883	0.125429	0.0530402	0.119708	0.132077	0.0588816	0.0994391	0.0681811	0.102863	0.105813	0.0857061	0.128603	0.0654393	0.12015	0.115029	0.0851555	0.10361	0.128555	0.0766667	0.0560054	0.088124	0.115923	0.108846	0.148766	0.151662	0.114921	0.110579	0.119406	0.148997	0.0961091	0.140749
NA	0	0	NA	0.0745714	FBgn0037475	Fer1	0.093849	0.0958335	0.0600809	0.0347639	0.0330623	0.0714299	0.162983	0.105334	0.0261501	-0.000668012	0.0836654	0.0620299	0.0103971	0.00349134	-0.00201797	0.0609768	0.0504834	0.0107559	-0.00249819	0.0564923	0.0546979	0.0599172	0.0318457	0.0340006	0.00307564	0.0603917	0.0289504	0.0174454	0.0812414	0.0487521	0.0379852	-0.000351511	0.00343553	0.0290495	0.0282388	0.0380255	0.0685774	0.0433818	0.0124121	0.0499269	0.0410413	0.058693	0.00950753
NA	33	12	0.32608	24.4886	FBgn0032940	Mondo	0.0732303	0.0805696	0.0607255	0.0690947	0.0867422	0.0774695	0.025782	0.139954	0.0661397	0.0656694	0.0407565	0.147263	0.107014	0.252247	0.0982822	0.321136	0.188258	0.0766542	0.10674	0.178941	0.0484492	0.206879	0.21217	0.340961	0.244268	0.295558	0.210185	0.16716	0.148228	0.193656	0.199177	0.136311	0.172065	0.40844	0.15356	0.332116	0.327856	0.382561	0.258142	0.234496	0.322606	0.122261	0.3085
NA	0	23	-3.37144	23.3364	FBgn0027339	jim	0.0777745	0.0650887	0.0566058	0.0815177	0.120571	0.0784683	0.090503	0.17041	0.0791604	0.0445792	0.0648795	0.274444	0.453872	0.285086	0.121131	0.449676	0.316096	0.213213	0.17466	0.243135	0.172702	0.299158	0.164873	0.384776	0.260416	0.313244	0.340705	0.273271	0.44431	0.364162	0.187327	0.00636134	0.290067	0.422438	0.302201	0.471627	0.47775	0.456601	0.304118	0.396801	0.525511	0.213168	0.530506
NA	0	9	-2.48456	3.23086	FBgn0264490	Eip93F	0.0747597	0.0602045	0.0514299	0.0819503	0.0702317	0.0606187	0.0607699	0.136858	0.0721265	0.0404183	0.0521156	0.154343	0.226951	0.257729	0.0716059	0.279256	0.189425	0.101835	0.121421	0.158882	0.0993716	0.183203	0.30237	0.217398	0.156005	0.329547	0.216364	0.149492	0.244152	0.173834	0.129393	0.244582	0.110681	0.275488	0.142088	0.253465	0.385731	0.323563	0.125261	0.208017	0.19876	0.138802	0.228028
NA	0	0	NA	0.0905714	FBgn0004896	fd59A	0.0966756	0.0327301	0.0337883	0.101413	0.0387319	0.0411452	0.0308857	0.0319727	0.0616144	0.0102914	0.06722	0.0514762	0.0235853	0.0301435	0.0222855	0.0228758	0.0642663	0.0178947	0.0482983	0.028848	0.0290945	0.061464	0.0372346	0.0104256	0.024771	0.0352967	0.0375754	0.0572516	0.0758894	0.0319302	0.0233227	-0.00108385	0.0275028	0.0297099	0.041649	0.0474157	0.067036	0.0711275	0.0285462	0.0624601	0.0503384	0.0379333	0.0638089
NA	0	39	-5.10141	417.893	FBgn0002609	E(spl)m3-HLH	0.0592625	0.0607228	0.0506455	0.0898213	0.0924957	0.0770502	0.122531	0.132916	0.0730665	0.0463314	0.0604505	0.287587	0.507197	0.291901	0.110716	0.404882	0.334301	0.246626	0.191587	0.228809	0.197042	0.286156	0.13536	0.282258	0.187777	0.261175	0.365742	0.300053	0.479676	0.360441	0.164437	-0.00912307	0.275056	0.204073	0.271925	0.427228	0.526826	0.291811	0.296703	0.379761	0.485128	0.18991	0.497602
NA	38	13	0.0846671	17.8246	FBgn0037918	CG6791	0.0771975	0.0598569	0.0646772	0.0563958	0.050274	0.0426231	0.0351381	0.0553248	0.0662074	0.0626462	0.0533169	0.0475135	0.0553099	0.0349655	0.0212922	0.0865322	0.0574698	0.0393543	0.0529136	0.0367016	0.0395265	0.0561615	0.0607002	0.0526607	0.0396424	0.0812564	0.0321402	0.0451956	0.0721229	0.0359662	0.0411892	0.00158511	0.0350429	0.070299	0.0441909	0.0569447	0.0816107	0.0995517	0.0350858	0.0676996	0.0471953	0.0599336	0.0479912
NA	1	0	NA	0.039	FBgn0261930	vnd	0.0412552	0.067763	0.060514	0.0875154	0.0593029	-0.000544606	0.0247695	0.0220495	0.0248643	-0.000472345	0.05251	0.0373117	-0.00319651	-0.00402617	-0.00142689	0.0348835	0.0870789	-0.00189929	-0.00176645	-0.00227244	0.0285416	0.0155086	0.0345907	0.0122883	0.00729858	0.032265	0.0446013	0.00730934	0.0199754	0.0177337	-0.00233395	-0.00024855	0.0564595	0.0231752	0.0613905	0.0189844	0.0467852	0.0306748	0.01483	0.0353028	0.0756622	0.047672	0.0328213
NA	0	0	NA	0.0352857	FBgn0042630	Sox21b	0.0579916	0.0428741	0.0929706	0.0623417	0.0593029	0.0140417	-0.00108036	0.0570035	0.0121168	0.0533432	0.0791063	0.0635081	0.0126258	-0.00402617	-0.00142689	0.011832	0.0228507	-0.00189929	0.0744848	-0.00227244	-0.00186249	0.0244614	0.0345907	-0.00338271	-0.00294907	0.032265	-0.0036602	0.00730934	0.0297501	-0.0035697	0.026859	-0.00024855	0.00734107	0.0179061	0.00615965	-0.000773086	0.0757744	0.0640926	0.0329907	0.00464067	0.00458828	0.0353305	0.0112224
NA	1	0	4.55309	0.367857	FBgn0264562	Hr4	0.0752034	0.0466948	0.0565311	0.0725243	0.0707171	0.0437569	0.0355925	0.0605962	0.0535625	0.043341	0.0633556	0.0484552	-0.00176358	0.0870502	0.013239	0.12264	0.0961544	0.0122213	0.0550088	0.0474616	0.0306257	0.105136	0.0945384	0.152585	0.269226	0.120968	0.0498062	0.0525557	0.0353373	0.0514438	0.0873497	0.0249323	0.0583234	0.38136	0.0918439	0.125526	0.148806	0.265285	0.0585711	0.106435	0.138307	0.093603	0.13772
NA	0	434	-2.41834	257.946	FBgn0000964	tj	0.0621038	0.063984	0.047558	0.0737442	0.0889636	0.0572893	0.0600214	0.125497	0.0702931	0.0332663	0.0354967	0.223516	0.299957	0.218125	0.127945	0.415042	0.250042	0.172146	0.114983	0.189675	0.0886476	0.266307	0.130245	0.371188	0.310931	0.262966	0.23522	0.204189	0.298911	0.251428	0.221289	0.0143853	0.227156	0.475109	0.244738	0.373793	0.330815	0.40315	0.264889	0.306818	0.430469	0.192895	0.408801
NA	2	0	NA	0.0904286	FBgn0039283	danr	0.0619899	0.0634169	0.0724132	0.0473818	0.14617	0.0553795	0.0120076	0.066119	0.0863286	0.0146627	0.0699233	0.0684747	0.0593809	0.0297355	0.0402181	0.0710313	0.0661195	0.0166307	0.0401317	0.028111	0.0396678	0.054148	0.0346498	0.0643952	0.00566924	0.0566722	0.0509281	0.0788157	0.110484	0.0836105	0.0406794	-0.000824535	0.0391662	0.0641684	0.0259861	0.0689371	0.0441226	0.0664867	0.058325	0.075501	0.0477077	0.0278782	0.0627414
NA	0	4	NA	7.29529	FBgn0037672	sage	0.0582481	0.0508626	0.0502864	0.0776173	0.044227	0.0357385	0.0649786	0.0592388	0.0616915	0.0167482	0.0392169	0.0978707	0.105575	0.0861454	0.0396858	0.130098	0.0998329	0.0489826	0.0703688	0.061079	0.0597939	0.0922483	0.0679919	0.0928392	0.0565333	0.112324	0.0854414	0.0840729	0.115301	0.0938744	0.0657514	0.00737285	0.0788437	0.0849608	0.10386	0.108261	0.130413	0.104369	0.0981462	0.104382	0.139491	0.0932332	0.130948
NA	0	12	NA	2.04757	FBgn0263118	tx	0.0552569	0.0518223	0.0509634	0.0763384	0.055442	0.0707774	0.0886741	0.0578211	0.063229	0.0362004	0.0525163	0.117103	0.182531	0.0968485	0.038464	0.146425	0.145216	0.0647102	0.118406	0.0653894	0.120091	0.168944	0.0537573	0.0766486	0.0574996	0.105329	0.131485	0.143871	0.172345	0.139718	0.0500181	-0.000350697	0.109503	0.0999068	0.115612	0.145131	0.225197	0.118992	0.0613488	0.122632	0.145915	0.108436	0.16623
NA	0	0	NA	0.0164286	FBgn0003513	ss	0.0428808	0.0435933	0.0625461	0.0821498	0.0621622	0.0275438	0.00537652	0.0622761	0.0576066	0.142117	0.0245525	0.059553	0.0220592	0.000911379	0.00400083	0.0212301	0.0343033	0.0196515	0.0455431	0.0044415	0.0417154	0.0286256	0.0232905	0.0107485	0.00823371	0.0295375	0.0185159	0.0152293	0.0306077	0.0207426	0.00272963	-0.000745786	0.0154769	0.0256208	0.00313761	0.0187589	0.0511238	0.0400487	0.00413399	0.0241471	0.0100649	0.0237195	0.0120707
NA	0	6	NA	0.833571	FBgn0004870	bab1	0.0519529	0.0613504	0.0553112	0.061605	0.035668	0.0462608	0.082784	0.0752905	0.0600294	0.0205299	0.0433187	0.120046	0.129575	0.0733743	0.0496434	0.152725	0.0952038	0.0412837	0.0838323	0.0584985	0.0828633	0.117692	0.0677057	0.0628382	0.0518042	0.110805	0.101479	0.0700349	0.136515	0.106553	0.0442144	-0.00270767	0.0448207	0.0865482	0.0912571	0.108151	0.17502	0.106969	0.0551757	0.0999276	0.0945785	0.0894965	0.111378
NA	0	3	-0.255513	3.18429	FBgn0266450	Kr-h1	0.0678721	0.056844	0.0449328	0.0592498	0.0746121	0.049667	0.0388303	0.0966999	0.0499077	0.0255339	0.0222576	0.0996204	0.0850748	0.110283	0.0573753	0.212406	0.125308	0.0627038	0.0569129	0.100318	0.0393108	0.131049	0.1222	0.214133	0.148821	0.179856	0.102064	0.119623	0.12087	0.112134	0.109516	0.0393112	0.101756	0.319784	0.109239	0.183636	0.246275	0.265877	0.132963	0.139864	0.193933	0.0986068	0.186567
NA	0	61	-2.03748	29.3987	FBgn0267033	mamo	0.0632618	0.0502159	0.0436735	0.0666658	0.0969218	0.0751286	0.0805385	0.1614	0.0690177	0.0311422	0.0391542	0.28033	0.535995	0.265136	0.153317	0.476501	0.31628	0.259683	0.169655	0.200267	0.177682	0.281016	0.17099	0.298378	0.185912	0.338458	0.335611	0.258085	0.491508	0.311715	0.190899	0.0444883	0.243785	0.293974	0.253907	0.385744	0.511744	0.379878	0.236863	0.36574	0.419193	0.226378	0.437451
NA	1	13	-3.38848	27.0999	FBgn0028550	Atf3	0.0609768	0.0567795	0.0492722	0.0563817	0.0630255	0.0860567	0.0619913	0.110966	0.0504702	0.0415284	0.0465209	0.146781	0.252099	0.181574	0.0892113	0.24066	0.175873	0.118619	0.152923	0.114432	0.121748	0.170122	0.106745	0.165149	0.0781726	0.236849	0.183022	0.166853	0.25558	0.166852	0.0883368	0.0592036	0.129112	0.166429	0.137522	0.201926	0.410882	0.240626	0.106683	0.194162	0.206501	0.130189	0.229178
NA	0	0	4.96269	0.203143	FBgn0053196	dpy	0.0445927	0.0632473	0.0591611	0.0546257	0.0313698	0.0337666	0.056596	0.0336364	0.0514208	0.026713	0.0396588	0.0306943	0.00333088	0.0171732	0.00589003	0.0490831	0.0446654	0.00419425	0.0305426	0.0152017	0.0583412	0.0308707	0.0225828	0.0231305	0.00485736	0.0419995	0.0174685	0.0390113	0.0252645	0.0285319	0.0131115	0.0567539	0.00826713	0.0376433	0.0653981	0.0271808	0.0426327	0.0561936	0.0211271	0.0337973	0.0236302	0.0451226	0.0274328
NA	1	0	-4.32328	1.194	FBgn0002734	E(spl)mdelta-HLH	0.0542078	0.0450683	0.0483353	0.0705826	0.032297	0.0321188	0.0691614	0.0663772	0.0559726	0.0151131	0.0353402	0.100624	0.146115	0.0599706	0.0376688	0.140319	0.151105	0.0536037	0.03989	0.0573585	0.112201	0.112678	0.0560413	0.0633237	0.0440095	0.120679	0.114781	0.0967651	0.145437	0.0989053	0.0552564	-0.000500015	0.0773497	0.0743353	0.105988	0.0960004	0.159766	0.128602	0.0818036	0.138073	0.135403	0.107479	0.145842
NA	1	3	NA	2.57786	FBgn0033782	sug	0.0583644	0.0436419	0.0502434	0.0587543	0.0491965	0.0236448	0.0206656	0.0529109	0.0628748	0.00283521	0.0314699	0.0562832	0.0488477	0.0553842	0.0231086	0.0807787	0.0707579	0.0391478	0.0230114	0.0484504	0.0464816	0.0469905	0.209457	0.0754739	0.0280522	0.0831028	0.048412	0.0414314	0.0625164	0.0551247	0.0437616	0.00647486	0.0306401	0.11583	0.0702165	0.0635205	0.0964787	0.0842941	0.0518492	0.0630109	0.0620032	0.061102	0.0693515
NA	2	0	NA	2.77143	FBgn0010109	dpn	0.0614692	0.0479714	0.0515328	0.0477684	0.0756968	0.0765705	0.0524113	0.10073	0.0585783	0.0410485	0.0479924	0.118044	0.187278	0.112733	0.0605396	0.203917	0.174295	0.0834098	0.0846789	0.086702	0.100908	0.133586	0.0713123	0.125368	0.0580272	0.156187	0.147515	0.129828	0.193516	0.132129	0.0657352	0.0104624	0.116411	0.11897	0.124286	0.149906	0.220206	0.17477	0.0922031	0.17171	0.177167	0.105962	0.183947
NA	9	4	0.643185	7.89929	FBgn0033491	CG18011	0.0611199	0.035564	0.0519759	0.0586483	0.0241071	0.0285084	0.0310364	0.0299583	0.0343841	0.00888239	0.0426083	0.0491031	0.0275655	0.0272223	0.014526	0.0512403	0.0403301	0.00202488	0.0485217	0.0264021	0.0316246	0.0517601	0.0379522	0.0411719	0.0235829	0.0468381	0.0359077	0.0292421	0.0492163	0.0500196	0.0327806	0.00397233	0.0437662	0.0366041	0.0450583	0.053857	0.0713665	0.0690556	0.0221372	0.0482011	0.0583964	0.0460603	0.0532063
NA	0	0	NA	0.0374286	FBgn0032741	Sidpn	0.0149511	0.0166358	0.0371301	0.132669	0.0584656	0.00954409	0.0350302	0.0147056	0.0441782	-0.000668012	0.0930689	0.0990782	0.0700683	0.0631961	0.0155486	0.0213906	0.150401	0.0241978	0.0729884	0.0684335	0.0331984	0.0725786	0.0318457	0.0229193	0.0755392	0.0407104	0.0289504	0.0529861	0.0927613	0.0466001	0.0173422	-0.000351511	0.0729011	0.0215976	0.0803121	0.119057	0.0770182	0.0867043	0.0680599	0.131234	0.0920846	0.0237852	0.164783
NA	1	0	NA	0.0744286	FBgn0266129	lov	0.0637385	0.0427236	0.0524062	0.0418404	0.0461824	0.0489423	0.031085	0.0395846	0.0627218	0.0272565	0.058242	0.0356556	0.0207632	0.0235448	0.0352675	0.0493988	0.0389621	-0.00101104	0.0228702	0.0197957	0.0184082	0.0114571	0.017369	0.0205674	0.00971559	0.0439783	0.00761051	0.0315084	0.0318509	0.0219043	0.0393359	-0.000797302	0.0104186	0.025043	0.0320625	0.0112521	0.0260892	0.0239562	0.0265352	0.00873899	0.0227337	0.0704455	0.0273389
NA	1	0	NA	0.0687143	FBgn0000459	disco	0.0372094	0.0579511	0.0552715	0.0481145	0.0475095	0.0449822	0.0404488	0.0483205	0.0363703	0.0463622	0.0371988	0.0324193	0.0210498	0.0260387	0.0191371	0.0498826	0.0416231	0.00757034	0.0320133	0.0247257	0.039562	0.03481	0.0400351	0.0269612	0.0157533	0.045936	0.0356081	0.0686428	0.0346947	0.042492	0.0172509	-0.00239885	0.0314394	0.0314228	0.0361062	0.0532595	0.0696527	0.102117	0.039111	0.0273811	0.0561362	0.0439085	0.0643041
NA	0	169	NA	139.625	FBgn0261588	pdm3	0.0584536	0.0444514	0.0365274	0.0580935	0.0349793	0.0446551	0.0424004	0.0691957	0.0567684	0.0250244	0.0278575	0.121834	0.189357	0.0724309	0.0644908	0.139023	0.106574	0.0729613	0.0493301	0.0426974	0.0681673	0.0947654	0.0508256	0.0651084	0.0538941	0.101242	0.0935028	0.094631	0.170042	0.100013	0.0470583	-0.00335081	0.0620384	0.0815692	0.0752846	0.103037	0.124418	0.0947841	0.0586815	0.11175	0.110154	0.0907508	0.10813
NA	18	44	0.0012326	53.4749	FBgn0014018	Rel	0.0495465	0.0524469	0.0459289	0.0471295	0.048997	0.0480376	0.0245359	0.0946395	0.0471213	0.0361246	0.0400774	0.0452597	0.0433455	0.164767	0.0378534	0.158042	0.0821583	0.0273913	0.0598881	0.108562	0.0307134	0.0689832	0.270768	0.142336	0.0473391	0.231423	0.0801691	0.0530636	0.0668968	0.0608459	0.0724094	0.132178	0.0471092	0.194029	0.0576009	0.123618	0.234961	0.23711	0.0758807	0.0910934	0.0804782	0.0583641	0.0988333
NA	6	3	NA	1.112	FBgn0001150	gt	0.0444785	0.039036	0.0475942	0.0628747	0.0853917	0.0299659	0.0347673	0.0551033	0.0549264	0.039066	0.0482516	0.0943784	0.11546	0.0731838	0.031103	0.108216	0.110576	0.0445207	0.0455665	0.0510861	0.0634981	0.0771865	0.0334999	0.0893189	0.0454991	0.0754983	0.0763263	0.0836006	0.144976	0.101973	0.0400117	-0.00278644	0.0758208	0.0778207	0.0827128	0.136609	0.129505	0.0872429	0.102883	0.110791	0.121103	0.0430678	0.140649
NA	0	0	NA	0.427429	FBgn0033748	vis	0.0258503	0.045849	0.0639578	0.0545812	0.0908276	0.0272734	0.0543948	0.0130943	0.0870472	0.0521757	0.0973716	0.0323625	0.0244187	0.00539437	-0.00499538	0.0290706	0.0687551	0.00285788	0.0929678	0.0258271	0.074578	0.0587716	0.0486426	0.01167	0.0101762	0.00507623	0.00730014	0.0155344	0.034082	0.0430582	0.0210295	-0.000870148	0.03307	0.0165705	0.0583943	0.023973	0.0422604	0.0307875	0.035267	0.0718359	0.0371685	0.0403623	0.0487405
NA	1	3	-5.21261	107.175	FBgn0002733	E(spl)mbeta-HLH	0.0402271	0.0562559	0.0347551	0.0556266	0.086069	0.0728305	0.0678633	0.111475	0.0417897	0.0484655	0.0418536	0.196458	0.274345	0.332303	0.0854813	0.31638	0.277862	0.134821	0.139849	0.225459	0.117349	0.249428	0.14217	0.313641	0.237071	0.217927	0.32127	0.271489	0.302348	0.354443	0.159697	-0.0107568	0.240938	0.247485	0.208384	0.432645	0.500725	0.295873	0.333972	0.31222	0.485613	0.111398	0.480478
NA	0	0	NA	0.00771429	FBgn0038626	CG7691	0.0440802	0.045523	0.046517	0.0498452	0.0128376	0.00747845	0.0578291	0.018011	0.035708	-0.000818163	0.0295296	0.0116904	0.000553525	-0.00697386	-0.00247155	0.0204946	0.00620488	-0.00328982	0.0321608	0.00581401	0.0201801	0.0165247	0.00415084	0.0122368	0.00080858	0.0116945	-0.00169576	0.0184646	0.0139065	0.018417	0.0128126	-0.000430521	0.00704372	0.0188465	0.021299	0.0100685	0.0347634	0.00489626	-0.00576896	0.00803824	-0.000388029	0.0113173	0.00592884
NA	0	0	NA	1.77957	FBgn0260642	Antp	0.071877	0.0270768	0.0391887	0.0455694	0.0490659	0.0257544	0.00425953	0.0382352	0.0443812	0.0418218	0.0445071	0.0212551	-0.00202344	0.0054382	0.0101257	0.0227692	0.0395911	-0.012132	0.05644	0.00513426	0.0115107	0.050865	0.048759	0.0168138	0.0344266	0.0437226	0.00904825	0.0252151	0.0264074	0.00187244	0.0174652	0.0259491	0.0060141	0.045154	0.0201465	0.00889499	0.0691626	0.0677908	0.00681421	0.0269255	0.00914179	0.0273032	0.0157963
NA	2	0	NA	0.037	FBgn0050401	dany	0.035806	0.04415	0.0591703	0.0362744	0.0411258	0.0182689	0.0104465	0.0181071	0.047236	0.0281561	0.0639442	0.0291861	0.00602977	0.00710159	-0.00514611	0.0262283	0.030738	0.00897118	0.0317065	0.00585905	0.029834	0.0112254	0.0209235	0.0204067	0.0149507	0.0044021	0.00465135	0.0179951	0.0150952	0.0318739	0.00373084	-0.000896405	0.00194774	0.020725	0.0426449	0.0169443	0.0230243	0.022556	0.00478229	0.0103569	0.0119264	0.0247056	0.0130105
NA	1	158	-1.782	167.843	FBgn0004893	bowl	0.0401976	0.0456794	0.0343757	0.0522247	0.0575545	0.042221	0.074256	0.118009	0.0530602	0.0198149	0.024889	0.210613	0.3911	0.154884	0.116968	0.392574	0.182449	0.215792	0.0976669	0.147298	0.112347	0.174304	0.128653	0.209671	0.143246	0.243118	0.205079	0.171671	0.332363	0.177585	0.161601	0.0302064	0.170088	0.234947	0.189942	0.261375	0.297861	0.2759	0.156501	0.243926	0.286322	0.162157	0.2861
NA	1	28	-2.78917	18.2819	FBgn0003460	so	0.0406299	0.0453173	0.0379657	0.0456838	0.0336456	0.0495524	0.0514837	0.0633116	0.04555	0.0466624	0.0321762	0.166583	0.29671	0.113418	0.0570515	0.193436	0.155254	0.125967	0.100063	0.0885522	0.117162	0.186722	0.0632307	0.0891963	0.0502518	0.115398	0.153235	0.127445	0.259085	0.180357	0.0782512	-0.00432588	0.103969	0.124002	0.134557	0.164391	0.198564	0.115206	0.0703696	0.169021	0.171653	0.126306	0.169655
NA	0	2	-4.07485	3.50014	FBgn0000567	Eip74EF	0.0522539	0.0388885	0.026473	0.0518865	0.0421336	0.0381144	0.0156171	0.0729396	0.0343687	0.0243926	0.029231	0.0664605	0.0185443	0.132506	0.0443649	0.180799	0.108809	0.0183391	0.065006	0.111369	0.0261076	0.134948	0.129156	0.216793	0.177667	0.16885	0.102331	0.094556	0.0636948	0.100969	0.113022	0.0897577	0.0851006	0.323684	0.100041	0.189833	0.278842	0.269378	0.128458	0.126274	0.18414	0.0827145	0.178558
NA	0	0	NA	0.0952857	FBgn0003267	ro	0.0270373	0.0338977	0.0466479	0.0602183	0.027935	0.0105769	-0.00264663	0.0302303	0.0244785	0.0208155	0.0471935	0.0379256	0.00724303	-0.00455955	0.0167904	0.0141958	0.0297549	0.00310859	0.0268056	-0.00556696	0.00371322	0.0160604	0.0107999	0.00131072	-0.00722455	0.0165396	0.000885821	-0.00261517	0.0249893	0.0036809	0.018121	-0.00060889	-0.00207087	0.00729255	0.0263649	-0.00350726	0.0442925	0.0251172	0.0215004	0.0113686	0.00806625	0.0361621	0.00838522
NA	0	0	NA	0.0278571	FBgn0051481	pb	0.0440446	0.0615408	0.0208449	0.0371681	0.035353	0.0723869	0.0247695	0.0103982	-0.000630738	-0.000472345	0.0658081	0.0242135	0.0178999	0.0414379	0.0234154	0.0250043	0.0421192	-0.00189929	0.0592345	0.0315016	0.0792152	0.0334141	0.0104449	0.0357948	0.0175462	0.032265	0.0446013	-0.00274289	0.0395248	0.0603406	-0.00233395	-0.00024855	0.0171648	0.0284443	0.0245699	0.0189844	0.0348485	0.0251052	0.0329907	0.0506339	0.0379042	0.0353305	0.0256217
NA	0	0	NA	0.0277143	FBgn0261953	TfAP-2	0.00499299	0.0428741	0.0533015	0.0623417	0.0712778	0.0140417	0.102319	0.0103982	0.0886018	0.0533432	0.119001	0.0373117	0.00735171	-0.00402617	-0.00142689	0.0217112	0.0356963	-0.00189929	0.0592345	0.0146146	0.0792152	0.0513196	0.0466635	0.00445279	0.00729858	-0.00252615	-0.0036602	0.00730934	0.0102007	0.0481672	-0.00233395	-0.00024855	0.0269884	0.00736778	0.0705956	-0.000773086	0.031438	0.013966	0.0329907	0.0506339	0.0201357	0.0106476	0.0400209
NA	1	0	NA	0.147286	FBgn0004110	tin	0.01807	0.031076	0.0385642	0.0650864	0.00685131	-0.00154062	0.0335068	0.0170551	0.007231	-0.00133621	0.0262827	0.0360753	-0.00158263	0.0138736	0.00474798	0.0218268	0.0260319	0.00807091	0.0219661	0.0174572	0.0269848	0.0185458	0.0124712	0.00705498	0.00615212	0.0248403	0.0180887	0.0171227	0.00120511	0.0125011	0.0140434	-0.000703118	0.0172932	0.0133897	0.030445	0.021567	0.0159724	0.00799648	0.00770297	0.0266809	0.0243678	0.0213926	0.0151989
NA	0	5	NA	20.3403	FBgn0040392	CG14050	0.0367826	0.0403821	0.0320885	0.0415517	0.0483424	0.0282066	0.0249241	0.0492161	0.033694	0.0253849	0.0251219	0.0635095	0.0322477	0.108894	0.039039	0.111419	0.0949399	0.015902	0.0543349	0.0764609	0.0355993	0.0841966	0.110994	0.143232	0.0909547	0.101208	0.0927128	0.0640528	0.0699634	0.0906077	0.0516305	0.0552283	0.0986113	0.157056	0.0788998	0.14489	0.159659	0.130757	0.106347	0.0995065	0.143566	0.0497328	0.145677
NA	1	1588	-2.35641	277.917	FBgn0261113	Xrp1	0.0375059	0.032922	0.0229871	0.0551801	0.0573335	0.0415843	0.0422759	0.130673	0.0380556	0.0247104	0.0334882	0.155988	0.219926	0.312071	0.0826226	0.335298	0.232575	0.109144	0.130168	0.209334	0.0828406	0.207611	0.230997	0.318595	0.220237	0.336721	0.257759	0.190632	0.231883	0.205612	0.157994	0.172454	0.169466	0.364305	0.179899	0.348049	0.491421	0.396006	0.210726	0.261529	0.33566	0.129909	0.358154
NA	0	0	NA	0.167286	FBgn0038852	HHEX	0.0238081	0.0364626	0.043546	0.0442055	0.0441632	0.0231813	0.0450861	0.0307113	0.0331431	0.0167126	0.0726776	0.057221	0.0693977	0.0406026	0.00544456	0.0600045	0.0811397	0.01675	0.0367533	0.0298299	0.0661256	0.051008	0.0191378	0.0402998	0.0332974	0.029696	0.0345419	0.0226578	0.0550771	0.0599695	0.0315939	-0.00138481	0.0444324	0.0429441	0.0508631	0.0766551	0.104669	0.0357697	0.0467229	0.063054	0.08145	0.0615419	0.102963
NA	0	35	-3.62555	34.7331	FBgn0024321	NK7.1	0.0369182	0.0344149	0.0264233	0.0474008	0.0409093	0.0418635	0.0367	0.128326	0.0402015	0.0214153	0.0252383	0.140188	0.224563	0.263085	0.0751572	0.29766	0.190637	0.103004	0.118108	0.175903	0.0856659	0.180166	0.226914	0.24234	0.150994	0.287203	0.212177	0.151151	0.229753	0.170022	0.111414	0.0520888	0.134854	0.291128	0.14469	0.27147	0.446732	0.335998	0.147387	0.213821	0.24296	0.121262	0.271162
NA	4	25	-1.59834	28.6334	FBgn0001297	kay	0.0364222	0.0377752	0.0282619	0.041374	0.0372601	0.03864	0.0161281	0.100718	0.0356919	0.0285279	0.0225942	0.0528726	0.0433566	0.188632	0.0431343	0.182228	0.0866207	0.0294085	0.0621605	0.10331	0.0241398	0.078826	0.239227	0.162728	0.152551	0.255542	0.100335	0.0797337	0.0637918	0.0536058	0.0914185	0.113469	0.0451476	0.244061	0.0572445	0.147581	0.294239	0.288808	0.0784385	0.103778	0.0955021	0.0690029	0.121551
NA	3	2	-0.466677	4.20943	FBgn0000568	Eip75B	0.0375365	0.0313734	0.0171854	0.0550582	0.0882947	0.0491366	0.0433152	0.144725	0.0459004	0.0318353	0.0306761	0.254714	0.40822	0.36084	0.133111	0.475609	0.321451	0.201607	0.152328	0.249903	0.133532	0.288641	0.247026	0.404939	0.291659	0.335529	0.366053	0.276617	0.415931	0.355666	0.215977	0.0881178	0.273527	0.432065	0.271016	0.492326	0.542246	0.453889	0.316543	0.382124	0.501497	0.18856	0.527866
NA	0	10	-4.76773	17.0994	FBgn0004652	fru	0.033643	0.0357134	0.025181	0.0456426	0.0590926	0.0430969	0.0756741	0.110354	0.0472926	0.0154708	0.0238728	0.250584	0.522822	0.200003	0.1368	0.410715	0.239118	0.267159	0.128256	0.16822	0.160994	0.179984	0.115487	0.207436	0.15785	0.238691	0.297554	0.223782	0.446362	0.282093	0.162915	0.00839112	0.240869	0.158159	0.246154	0.320017	0.360551	0.254317	0.210944	0.300782	0.37269	0.173149	0.391129
NA	0	0	NA	0.0407143	FBgn0021767	org-1	0.041434	0.024706	0.0259617	0.0447021	0.0239567	0.0206467	0.0128992	0.0267056	0.0244001	0.0123341	0.00764945	0.00454057	-0.0101772	0.0432156	0.0149931	0.0411842	0.0242692	0.0012716	0.0239127	0.0154251	0.0197244	0.0269938	0.0598822	0.0256075	0.039931	0.0718798	0.0160108	0.00402598	0.00580557	-0.00346525	0.0148818	0.00381852	-0.00110239	0.0668022	0.0275004	0.0245036	0.0763258	0.0894849	0.00509399	0.0209599	0.00926151	0.0464577	0.0207669
NA	0	0	NA	0.141571	FBgn0004865	Eip78C	0.0403768	0.0294629	0.0269633	0.0356729	0.0344037	0.04391	0.0451238	0.0569345	0.0335431	0.027306	0.03738	0.0676456	0.0867681	0.10446	0.0166332	0.102392	0.0928471	0.0297558	0.0665631	0.0756037	0.0591966	0.0915865	0.0534917	0.0972696	0.168957	0.119938	0.0917955	0.081772	0.0952187	0.0972486	0.0513184	-0.00250596	0.0765409	0.166018	0.0842826	0.144595	0.173835	0.184686	0.0756282	0.104911	0.151295	0.0629081	0.134952
NA	1	15	-2.51995	52.5416	FBgn0014343	mirr	0.0310207	0.0370942	0.0234054	0.0409368	0.0248595	0.0377408	0.0289086	0.0697225	0.0325455	0.027485	0.0231717	0.102949	0.102431	0.24514	0.0503573	0.223637	0.161063	0.0470191	0.110253	0.154031	0.0742677	0.184213	0.114436	0.219009	0.184411	0.187988	0.19168	0.156745	0.130178	0.203426	0.141424	0.101306	0.104203	0.258677	0.13843	0.283833	0.293152	0.231669	0.173469	0.169929	0.245673	0.104134	0.238302
NA	0	0	NA	0.538	FBgn0267337	rn	0.00778239	0.0242075	0.03527	0.0623417	0.0114031	-0.000544606	0.0247695	-0.00125314	-0.000630738	-0.000472345	0.0392118	-0.00198299	-0.00319651	0.0154584	-0.00142689	0.0184182	0.0228507	-0.00189929	-0.00176645	-0.00227244	0.0285416	0.0155086	0.0225178	0.0122883	-0.00294907	0.0113903	0.0204706	0.00730934	-0.00283223	0.0207771	-0.00233395	-0.00024855	-0.00248261	0.0231752	0.0153648	0.0110814	-0.00266686	0.00282673	-0.00333056	0.00464067	0.0179146	0.0106476	0.000423025
NA	0	0	NA	0	FBgn0262477	FoxP	0.0335811	0.0145511	0.0433091	0.0359897	0.0422003	0.0226808	0.0484675	0.0312002	0.0363569	0.0344663	0.0644543	0.0158843	0.0132674	0.0117381	0.0288476	0.0102512	0.0471513	0.00697629	0.0506274	0.0100715	0.0248212	0.0316104	0.0112155	0.0107485	-0.00201582	0.0341772	0.0104709	0.031986	0.0284351	0.0126255	0.00272963	-0.000745786	0.00237627	0.0133239	0.0184823	0.0121718	0.0346368	0.019623	0.00413399	0.0241471	0.0108054	0.0237195	0.00787015
NA	1	12	-1.63387	4.70443	FBgn0024250	brk	0.0298741	0.034063	0.0248497	0.035172	0.0354824	0.0280128	0.025782	0.098146	0.0303332	0.0199949	0.0178678	0.0771373	0.0886129	0.145546	0.0408623	0.222464	0.124271	0.0475491	0.0604416	0.125433	0.0389339	0.122678	0.172194	0.234982	0.121479	0.223024	0.106329	0.0885101	0.0959042	0.0882067	0.0963217	0.056772	0.0956911	0.324608	0.102213	0.197179	0.273362	0.308251	0.120913	0.161229	0.193546	0.0962768	0.197804
NA	0	10	-4.05536	1.07686	FBgn0004198	ct	0.0337475	0.0235539	0.0229738	0.0379998	0.0936892	0.0391979	0.0736399	0.118421	0.0446365	0.00659826	0.0270086	0.250671	0.567355	0.201207	0.130612	0.380299	0.242637	0.291406	0.131652	0.179856	0.136511	0.173784	0.124097	0.229956	0.138168	0.23882	0.298841	0.234165	0.487164	0.294617	0.147918	0.00291968	0.257836	0.141304	0.235984	0.334147	0.357311	0.263593	0.247398	0.332127	0.40268	0.152577	0.41472
NA	3	0	-4.02011	12.66	FBgn0002735	E(spl)mgamma-HLH	0.0285641	0.0223839	0.0240781	0.0400743	0.0133576	0.0251532	0.0478446	0.0589512	0.0223243	0.00655299	0.0141915	0.0870115	0.143618	0.0946594	0.05371	0.143988	0.134709	0.0572883	0.0489772	0.0613035	0.0926449	0.0918448	0.0463006	0.0772276	0.0623407	0.114075	0.13862	0.0812364	0.139991	0.0906476	0.0367647	0.000237332	0.0919163	0.0615916	0.0900978	0.125295	0.199572	0.116815	0.0771497	0.145233	0.154075	0.0788176	0.154254
NA	0	0	NA	0	FBgn0004898	fd96Cb	0.0174035	0.0290883	0.0272598	0.0380817	0.0255005	-0.00121789	0.0207069	0.00761984	0.00999225	-0.00105629	0.0222638	0.0131402	-0.0047894	-0.000289046	-0.0031909	0.0190955	0.0396098	-0.00424733	-0.00395025	-0.0050818	0.0184989	0.00665241	0.0287574	0.0134621	-0.00201162	0.00991134	0.0169975	0.00735386	0.0126107	0.008351	0.00130899	-0.000555826	0.025204	0.0117631	0.0220087	0.00887514	0.0283567	0.0162855	0.00338184	0.0103778	0.0365852	0.0238109	0.0162413
NA	0	0	NA	0	FBgn0053834	His1:CG33834	0.0230018	0.0178746	0.0449403	0.025029	0.0153202	0.0551958	-0.0030562	0.0252952	0.0207539	0.0747826	0.00277087	0.0453386	0.0375819	0.0253568	-0.00403648	0.0381292	0.0169472	-0.00537286	0.0165735	0.0234286	0.0018987	0.00271688	0.0252784	0.0153671	0.0133995	0.0469848	-0.00182139	0.0348955	0.0150308	0.0103488	0.0192048	-0.000703118	0.0450832	0.0301586	0.00440477	0.0257589	0.0328562	0.0926838	0.0205465	0.0754719	0.0129797	0.0126645	0.0228364
NA	0	0	NA	0.125	FBgn0003896	tup	0.0161506	0.0304297	0.0388763	0.0245812	-0.000571817	0.0140417	0.0247695	0.0337008	0.0376118	-0.000472345	0.0392118	0.0373117	0.0020776	-0.00402617	-0.00142689	0.0250043	0.00358222	-0.00189929	0.0134838	-0.00227244	0.0285416	0.0334141	-0.00162791	0.0122883	0.0175462	0.00443208	-0.0036602	0.0173616	0.00694247	0.0207771	-0.00233395	-0.00024855	-0.00248261	0.00736778	0.0153648	0.00712993	0.0177961	0.0251052	0.01483	-0.00302487	0.000146158	0.0353305	0.00402283
NA	2	7	-4.58231	40.3327	FBgn0023214	edl	0.0203695	0.0369826	0.0215516	0.0301532	0.0210951	0.0447091	0.0653593	0.100085	0.0440767	0.0118078	0.022496	0.200738	0.400202	0.165226	0.127943	0.409154	0.199933	0.19442	0.115611	0.14603	0.144491	0.184943	0.134725	0.191026	0.120424	0.223926	0.229594	0.179244	0.3657	0.21562	0.116379	0.00925116	0.181526	0.196661	0.211663	0.245268	0.351728	0.244783	0.14202	0.252605	0.30181	0.164489	0.30529
NA	11	47	-1.56449	72.7594	FBgn0032694	MESR3	0.0245666	0.0229749	0.0198693	0.0337308	0.0287477	0.0326725	0.0300696	0.0807081	0.0253702	0.0201821	0.030297	0.0800379	0.134923	0.191133	0.0367587	0.182368	0.129537	0.0644509	0.0957318	0.115071	0.0514457	0.123456	0.229479	0.1797	0.0648193	0.289632	0.129875	0.0859146	0.136987	0.0891887	0.0852098	0.331228	0.0739956	0.212252	0.0846939	0.171846	0.311799	0.265257	0.0754585	0.139715	0.115676	0.0773106	0.143787
NA	0	0	NA	0.01	FBgn0002522	lab	0.0208684	0.0518348	0.0192795	0.00806257	0.0754011	0.040487	-0.00152789	0.0229445	0.0441782	0.0373862	0.0366482	-0.00280444	0.00293824	0.00808401	-0.00201797	0.0213906	0.023233	-0.00268606	0.0514208	0.00872742	0.0260319	0.0156023	0.0318457	0.0395413	0.00307564	0.00134773	0.000511383	0.0174454	0.0121223	0.0164718	0.0276637	-0.000351511	0.0381683	0.0402273	0.0217296	0.0296429	0.0275796	0.0197513	0.0380957	0.028245	0.0221946	0.0325122	0.0324171
NA	0	0	NA	0.0462857	FBgn0029922	CG14431	0.0206644	0.0238341	0.0206307	0.0342511	0.00848496	0.013413	0.020339	0.024178	0.0371227	0.0217512	0.00978186	0.0371343	0.0621234	0.0343546	0.0125979	0.0645072	0.0475297	0.0244263	0.0288565	0.0277976	0.046985	0.0449207	0.0207257	0.0468586	0.0304669	0.0515033	0.0480259	0.0326014	0.0515363	0.0560975	0.0278362	0.00244771	0.0519562	0.0428159	0.0556327	0.0543584	0.06317	0.0503558	0.0443021	0.0490099	0.0664486	0.0565146	0.0568476
NA	0	3	-0.0494756	6.04086	FBgn0005660	Ets21C	0.0166359	0.0320485	0.023373	0.0269501	0.0158109	0.016108	0.0187911	0.0416846	0.0323261	0.0176993	0.0180936	0.0185209	-0.00265571	0.0275391	0.0115436	0.0533093	0.0411909	0.00105099	0.0366544	0.0335318	0.0246211	0.0300799	0.122422	0.0457475	0.0241869	0.0812886	0.0255044	0.0360019	0.0126697	0.0101142	0.0258243	0.00695841	0.0146844	0.104423	0.0216165	0.0198133	0.11574	0.0784059	0.0102439	0.0317741	0.0284086	0.0323904	0.0263172
NA	0	0	NA	0.068	FBgn0001319	kn	0.0376381	0.00959743	0.0215308	0.0280432	0.0335798	0.024322	0.042904	0.0583742	0.0283479	-0.000818163	0.0372076	0.00412781	0.0157793	0.00802608	0.0118718	0.00718528	0.0284552	-0.00328982	0.0409659	0.00581401	0.0260316	0.026863	0.00415084	0.0167609	-0.00510818	0.0317821	-0.00169576	0.0126607	0.0364812	0.00787409	0.0212403	-0.000430521	0.0127157	0.000592849	0.0159841	0.0146315	0.0101492	0.00489626	0.00821172	0.0124641	0.0073063	0.00419167	0.00177196
NA	0	2	-4.26342	2.02371	FBgn0011274	Dif	0.0215219	0.0252704	0.0188452	0.0261692	0.0102833	0.0169827	0.00593883	0.0691719	0.0374704	0.0177047	0.0156308	0.0367717	0.026175	0.0874055	0.0277174	0.117688	0.0602919	0.0185509	0.0400346	0.0485792	0.0336865	0.0500264	0.136054	0.0888693	0.105146	0.144809	0.0581215	0.0560265	0.0356389	0.0245995	0.0470566	0.0143405	0.0301653	0.198519	0.0412713	0.0722226	0.20197	0.185205	0.0257712	0.0622061	0.0619955	0.0572344	0.0712293
NA	2	0	NA	0.208571	FBgn0033252	CG12769	0.0261323	0.0131658	0.0208394	0.0280094	0.0156723	0.0272505	0.00476501	0.0466154	0.0168062	0.0378446	0.0143483	0.0392587	0.0423757	0.0868497	0.0322153	0.0946933	0.051755	0.0279192	0.0186057	0.0599518	0.0235689	0.0465048	0.101346	0.0736595	0.0798116	0.102708	0.0540185	0.0438396	0.050604	0.0350675	0.0348909	0.00496538	0.0428126	0.132836	0.0383724	0.0820615	0.150893	0.158125	0.0413638	0.0832262	0.0775081	0.0335748	0.0800433
NA	0	0	NA	0	FBgn0024249	cato	0.0225398	0.0235277	0.0416927	-0.00118498	0.0228078	0.00620436	-0.00216087	0.00914566	-0.00126156	-0.000944755	0.00528389	0.00258331	-0.00375622	0.011433	-0.00285397	0.00884592	0.0039533	-0.00379884	-0.00353313	-0.0045452	0.00641016	0.00415929	-0.00325603	0.00107015	0.0504674	0.0123441	0.00876738	-0.00548615	0.00411052	0.00959968	-0.00466821	-0.000497134	-0.00496557	0.00946707	0.00771725	0.00438139	0.0108668	0.00286885	0.0084733	-0.00605016	0.00806658	0.00278318	0.00444616
NA	0	0	NA	0.0328571	FBgn0005613	Sox15	0.0261603	0.0156055	0.0326574	0.00885043	0.0187651	0.0107482	0.0186488	0.0158436	0.027261	-0.00163666	0.0398722	0.0120394	0.0163361	0.0179308	-0.00494411	0.0419485	0.0142669	-0.00658098	0.0247036	0.00675432	0.0228102	0.025301	0.0187614	0.0199537	0.00753546	0.0274121	0.00125291	0.0195215	0.0174698	0.0183877	0.0129864	-0.000861219	0.0084172	0.0300935	0.00273726	0.0155771	0.0134091	0.0258767	0.00593914	0.0160798	0.0165396	0.0262029	0.0160178
NA	0	1	NA	2.26657	FBgn0023091	dimm	0.0113814	0.0235277	0.0146437	0.0239904	0.0647229	0.0353789	0.0236908	0.0033196	0.0688545	-0.000944755	0.0518307	0.00913287	0.00679272	0.011433	0.00956802	0.0351922	0.0200115	-0.00379884	0.0269694	0.0461194	0.0165456	0.0310194	0.00881764	0.0245782	-0.000774371	0.0262616	0.000723237	0.00959321	0.00573975	0.027861	0.00992925	-0.000497134	0.00977097	0.0121018	0.0261288	0.0142608	0.0321838	0.0307189	0.0205812	0.00928197	0.0169514	0.0151255	0.0251465
NA	0	0	NA	0.0261429	FBgn0011701	repo	0.00520525	0.00571697	0.0123208	0.0498807	0.0133417	0.00289099	0.0129351	0.00709208	0.0221967	0.0155275	0.0230771	0.0351567	0.0299256	0.0406767	0.00334429	0.0280497	0.0560231	0.0120302	0.0233541	0.0355424	0.0293699	0.0150724	0.0101253	0.0116055	0.0328087	0.0228217	0.0164085	0.0294778	0.0353557	0.0223999	0.00646816	-0.000786146	0.0201121	0.0149708	0.0369516	0.0675454	0.0352527	0.0441733	0.0277595	0.0437727	0.0520964	0.0102565	0.0776236
NA	0	2	NA	0.179429	FBgn0002922	nau	0.0147343	0.0206366	0.0107177	0.0257119	0.0139957	0.0330042	0.01743	0.00628253	0.00813466	-0.00222113	0.0176336	0.0248933	0.00885107	0.0059529	-0.00238316	0.00287429	0.0257937	0.010933	0.0341896	0.0128427	0.0230132	0.0386242	0.0133712	0.0113861	0.00576461	0.0147819	0.0108061	0.0203654	0.0161897	0.0272068	-0.010975	-0.00116877	0.00885673	0.0153746	-0.00149557	0.0156343	0.0239889	0.00553219	0.00331577	0.00713663	0.00223458	0.00493125	0.00575089
NA	0	0	NA	0.277571	FBgn0023489	Pph13	0.0185638	0.0122861	0.0151044	0.0250412	0.0266955	0.0012927	0.00808753	0.0146195	0.00358416	-0.00194824	0.0133161	0.0236004	-0.00806585	0.000727529	0.000141987	0.0168435	0.0256836	0.00139041	0.00381433	0.0193075	0.00953041	0.0183518	0.00793134	0.0088606	0.0176722	0.0149041	0.00637035	0.0301481	0.0017571	0.0103816	0.0116221	-0.00102517	0.00406096	0.0201618	0.0388064	0.00831609	0.0196165	0.0184158	0.00829374	0.0247205	0.0270081	0.0169681	0.0235798
NA	0	0	NA	0.162429	FBgn0005677	dac	0.0113811	0.0194933	0.0134614	0.025994	0.00197897	0.0167316	0.0129351	0.00709208	0.0181647	0.0155275	-0.00215958	0.022728	0.0265892	0.00986257	-0.00451313	0.0228419	0.0153933	5.19522e-06	0.00888348	-0.00184632	0.0197533	-0.00474944	0.0215809	-0.000786017	0.00363733	0.0162192	0.0164085	0.00404223	0.0147446	0.00314814	0.00646816	-0.000786146	0.00146915	0.00830444	0.00783643	0.00755344	0.0158359	0.0142256	0.00861257	0.00740443	0.0134586	0.0258705	0.00873884
NA	0	0	NA	0.0231429	FBgn0036179	CG7368	0.0145069	0.0138871	0.0313913	0.00991423	0.0150516	0.00508008	0.0269054	0.0123451	0.0129447	0.0111283	0.0228274	-0.000369057	-0.00682012	0.00355451	0.00114715	0.0111037	0.00728075	-0.00626875	0.030123	-0.00750036	0.00818857	0.00264223	0.0117044	-0.0056231	-0.0073177	0.0162689	-0.00259917	0.0383442	-0.00243467	-0.00245473	0.00262021	-0.000820358	-0.00356208	0.0230757	0.00947956	0.0188749	0.033812	0.0539741	0.000424466	0.000859339	0.000220593	0.000228383	0.0153993
NA	2	0	NA	0.00971429	FBgn0003145	prd	0.0198987	0.0263054	0.00790465	0.0155637	0.0147888	0.031401	0.00914548	0.00240873	-0.0014105	-0.00105629	0.0282115	0.0248567	0.00936382	0.0229498	0.00791991	0.0117313	0.0252466	-0.00424733	0.0233327	0.0251294	0.0320973	0.0106566	0.0017592	0.0274799	0.00257169	0.0130234	0.0313876	0.00285796	0.0184398	0.0314906	-0.00521934	-0.000555826	0.025204	0.00940643	0.0220087	0.00887514	0.0245433	0.0162855	0.0115043	0.02752	0.0281414	0.0127714	0.0186563
NA	34	58	NA	20.6214	FBgn0028991	seq	0.010259	0.0239677	0.0132021	0.0207758	0.00592359	0.0159002	0.042904	0.0314654	0.0430681	-0.000818163	-0.00118266	0.00412781	0.000553525	0.023026	-0.00247155	0.0128893	0.01733	-0.00328982	0.0145505	0.0155642	0.0435863	-0.00415169	0.0250626	0.0077128	0.0244756	0.0357996	0.00294842	0.0126607	0.00261912	0.00260261	-0.0040427	-0.000430521	-0.00430021	0.0279733	3.96395e-05	0.000942423	0.0337788	0.0338382	0.00122138	0.021316	0.00410033	0.0113173	-0.00134571
NA	0	0	NA	0.160571	FBgn0052006	CG32006	0.0113559	0.0102023	0.0178411	0.027212	0.00804424	0.00790667	0.0133914	0.0322169	0.0131818	0.0174541	-0.00120824	0.0160866	-0.00154468	0.00123444	0.00615919	0.00685182	0.00498178	0.00036207	0.013151	0.0128575	0.00314595	0.00871028	0.00693098	0.0210824	0.026	0.0161251	0.00120118	0.000162414	0.00834981	0.00621166	0.0281066	-0.00133934	0.00852669	0.0338275	0.00582479	0.00758206	0.0230186	0.016267	0.00679921	0.0121874	0.00491462	0.0138045	0.0129818
NA	1	1	1.64486	0.971857	FBgn0004878	cas	0.0179903	0.0164029	0.0126582	0.0174361	0.0215895	0.0338446	0.0361604	0.0825064	0.0159939	0.0192461	0.00635331	0.150757	0.282464	0.126257	0.0930182	0.229314	0.154976	0.137725	0.111719	0.0823181	0.090797	0.154656	0.0628761	0.133269	0.0732293	0.178403	0.166823	0.125638	0.24768	0.138507	0.0790116	0.00449116	0.112131	0.122646	0.120773	0.163996	0.298284	0.180592	0.0752429	0.162547	0.182624	0.112221	0.191354
NA	0	0	NA	0.0888571	FBgn0002023	Lim3	0.00815136	0.022134	0.0202092	0.0132184	0.0197715	0.0069912	0.0587824	0.0169257	0.0171296	-0.00156695	0.00976636	0.025023	0.0355224	0.0277768	0.00275841	0.0372651	0.0254426	0.005165	0.0171359	0.0179254	0.0366114	0.0406481	0.0128043	0.0242237	0.0149407	0.0168014	0.0193929	0.0212163	0.0348222	0.0312952	0.00546341	-0.000824535	0.00657736	0.030798	0.0148817	0.0427198	0.0559507	0.0127367	0.0218125	0.0338891	0.0299572	0.0241563	0.0421144
NA	0	0	NA	0.0422857	FBgn0001269	inv	0.00480953	0.0131236	0.0132618	0.0311297	0.0175312	0.0105098	0.0179538	0.00831008	0.0134081	0.00806545	0.0254281	0.0121386	0.0138803	0.0204868	0.00333446	0.00785486	0.0303549	0.0105831	0.0459109	0.0207016	0.0231	0.016024	0.0139717	0.00758278	0.0116494	0.0323688	0.0083072	0.0560888	0.0188601	0.0146749	0.0235634	-0.00144913	0.00395897	0.0235354	0.0272763	0.0357439	0.0515321	0.0496999	0.0142531	0.0265429	0.0209462	0.0149362	0.0425125
NA	0	0	NA	0.0465714	FBgn0004892	sob	0.0173909	0.0149498	0.0102846	0.0189301	0.0154161	0.00444578	0.00108103	0.0307	0.0223334	0.00166757	0.00730278	0.0301853	0.00355978	0.0632355	0.0117825	0.0733601	0.0466824	0.00305475	0.0185211	0.0306868	0.0151038	0.0488485	0.0872573	0.0791752	0.0526778	0.0491358	0.0281691	0.038166	0.00636419	0.0239508	0.0331262	0.00228929	0.034275	0.101119	0.0462819	0.0609879	0.082871	0.084594	0.0452162	0.0442417	0.0778719	0.034012	0.0644116
NA	1	0	NA	0.0732857	FBgn0000577	en	0.0116994	0.0205773	0.0127175	0.0113358	0.0149621	0.0164444	0.0194349	0.00580388	0.00907481	0.0165089	0.0233963	0.0127713	0.00847564	0.0122594	-0.0030395	0.0113109	0.0191853	0.010224	0.0311236	0.0119917	0.0313899	0.0151466	0.0149374	0.0134804	-0.00268944	0.0291668	0.0100286	0.0433054	0.0182885	0.0205898	0.0225883	-0.0012919	0.00440481	0.0308686	0.0125535	0.0248754	0.0477315	0.051002	0.0114868	0.0234456	0.0172937	0.0172897	0.0345463
NA	7	0	NA	0.0412857	FBgn0037085	Neu2	0.0124132	0.00404205	0.0272598	0.00993416	0.0040771	0.00530589	0.00914548	0.0284643	0.0442005	0.0230129	0.0401068	-0.00443451	-7.16597e-05	-0.000289046	-0.0031909	0.00142146	-0.000607083	-0.00424733	0.00287048	-0.0050818	0.0184989	0.00264825	0.0017592	-0.00406019	0.00257169	0.00368714	-0.0081852	-0.00163794	0.00386718	0.00426755	0.00130899	-0.000555826	-0.00115812	0.0211896	0.00142352	0.00357316	0.000900271	0.00133926	-0.00474057	-0.00676443	-0.00314997	-0.00378796	-0.00227406
NA	0	0	NA	0.101857	FBgn0000157	Dll	0.00601035	0.00743041	0.0220995	0.0179724	0.0234709	0.00576067	0.00977789	0.00776925	0.00445514	0.0126192	0.0045548	0.00308318	-0.00773384	0.0509119	0.00794218	0.031079	0.0202757	-0.00202664	0.0382357	0.032126	0.00657621	0.00299622	0.126237	0.0250447	0.00266037	0.0482119	0.016406	0.00854557	-0.000147678	-0.00603804	-0.000930968	-0.000930265	0.0117183	0.0627922	0.0279759	0.0235164	0.0638712	0.0671612	-0.00113702	0.0132703	-0.00153119	0.0200552	0.0179436
NA	0	0	NA	0.146286	FBgn0035144	Kah	0.00910414	0.014019	0.018524	0.0104434	0.0174896	0.00323523	0.0136174	0.000514304	0.0225938	-0.0011951	0.0108898	0.00741036	0.000252529	0.0021379	-0.00361021	0.0132729	-0.00312445	-0.00480546	0.0148232	-0.00574958	0.0145193	0.00526142	0.00351766	0.0112661	-0.00746155	0.035421	-0.00417296	0.0375687	0.014474	0.0150309	0.0356422	-0.000628865	-6.75383e-05	0.0236408	-0.00188295	0.0142905	0.0358581	0.0370973	0.00497496	0.0165902	0.0109065	0.0152302	0.00847055
NA	0	0	NA	0.182286	FBgn0003499	sr	0.0228533	0.0105219	0.00597163	0.010804	0.0127822	0.0324858	0.0219682	0.0661678	0.0167627	0.0248623	0.0183056	0.114778	0.245525	0.0965867	0.0789407	0.192729	0.122288	0.101413	0.0835796	0.0805891	0.0901986	0.135251	0.0433014	0.0794058	0.0486752	0.121558	0.146517	0.108018	0.213614	0.114827	0.0619982	-0.00065158	0.0982317	0.0867443	0.108773	0.134464	0.214915	0.118944	0.0528097	0.135257	0.151818	0.101862	0.1495
NA	0	0	NA	0.0731429	FBgn0015919	caup	0.00198158	0.00849274	0.0127821	0.0242443	0.00348848	-0.00133416	0.00790773	-0.00306991	-0.00154516	-0.00115714	0.0146161	-0.00485787	0.0115498	0.016655	-0.00349554	0.0128513	0.0140204	0.00310859	-0.00432738	0.00822282	0.00785117	0.00874966	0.0157291	0.0141075	0.00114358	0.0165396	0.0140224	0.0138019	0.00636489	0.00989382	0.018121	-0.00060889	0.00194009	0.015898	0.00757288	0.00617302	0.00948037	0.016021	0.00172741	0.00510897	0.0194018	0.000889362	0.00838522
NA	0	0	NA	0.076	FBgn0011277	HLH4C	0.000102179	0.0124766	0.0156559	0.0192042	0.0222385	0.00809185	0.0398493	0.000124366	0.027857	0.0165245	0.0378531	0.0115174	-0.00255785	0.0139035	0.00400083	0.00805543	0.0150313	-0.00569891	0.0150371	0.0044415	0.0248212	0.0196712	0.0112155	-0.00492535	0.0184832	-0.000620339	-0.00561923	0.00182389	0.00127825	0.0156695	0.0124624	-0.000745786	0.0122017	0.00629708	0.0368959	0.00294996	0.0141702	0.019623	0.0142251	0.0164802	0.0200615	0.0031466	0.0192716
NA	0	0	NA	0.103143	FBgn0038851	dmrt93B	0.018577	0.0149904	0.00916099	0.00451912	0.00424902	0.0155856	0.031107	0.0490192	0.000247919	0.0058232	0.000105651	0.023918	0.0196683	0.0299938	0.00329671	0.0500089	0.0189725	0.0253179	0.0138617	0.0325896	0.0230636	0.0273652	0.0193583	0.0401935	0.0117536	0.0510685	0.0361854	0.0271431	0.0444193	0.0303523	0.0282578	0.0234622	0.0117975	0.0514447	0.0185737	0.0375733	0.0854311	0.0554193	0.0167997	0.0286311	0.0382246	0.0196055	0.0297872
NA	3	0	NA	0.0941429	FBgn0029123	SoxN	0.00314081	0.00953026	0.0172859	0.0171868	0.00941285	0.000112156	0.00285152	0.00983792	0.00701212	0.00485135	0.010315	0.00486358	-0.00252893	-0.00187336	-0.00411975	0.00677931	0.0251781	0.00110243	0.000183581	0.00904111	0.00164525	0.00652098	0.0162141	0.0128562	0.00923776	0.00797484	-0.00127837	0.0234256	-0.00215664	-0.00503443	0.00337576	-0.000717622	0.0200608	0.0450051	0.0284153	0.018304	0.0129786	0.0769872	0.00856099	0.0319897	0.0158125	0.0293168	0.0172273
NA	0	0	NA	0	FBgn0011278	lbe	0.00778239	0.0242075	0.00281349	0.0119944	0.0233781	-0.000544606	-0.00108036	-0.00125314	0.0121168	-0.000472345	0.0126154	0.0111152	-0.00319651	0.00896356	-0.00142689	0.00853898	0.0292735	-0.00189929	-0.00176645	-0.00227244	0.0184069	-0.00239687	0.0104449	0.00445279	-0.00294907	0.0183486	-0.0036602	0.00730934	-0.00283223	-0.0035697	-0.00233395	-0.00024855	-0.00248261	0.00736778	-0.0030455	-0.000773086	0.00926985	0.013966	0.01483	0.0123062	0.0134725	-0.00169387	-0.00137688
NA	2	36	-1.38792	21.7547	FBgn0001168	h	0.0140643	0.0118171	0.00193647	0.0180902	0.0529026	0.0175379	0.00304823	0.094254	0.0181883	0.00530993	0.00394682	0.0919988	0.136647	0.251836	0.0694746	0.273689	0.132778	0.0729873	0.0612859	0.160036	0.0319234	0.0967412	0.239093	0.224034	0.129152	0.245499	0.166084	0.123122	0.15853	0.145051	0.123202	0.056696	0.0933392	0.262917	0.0959828	0.235985	0.317558	0.302037	0.135164	0.155201	0.184899	0.0676506	0.211857
NA	0	0	NA	0.0368571	FBgn0004595	pros	0.00871441	0.0105742	0.0208209	0.00426284	0.00535382	0.00431639	-0.00197738	0.0278908	0.00264927	0.00267366	0.0101213	0.0479758	0.0437712	0.058405	0.00936077	0.0641908	0.0594817	0.0250089	0.0338613	0.0332857	0.0244004	0.0445187	0.0210355	0.0607289	0.0378499	0.0266336	0.0427437	0.0347974	0.0411343	0.0410308	0.0244336	-0.00180325	0.0254196	0.0415076	0.0415582	0.0517282	0.0697664	0.0596534	0.0355387	0.0327994	0.0700483	0.033879	0.0683612
NA	1	0	-4.59909	0.839	FBgn0001235	hth	0.0117776	0.0079459	0.00989677	0.0138289	0.00697998	0.00416219	0.0074744	0.0156401	0.0164897	-0.000786728	0.00739606	0.0016987	-0.00647239	0.00474926	0.00496014	0.0185709	0.00180027	-0.00332956	0.00811358	-0.00333517	0.00638413	0.00427248	0.0101233	-0.00352415	-0.00766544	0.02262	-0.00111728	0.0647266	0.000219081	-0.00415142	0.0071866	-0.00105949	-0.00420054	0.0160324	0.0188076	0.027195	0.0424881	0.0890507	0.00670851	0.00414276	0.00491386	0.0116283	0.0175994
NA	0	0	4.43868	0.189571	FBgn0000014	abd-A	0.0114368	0.00863866	0.00756363	0.0153698	0.00307596	0.00698042	0.00195023	0.00480951	0.00799196	0.00939005	0.00282425	0.00399425	-0.00118816	5.25235e-05	-0.0021815	0.020183	0.00629307	-0.000605878	0.00217888	-0.00167673	0.00824484	0.000327782	0.00417317	0.00103679	-0.00159169	0.00817364	-0.000114173	0.0280142	0.00313874	-0.00167448	0.00414578	-0.0006114	0.000372108	0.0163392	0.0359904	0.00352189	0.0105529	0.0471615	0.00464796	0.0114154	0.00322985	0.0224519	0.010024
NA	0	0	NA	0.0527143	FBgn0030477	dmrt11E	0.0104414	0.0102166	0.0166772	0.00483424	-0.000767187	-0.000730679	0.0332324	-0.0016813	0.0105557	0.0234338	0.00503117	0.00905511	0.00514614	0.0120261	-0.0019144	0.00556555	0.0134234	0.0144546	0.0180907	0.0120556	0.00203362	0.0248112	-0.0021841	0.00246995	0.000626306	-0.000277378	0.00228377	-0.00368004	0.00348586	0.00337697	-0.00313138	-0.000333471	0.00545589	0.00517215	0.0123809	0.00249718	0.0109118	0.0162468	0.0063606	-0.000630168	0.00267936	0.00324676	0.0070072
NA	1	0	NA	0.199857	FBgn0050431	CG30431	0.00767607	0.00849274	0.0216167	0.00368777	-0.00140082	-0.00133416	0.00790773	0.020716	0.0140691	-0.00115714	0.00375693	0.000490067	0.0223168	0.00869955	-0.00349554	0.0236076	0.00877562	0.00310859	0.0081258	0.0220126	0.0119891	0.00143894	0.0255877	0.0173067	0.00114358	0.0534728	0.000885821	-0.00671944	0.00636489	0.00616607	0.00620169	-0.00060889	0.00595105	0.0245034	0.00757288	0.0110132	0.0484699	0.0455836	0.0215004	0.0113686	0.00806625	0.00592832	0.0105899
NA	1	0	NA	0.0538571	FBgn0085424	nub	0.0129887	0.00986727	0.00846322	0.010003	0.0260386	0.0119423	0.000931106	0.0215761	0.0149979	0.00365619	0.0012709	0.0212302	0.025989	0.0463985	0.0108663	0.0558544	0.0257729	0.0104099	0.00696148	0.0125423	0.0112117	0.0353506	0.0778866	0.0572727	0.0173295	0.0577492	0.0305048	0.0407718	0.0359938	0.0397308	0.0187385	0.00986454	0.0155411	0.0679177	0.0210285	0.0506136	0.0640037	0.0624875	0.0409105	0.0334733	0.0444462	0.0148489	0.048062
NA	0	12	0.775546	2.60757	FBgn0267336	Glut4EF	0.00997231	0.0114325	0.00486294	0.0148167	0.0100015	0.0085832	0.00246601	0.0750836	0.00782849	0.00480418	0.00281084	0.0195998	0.026916	0.193655	0.0236273	0.150865	0.0620998	0.0177411	0.0422826	0.103925	0.00604949	0.0467082	0.23341	0.149228	0.0697139	0.251544	0.0846079	0.0320762	0.0370539	0.0214662	0.0695755	0.228111	0.0174921	0.203624	0.0330421	0.120623	0.26429	0.246569	0.0427523	0.0703376	0.0399978	0.0426908	0.0725116
NA	0	3	-1.21448	0.776	FBgn0020294	ko	0.0108938	0.00283211	0.00660618	0.0187884	0.0175784	0.0174516	0.0321424	0.0391103	0.00696953	0.0103181	0.0113068	0.104865	0.223868	0.103954	0.0600061	0.154264	0.113083	0.148911	0.0674833	0.0894882	0.0546448	0.0839192	0.0543336	0.104598	0.0788465	0.103295	0.127062	0.111241	0.174898	0.109468	0.0713751	-0.00366696	0.130713	0.0796248	0.108969	0.157856	0.162191	0.126545	0.110388	0.144493	0.182292	0.0713563	0.193717
NA	0	0	NA	0.163429	FBgn0085396	CG34367	0.00520525	0.00571697	0.0100395	0.0180317	0.00197897	-0.00172255	-0.0034171	0.00340685	0.0101008	0.0325489	0.00204653	-0.00212918	0.00156681	0.00575402	-0.00451313	0.0197172	-0.000858642	-0.00600731	0.0185306	0.0141774	-0.00268539	0.00657731	0.00630672	0.0140838	0.0133611	0.00301415	0.00877608	0.00722167	0.0085613	0.0069985	0.0018514	-0.000786146	0.0263264	0.018304	0.00492491	0.0188019	0.00504881	0.0159873	0.0143566	0.000130771	0.00959485	-0.00145408	0.00589236
NA	0	0	NA	0.0371429	FBgn0264503	CG43902	0.00235554	0.0121748	0.0187595	0.00451226	0.0135434	0.0019386	0.0297527	0.0258833	0.0044667	0.0123125	0.0183139	-0.0032749	0.00969945	0.0200298	0.00162516	0.0142107	0.0319319	0.00835138	0.013762	0.00545427	0.014686	0.00813772	0.01636	0.00280812	0.0350903	0.00948905	0.0147167	0.00377151	0.00227172	0.00294869	0.0147821	-0.000834475	0.0119614	0.00568512	0.042076	0.0157737	0.0249568	0.00661357	0.0138322	0.00568196	0.0194198	0.0293733	0.0307053
NA	0	21	-3.10288	18.2377	FBgn0004858	elB	0.00807021	0.00823605	-0.00299561	0.0235284	0.0402317	0.0235904	0.0345152	0.107752	0.0135162	0.00226607	0.0138611	0.1724	0.334944	0.308973	0.103069	0.377419	0.232976	0.176043	0.129227	0.202577	0.106256	0.173849	0.198353	0.272468	0.1722	0.289043	0.291081	0.20294	0.311681	0.2444	0.15559	0.0591297	0.195688	0.244798	0.19317	0.353247	0.450497	0.326392	0.208434	0.259115	0.347326	0.117733	0.376377
NA	4	0	NA	0.441143	FBgn0003254	rib	0.00682993	0.0084189	0.0118313	0.00885043	0.0014764	0.00653646	0.00372067	0.0158436	0.0125378	-0.00163666	0.001474	0.00447523	0.0209048	0.0179308	0.0237484	0.0333908	0.0124123	0.0208635	0.0247036	0.0165065	0.0140311	0.0278861	0.0222474	0.0267412	0.0164124	0.0233937	0.0268011	0.0253266	0.045694	0.0219027	-0.00387236	-0.000861219	0.0112538	0.0316149	0.0293169	0.0315509	0.0523075	0.0307013	0.0216706	0.0182932	0.0251975	0.00838505	0.0258925
NA	1	57	-1.42659	7.901	FBgn0005612	Sox14	0.00920715	0.0133371	0.00265086	0.0106967	0.0127688	0.0105683	-0.000693929	0.0683923	0.00776944	0.0108797	0.00111738	0.0229521	0.0135473	0.171929	0.0223538	0.15519	0.0566935	0.0145554	0.0358202	0.0921589	-0.00195326	0.0482681	0.283236	0.167957	0.0675963	0.280163	0.0749671	0.0256754	0.0226795	0.0106572	0.0739734	0.374122	0.0181182	0.245845	0.035676	0.111391	0.245411	0.25829	0.0323138	0.0682527	0.0415022	0.0391033	0.0706078
NA	3	0	NA	0.033	FBgn0003300	run	0.0157924	-0.000187147	0.0157427	0.00210725	0.028492	0.00289099	-0.0034171	0.00340685	0.0181647	0.0325489	0.00625265	0.0268709	0.00323497	-0.0024631	0.00334429	0.000968908	0.0397712	5.19522e-06	0.0571188	0.0141774	0.0133423	0.0235674	0.00248816	0.0116055	0.0101198	0.00961667	0.00877608	0.00722167	0.00959185	0.00988626	0.0018514	-0.000786146	0.0107906	0.00830444	-0.000898123	0.0125528	0.0212295	0.0353652	0.00861257	0.0268009	0.00327231	-0.00145408	0.011016
NA	1	0	NA	0.120429	FBgn0037275	CG14655	0.0038842	0.00811944	0.0100465	0.0109086	0.0124932	0.00279542	0.0137261	0.00902563	0.0154908	0.00754795	0.0208275	0.0216882	0.000803726	0.000586403	0.00698155	0.011731	-6.53954e-05	-0.00853179	0.0194672	-0.00110505	0.0189491	0.00531965	0.00787236	-0.00674797	0.0217379	0.0161585	0.000901662	0.0454777	-0.0010136	0.00529136	0.00262942	-0.00111651	0.00120396	0.015108	0.0144376	0.0142778	0.0330617	0.0607349	0.00570553	0.00982733	0.00205336	0.00126121	0.0135431
NA	1	0	NA	0.0961429	FBgn0014179	gcm	0.00202216	0.0129253	0.0130442	0.00317439	0.0156657	0.0156782	0.0158665	0.0231525	0.00431701	0.0075649	0.0226531	0.0213338	0.0444174	0.0408641	0.0252574	0.0383366	0.0463277	0.0127268	0.03251	0.0352056	0.0353422	0.0317296	0.0264238	0.0522022	0.0291995	0.0266259	0.0443696	0.043741	0.0432594	0.0412514	0.0103631	-0.0020317	0.0485358	0.0249858	0.0552361	0.0540865	0.0551365	0.0337489	0.0441077	0.0485126	0.0715762	0.0293889	0.0684233
NA	0	69	-1.71645	62.4871	FBgn0016076	vri	0.00643146	0.0124035	0.00160952	0.00996009	0.0105178	0.0135752	-0.00196302	0.0583765	0.00293736	0.014878	0.00579059	0.0457332	0.0388765	0.125774	0.0544575	0.174586	0.0755276	0.0325246	0.0399248	0.0934772	0.00430936	0.0916971	0.0953459	0.192867	0.162267	0.152831	0.0878408	0.068721	0.0515924	0.063803	0.105447	0.0350064	0.0616031	0.293307	0.0787307	0.162186	0.204246	0.255289	0.104256	0.112018	0.146709	0.0682714	0.158687
NA	0	0	NA	0.0377143	FBgn0263072	CG43347	0.00735047	0.00433425	0.0107832	0.00734757	0.00934887	0.00916805	0.0157174	0.0152149	0.0175026	0.0301304	0.00484034	0.0170825	0.0549395	0.0295552	0.0133162	0.0333671	0.0331928	0.0102773	0.0620539	0.0267105	0.031986	0.0230054	0.0263277	0.0361704	0.0376898	0.0176124	0.0443147	0.0195588	0.0404253	0.0237625	0.0213859	-0.00114386	0.0298531	0.0180927	0.0283474	0.032022	0.0317423	0.0219244	0.019799	0.0336274	0.0411145	0.00949059	0.0361606
NA	0	0	NA	0.285286	FBgn0086680	vvl	0.00942987	0.00584068	0.00520691	0.00918704	0.00785197	0.00382287	0.00636562	0.00809113	0.0046208	0.00411537	0.00234635	0.00564589	0.00548819	0.0127322	-0.000611838	0.022536	0.0166441	0.004849	0.00357502	0.00283467	0.00356636	0.00754815	0.025409	0.0208798	0.00349702	0.0172433	0.0051812	0.0165881	0.00665785	0.00413659	0.0105648	0.00187928	0.00210839	0.042057	0.0281585	0.0148364	0.0246707	0.0494149	0.00684954	0.00878415	0.0158218	0.0289688	0.0228815
NA	0	3	NA	3.32814	FBgn0039808	CG12071	0.00628541	0.0100123	-0.000822876	0.0122126	0.00698298	0.00553046	0.0143452	0.0417055	0.00640021	0.00705596	0.0107312	0.0698796	0.068967	0.142571	0.0232341	0.160654	0.10147	0.0489958	0.0568787	0.100693	0.0371121	0.101322	0.154323	0.171623	0.165633	0.166997	0.114436	0.0838134	0.0816156	0.0920253	0.0915775	0.126004	0.0913892	0.266378	0.0945852	0.17444	0.255324	0.22973	0.103286	0.126063	0.1755	0.0578415	0.175574
NA	0	0	NA	0.419429	FBgn0003651	svp	0.00145998	0.00737809	0.00939022	0.00935705	0.000396659	0.00800659	0.00150988	0.0111651	-0.00267703	0.0106846	0.00337334	0.013203	0.0162795	0.00894639	0.00565918	0.0183828	0.00460275	0.0053857	-0.00390138	0.00230067	0.0136023	0.00460399	0.018711	0.00411842	-0.00768404	0.0138889	0.0148111	0.0025799	0.0110273	0.00781246	0.00386107	-0.00105492	0.00104489	0.00145267	0.0109497	0.00324098	0.00838327	-0.00113536	-0.00557153	0.0160813	0.0100471	0.0219111	0.01283
NA	1	0	NA	0.0811429	FBgn0035954	Doc3	0.00997807	0.00539555	0.0127629	-0.00229528	0.00706336	0.00542481	-0.00418555	0.004173	0.00414127	0.0120696	0.0179628	-0.00768254	0.00668687	0.00285425	0.000888225	0.00671528	0.00558384	-0.00735826	0.00497296	-8.073e-05	-0.00198049	0.00458795	-7.0478e-05	0.0233223	0.0123956	0.0027934	0.00659466	0.00235496	0.0117489	0.0168258	0.00603775	-0.000962937	0.000530901	0.0149352	0.0143537	0.0041491	0.0116896	0.0167055	0.00742237	-0.00181969	0.0166287	-0.000187291	0.0137258
NA	0	0	NA	0.126714	FBgn0022740	HLH54F	-0.000565053	0.0148046	0.00614504	0.00484714	0.0112263	-0.00196414	-0.00389635	0.00517763	-0.00227478	0.0132263	0.0122946	0.00738342	-0.00860198	0.0269219	0.0155295	0.0307962	0.0236106	0.0036975	0.00632168	0.0152289	0.00452937	0.00874166	0.047718	0.0312755	0.0462234	0.00633249	0.00911435	0.0207839	0.00334424	0.0107663	0.0118297	-0.000896405	0.0237505	0.0499609	0.022215	0.0246181	0.0424205	0.0503688	0.0182175	0.0273698	0.0319523	0.0247056	0.029988
NA	4	0	-4.99997	0.275286	FBgn0003430	slp1	0.00677143	0.00354937	0.00943172	0.00505999	0.0113941	0.00986759	0.0116423	0.0230432	0.0142887	0.00563795	0.0134468	0.0339846	0.0464079	0.0394819	0.0122267	0.0371236	0.0435568	0.0230806	0.0233533	0.0229584	0.0420608	0.028605	0.00855548	0.0350252	0.0147216	0.0148613	0.0498804	0.0297821	0.0437429	0.0357655	0.00293393	-0.00227916	0.0245504	0.0231486	0.0453988	0.0492759	0.0505704	0.0228253	0.0305763	0.0319039	0.0594574	0.026763	0.0648968
NA	0	20	-4.67757	13.044	FBgn0262160	CG9932	0.00548038	0.00645263	0.00165139	0.0110184	0.0148973	0.0101752	0.00988661	0.0817699	0.00672216	0.00160126	0.00390938	0.0473966	0.114687	0.205587	0.0370112	0.187902	0.0884363	0.0557645	0.0599002	0.116246	0.0290179	0.0616793	0.232041	0.147831	0.0489142	0.273512	0.124574	0.0604802	0.101677	0.058088	0.0723272	0.235613	0.0459641	0.178739	0.0603793	0.152834	0.298972	0.259717	0.0569552	0.105191	0.0826919	0.052024	0.118765
NA	1	0	NA	0.0807143	FBgn0039937	fd102C	0.00323665	0.0128344	0.00133713	0.00707274	0.0126857	0.0270034	0.0150711	0.00955484	0.00704008	-0.00189003	0.0205477	0.00516802	0.00699426	0.0309937	0.0129286	0.0218144	0.0303963	-0.0028458	0.0120011	0.0120231	0.0178929	0.0195156	0.0146209	0.0609271	0.0240787	0.0264351	0.0115048	0.0292473	7.49283e-05	0.0161602	0.00161211	-0.00099454	0.0490284	0.025528	-0.00297786	0.0334705	0.047327	0.032204	0.0411736	0.0358224	0.0461321	-0.00369138	0.0368028
NA	1	0	NA	0.0767143	FBgn0011723	byn	0.00441363	0.00662225	0.00974865	0.0015816	0.0014764	0.00653646	0.00372067	0.00911505	0.00885694	0.0139024	0.0283527	-0.00308892	-0.00498427	-0.00457369	-0.00494411	-0.000840291	0.00684857	-0.00109209	0.00268626	-0.00299785	0.005252	0.0149607	-0.00215464	0.0222162	0.0104944	-0.00272553	-0.00106965	0.0021062	-0.00887277	0.00432754	-0.00387236	-0.000861219	-0.00292906	0.0133575	0.00539522	0.00416721	0.00750049	0.00657811	-0.00629646	0.00279934	0.00980565	-0.00230565	0.00458407
NA	0	0	NA	0.0395714	FBgn0037698	CG16779	0.00157945	0.00292495	0.00898478	0.00792411	0.00614195	-0.00105641	0.00872256	0.0276958	0.00352743	0.0142321	0.00496357	0.000365855	-0.000605245	0.0332329	0.0136047	0.0190915	0.0225821	0.00191656	0.0233756	0.019627	0.00220125	0.0238989	0.0207222	0.0159964	0.0234515	0.0466262	0.0364183	0.0241888	0.00989095	0.0049847	0.015668	0.00660142	0.00662065	0.0277183	0.0210066	0.0448943	0.0715232	0.0595135	0.012755	0.0238671	0.0245083	0.0250678	0.029577
NA	6	0	NA	0.110857	FBgn0000411	D	0.00209919	0.00415051	0.00797761	0.00630923	0.0150163	0.00256435	0.00392002	0.00642661	0.00461614	0.00422392	0.0180931	0.00741438	0.0265554	0.0150204	0.0235834	0.0263623	0.0242775	0.0184619	0.0307985	0.00471263	0.0141793	0.0152233	0.00639533	0.0142603	0.0124353	0.0143768	0.0156499	0.0307529	0.022026	0.0124936	0.00574939	0.00835707	0.016265	0.0200123	0.0519592	0.025699	0.0377829	0.0335798	0.0147612	0.0309554	0.0331332	0.0250469	0.0460874
NA	0	0	NA	0.339571	FBgn0039039	lmd	0.00312458	0.00573464	0.008442	0.00136961	-0.00171576	0.00201312	0.0161493	-0.00376012	0.00448236	0.012039	0.00127644	0.00715055	-0.00563498	-0.00558467	-0.00428144	0.00668307	0.00111264	0.00856068	0.00613946	0.00584901	-0.00305436	-0.00271474	-0.0048846	0.00552387	0.0321493	0.00111954	-0.00494881	-0.00320313	-0.0052394	0.0037475	0.00394622	-0.000745786	-0.00253646	0.0102496	0.00927548	0.00459672	0.00692156	0.015445	0.0127114	0.000507404	0.00793599	0.00108932	0.00847023
NA	1	0	NA	0.141571	FBgn0259211	grh	0.00877054	0.0013937	0.0113827	-0.00294033	0.00963533	0.00402221	0.00334463	0.0101269	0.00205989	0.00118091	0.00191576	0.0141955	0.0558962	0.0225316	0.00734576	0.0273046	0.0195892	0.013916	0.0152544	0.0156809	0.0142507	0.023292	0.00361251	0.0123971	0.0161645	0.0227704	0.0244063	0.0256668	0.0274906	0.0265256	0.0146521	-0.00233681	0.013603	0.0147771	0.0232937	0.0187374	0.0340682	0.0248308	0.0154828	0.0204081	0.0300288	0.0137271	0.0357535
NA	0	0	NA	0.0287143	FBgn0000439	Dfd	0.00353456	0.00979297	0.00324961	-0.000736006	-0.0026566	0.00214336	0.00326322	-0.00582197	0.0093228	0.0150484	-0.00317212	-0.000819253	-0.00471149	0.0104288	0.00133046	0.00590744	-0.000849641	-0.00273319	0.0113384	0.0110853	0.00271235	-0.00683283	0.000173365	0.0219424	0.00107429	0.0183615	0.0100559	0.0114128	-0.00167468	0.00340529	-0.00850486	-0.00115474	0.0120728	0.00806181	0.00797134	0.00590398	0.0608237	0.0104559	-0.00771505	0.00805156	-0.000210517	0.00399331	0.00513718
NA	8	0	NA	0.188571	FBgn0003411	sisA	0.00314964	0.00469729	0.00298514	0.00212872	0.00456998	0.00572599	0.000370416	0.00363103	0.00184713	0.00429464	0.000714325	0.00447113	-0.00485205	0.016765	0.0012757	-0.000416888	-0.0025113	-0.00247289	-0.000982785	-0.0025365	-0.00142751	0.00690867	0.000527245	-0.00358521	0.0482433	0.0181234	-0.00084675	0.0117587	-0.000960558	0.000701677	-0.000939201	0.000255394	0.00204794	0.0221401	-0.00407078	0.00457444	0.0097297	0.0119401	-0.00148512	0.000558889	-0.00243057	-0.000839677	-0.00276541
NA	0	0	NA	0.228143	FBgn0037618	ouib	-0.00150347	0.0099066	0.00341996	0.000863352	0.00488417	-0.00317796	0.00700538	-0.00531282	-0.00149274	0.00647993	0.00742742	-0.00482737	0.00307167	0.0177497	0.0129917	0.00913489	0.0131871	-0.00129542	0.00801372	0.012824	0.0100045	-0.00630386	0.00500486	0.00446692	0.00741408	-0.00160448	0.0172955	0.0150486	0.000249071	0.0110313	0.0139373	-0.00145037	0.0074313	0.00410733	0.00434649	0.0171908	0.0227773	0.0117154	0.0127726	0.0152393	0.0208656	0.00706077	0.018223
NA	0	0	2.03379	0.0734286	FBgn0262636	dati	0.00142844	0.00145026	0.00819358	0.00144675	0.000769717	0.0006071	2.19548e-05	0.018247	0.00134301	0.00116532	0.00170544	-0.00274042	-0.00585888	0.0166852	-0.0026927	0.00885656	0.0110457	-0.00343266	-0.00149458	0.0106698	-0.000186313	0.0251999	-0.00210204	0.0119326	0.0492252	0.0518963	-0.00646697	-0.00217405	-0.00437385	0.00288706	0.00856904	-0.000527128	-0.00280373	0.0809772	0.00705022	0.0338622	0.0304938	0.117811	-0.00541128	0.0172503	0.033303	0.0191579	0.0209659
NA	0	0	NA	0.0244286	FBgn0000560	eg	0.000969072	0.00279754	0.00455494	0.00352099	0.00624281	0.00149994	0.0209479	0.00396554	0.00334632	-0.00337606	0.014785	0.0277937	0.0284982	0.00804035	-0.00407586	0.0301903	0.0176888	0.00516535	0.0136848	0.0149731	0.0141641	0.00714027	0.00621774	0.00961764	0.00922974	0.00252387	0.0273651	0.0150804	0.0331586	0.0254908	-0.00409051	-0.0017765	0.0125204	0.0149999	0.0190696	0.0188219	0.0214958	0.0105949	0.0157324	0.00955295	0.0304679	0.010706	0.0298619
NA	NA	NA	1.91075	72.2797	FBgn0001981	esg	-0.00185747	0.006118	0.00365797	0.0035296	0.00283382	0.00552125	-0.00134456	0.0129685	-0.00230221	-0.000936542	0.00536004	0.0219267	0.0188868	0.043615	0.0131077	0.044928	0.0218966	0.0100546	0.0104208	0.0166288	0.00753972	0.0334878	0.0415257	0.0450847	0.0345613	0.0248382	0.0228391	0.0188445	0.0168278	0.0249746	0.0181068	0.000823709	0.0144155	0.0615417	0.0318598	0.0512591	0.0437857	0.0481944	0.0308649	0.0205866	0.0540523	0.0111993	0.0521024
NA	0	0	NA	0.0135714	FBgn0000529	bsh	0.00351043	-0.00187622	0.00255458	0.00694245	0.0124682	0.00166351	0.0022847	0.0138697	-0.00153469	0.00613384	0.00919527	0.0230601	0.0241109	0.0249005	0.0122189	0.0432094	0.0322505	0.00470056	0.0249539	0.0258103	0.0276246	0.0171293	0.0243919	0.041109	0.0403406	0.0163626	0.0318569	0.0172817	0.0265749	0.0330188	0.0201803	0.011233	0.0293417	0.055428	0.0263818	0.0631587	0.0421555	0.0547618	0.0286264	0.0330274	0.0593067	0.032885	0.0684703
NA	0	0	-5.27044	0.208714	FBgn0005636	nvy	-0.00045009	0.00189453	0.00216547	0.00744809	0.00786318	0.00695312	0.00926797	0.0289398	0.00630731	0.00285095	0.0168505	0.0586334	0.157419	0.0741974	0.0388488	0.103188	0.0870473	0.0706104	0.0519365	0.0469396	0.0602012	0.0550559	0.0283106	0.0653199	0.0328635	0.096511	0.0917389	0.0424721	0.119082	0.064634	0.0251853	0.00296412	0.0584047	0.0418479	0.0585361	0.0767355	0.157431	0.0834087	0.0286555	0.091677	0.0901505	0.0686015	0.116046
NA	1	0	NA	0.0832857	FBgn0261648	salm	0.000730172	0.00423517	0.00355238	0.00183581	0.00716274	0.0036277	0.00996267	0.00710055	-0.00197997	-4.63326e-05	0.0074493	-0.00169762	0.0243807	0.0302686	-0.00823105	0.0251784	0.0284147	0.0148665	0.00655829	0.0116779	0.0175715	0.0166293	0.0360514	0.0225766	0.0253384	0.0161463	0.0293242	0.0135066	0.0161801	0.0288385	0.00484482	-0.00262681	0.00897158	0.0071683	0.0337981	0.0321387	0.0355971	0.0247559	0.0209894	0.0187531	0.03553	0.017258	0.0435079
NA	0	0	NA	0.0484286	FBgn0015524	otp	-0.000585813	-0.000681391	-0.000792795	0.0119944	-0.000571817	-0.000544606	-0.00108036	-0.00125314	-0.000630738	-0.000472345	-0.00068278	0.0242135	0.0020776	0.00246869	-0.00142689	0.011832	0.00358222	-0.00189929	0.028734	0.0146146	-0.00186249	0.0244614	0.0345907	0.0122883	0.00729858	0.0113903	0.0204706	0.00730934	0.00368424	0.0086037	0.0122625	-0.00024855	0.0466358	0.0231752	-0.0030455	0.00712993	0.00585936	0.00839635	0.0329907	-0.00302487	0.0112515	0.0106476	0.0130223
NA	5	135	-3.01545	204.587	FBgn0010228	HmgZ	-0.00249931	-0.00221185	-0.0181183	0.0320964	0.0373096	0.011063	0.0329999	0.0870748	0.000534284	0.00971861	0.0174279	0.204389	0.334625	0.415475	0.0927211	0.406454	0.308931	0.176522	0.128211	0.27841	0.100093	0.246282	0.164464	0.395252	0.349991	0.24278	0.390695	0.260361	0.32408	0.378653	0.205041	0.0125913	0.287502	0.317844	0.299239	0.564256	0.453222	0.367383	0.416254	0.379724	0.630961	0.133807	0.634848
NA	0	0	NA	0.717143	FBgn0052105	Lmx1a	-0.000197609	-0.000531342	0.00079777	0.00894625	0.00572045	-0.00014107	-0.000686227	-0.000525061	-0.000289654	0.0035272	0.0118637	0.00327317	0.00474093	0.00400136	-0.00458484	0.000780416	0.0108146	0.00908162	0.020426	0.00473987	0.00462694	0.000946707	0.00576117	0.00705662	-0.001719	0.0291533	0.000177374	0.0356196	0.0107317	-0.000590124	0.0267267	-0.000941115	-0.00034366	0.0225194	0.00544111	0.012295	0.0330783	0.0317921	0.00273636	0.0135333	0.0143017	0.00415133	0.0256623
NA	1	0	NA	0.0315714	FBgn0000233	btd	0.00279501	-0.00312395	-0.000485443	0.00827551	-7.25246e-06	-0.00249684	0.000690388	0.00697318	-0.00289172	-0.00216554	-0.000227093	0.0109256	0.0187365	0.0070643	0.0259992	0.01111	0.00380336	0.0244929	0.00188962	0.011702	0.00694917	0.00269292	0.00571516	-0.0035342	0.0133264	0.00664767	0.00604792	0.0159542	0.0197363	0.00821752	0.00523294	-0.00113952	0.00363081	0.00847123	0.0141724	0.0128466	0.0138332	0.0129596	0.00455438	0.00956126	0.0113378	0.00301159	0.0125491
NA	0	0	NA	0.0355714	FBgn0038063	Octbeta2R	0.000289204	0.0036242	6.58979e-05	0.00122138	0.00147936	0.00178902	-0.00312191	0.0571573	-0.00048302	0.00152375	-0.000816935	-0.00257678	-0.000561762	0.133587	0.0214878	0.0873278	0.0343795	0.00270676	0.0355941	0.06225	-0.00578103	0.0256246	0.11885	0.102218	0.015089	0.227018	0.0658551	0.0196783	0.00126207	-0.00700262	0.0551866	0.363295	-0.0061875	0.124152	0.00646729	0.0735937	0.17477	0.16653	0.00988837	0.0352649	0.000929112	0.0216492	0.0242175
NA	0	0	NA	0.0577143	FBgn0035625	Blimp-1	0.000622703	0.00140142	0.00161284	0.000972013	-0.000680336	0.0016858	-0.00425715	0.00271399	-0.000811035	0.00520739	-0.000943777	-0.00437307	-0.00220453	-0.00392172	0.00090342	0.0120207	-0.00697519	-0.0024904	0.00305491	-0.00451833	-0.00334557	-0.00591704	0.0142002	-0.00818358	-0.0102748	0.0110669	-0.00174471	0.0354042	0.000822732	-0.00966919	0.00230655	-0.000979411	-0.00720205	0.0144986	0.00492655	0.00941037	0.0244327	0.0660064	0.00198343	-0.00487142	-0.00321663	-0.000190495	0.00946868
NA	0	0	NA	0.0135714	FBgn0032707	CG10348	0.000295372	0.00262846	0.00444706	-0.00302263	-0.00056755	0.0115326	0.00970547	0.0118971	-0.00321797	0.00815023	-0.000874017	0.0258662	0.0789049	0.0304377	-0.00240511	0.0358109	0.0384416	0.038802	0.00894286	0.0248569	0.0262945	0.045745	0.0035397	0.0227178	0.0211498	0.0362661	0.0349907	0.0254565	0.046289	0.0438954	0.0138705	-0.00126808	0.0509473	0.0169108	0.0169756	0.027847	0.0332401	0.024258	0.0328984	0.0387182	0.0552249	0.0301058	0.042422
NA	0	0	NA	0.0447143	FBgn0003975	vg	-0.00115797	-0.000663342	-0.000789668	0.00585042	0.0055086	-0.00189323	-0.00073716	0.0020079	-0.00443266	0.0109522	0.0163615	0.0225371	0.00970545	0.0121821	-0.00014561	0.00804769	0.02262	0.00933782	0.0037632	0.00194348	-0.00233831	0.00452364	0.00776967	0.0105135	0.0200395	0.0126944	0.0361382	0.00205032	0.0155229	0.010425	-0.000918578	0.00846033	0.0138155	0.0084606	0.0139942	0.0296726	0.0212801	0.0146959	0.017531	0.0234654	0.0288584	0.0110064	0.0382953
NA	4	0	NA	0.0148571	FBgn0004170	sc	-0.00115602	0.00156383	-0.00083607	0.00355476	0.00589891	0.00884948	0.003168	0.00909532	-0.0022857	-0.00517478	-0.00458573	0.00488417	0.017404	0.0454235	0.00239156	0.0271287	0.0210713	-0.00563666	0.00609607	0.0253377	0.0156253	0.0114149	0.00493944	0.0345703	0.0137883	0.00614906	0.0334326	0.0210026	0.00537628	0.0300039	0.00725997	-0.00272299	0.0120023	0.00922921	0.0160568	0.0382615	0.0431597	0.0273314	0.03071	0.0297069	0.0516366	0.014573	0.0478592
NA	0	0	NA	0.544286	FBgn0030005	CG2120	-0.000812581	0.00404198	0.00051386	-0.00153573	-0.0015108	0.00628432	0.00192939	0.00387339	0.00245241	0.00597895	0.00459541	0.0159443	0.0109124	0.0246464	0.00766305	0.0416886	0.0186374	0.013459	0.0168473	0.0167293	-0.00466838	0.00455782	0.0139264	0.0155046	0.0107102	0.0166776	0.014774	0.00645701	0.0208204	0.0168251	0.0170125	-0.00151311	0.00751505	0.0205786	0.0102364	0.0271513	0.0230446	0.0153756	0.0175728	0.00807139	0.0259224	0.00390225	0.0310052
NA	0	0	NA	0.0171429	FBgn0034012	Hr51	-0.00185251	0.00378086	0.00221028	-0.00210004	0.00152101	-0.00148042	-0.00725453	0.00375555	-0.00423536	-0.00317176	-0.00260045	-0.00745206	0.00450686	0.00494708	0.0015395	0.0111478	0.00871969	0.0184488	0.00179235	0.00993965	0.00412888	0.0119598	0.0232976	0.0217156	0.044422	0.0152247	0.0114301	0.0130817	0.00431917	0.00463996	0.0322458	-0.001669	0.0111814	0.0699169	0.0248784	0.0119085	0.0207698	0.0372655	0.0110581	0.0140039	0.01921	0.00888338	0.015464
NA	0	0	1.22004	0.0521429	FBgn0004666	sim	0.000369298	0.002115	-0.00324038	0.00231543	-0.00200176	-0.000176457	-0.00363941	0.0562566	-0.00112555	0.00408263	-0.00219895	0.000762669	0.0102538	0.162556	0.0157747	0.112208	0.0432678	0.0090401	0.0365243	0.0782027	-0.00396517	0.0235252	0.279065	0.122549	0.0125891	0.245819	0.0656678	0.01357	0.0114415	-0.00518631	0.0533135	0.352913	-0.000713772	0.161891	0.0181752	0.0891019	0.215914	0.215475	0.015073	0.0457808	0.00461897	0.0255978	0.0371325
NA	0	0	-3.89237	0.0398571	FBgn0023076	Clk	0.00150155	0.000772056	-0.00601676	0.00498018	0.0221656	0.00517002	0.00901601	0.0400852	0.00329716	0.000818639	-0.00513657	0.073816	0.133862	0.135604	0.0333757	0.151795	0.0890199	0.089216	0.0320102	0.0973897	0.022982	0.0713444	0.073075	0.129266	0.0881288	0.124427	0.115791	0.0916988	0.124352	0.0993098	0.0875827	0.0326141	0.0813714	0.130065	0.0842523	0.159977	0.166047	0.147699	0.118869	0.117834	0.157991	0.0369492	0.160289
NA	4	0	NA	0.148429	FBgn0039286	dan	0.00220359	-0.000681391	-0.000792795	-0.00059245	-0.000571817	-0.000544606	-0.00108036	-0.00125314	0.0121168	-0.000472345	-0.00068278	-0.00198299	-0.00319651	-0.00402617	-0.00142689	-0.0013402	-0.0028406	-0.00189929	-0.00176645	-0.00227244	-0.00186249	-0.00239687	-0.00162791	-0.00338271	-0.00294907	-0.00252615	0.00438339	-0.00274289	0.00694247	0.002517	0.026859	-0.00024855	0.00734107	-0.00317049	-0.0030455	0.00317842	-0.000961618	-0.00274289	-0.00333056	-0.00302487	0.00125669	-0.00169387	0.000423025
NA	0	0	NA	0.174857	FBgn0015550	tap	0.00220359	-0.000681391	-0.000792795	-0.00059245	-0.000571817	-0.000544606	0.0247695	-0.00125314	-0.000630738	-0.000472345	-0.00068278	-0.00198299	0.0389964	0.00246869	-0.00142689	-0.0013402	0.010005	-0.00189929	-0.00176645	0.0146146	-0.00186249	-0.00239687	0.0345907	0.0279593	-0.00294907	0.0183486	0.0204706	0.0173616	0.0297501	0.002517	-0.00233395	-0.00024855	0.0171648	-0.00317049	0.0153648	0.022936	0.00585936	0.0195356	0.01483	0.00464067	0.0301305	-0.00169387	0.020222
NA	0	0	NA	0.0405714	FBgn0005659	Ets98B	-0.000386221	-0.000911769	8.81973e-05	0.000936572	0.00341735	-0.00286274	0.00818643	0.0234106	0.000787019	0.00906335	-0.00358905	-0.00620827	0.0103552	0.0485107	0.00848943	0.0515975	0.0202081	0.000212559	0.0168904	0.0351558	0.00216909	0.0104508	0.0587896	0.0393769	0.0163787	0.0665917	0.0221785	0.0222463	0.015871	-0.00439916	0.0159169	0.0234669	0.00170392	0.0760356	0.0205285	0.0366309	0.105619	0.0859598	0.0195086	0.0260385	0.00934589	0.0083074	0.0167051
NA	0	0	NA	0.068	FBgn0032473	kmg	0.000223089	0.00174845	-0.0015857	-0.00118498	-0.00114371	-0.00108929	-0.00216087	0.0207978	-0.00126156	-0.000944755	-0.00136565	0.022232	0.00151825	0.0406619	-0.00285397	0.0318989	0.0039533	-0.00379884	-0.00353313	0.0376753	-0.00372524	0.0131126	0.0933334	0.0206602	0.00434981	0.0575758	0.00474531	0.00456676	0.0138859	0.0126432	0.00263052	-0.000497134	-0.00496557	0.0331798	0.016923	0.028092	0.0526482	0.0390739	-0.000607625	0.00544894	0.00306885	-0.00338797	0.0116463
NA	0	0	NA	0.100429	FBgn0003944	Ubx	0.000579445	-0.000930075	3.6282e-05	-0.000532647	-0.0024121	-0.00229731	-0.00455728	-0.00164549	-0.000669055	0.00641529	-0.00288017	0.00186705	-0.00936389	0.00534012	-0.00601903	-0.00102298	0.00909014	0.000897896	-0.0026862	0.00888238	-0.00152304	0.00107902	-0.00120845	0.00776571	-0.00283392	-0.00304632	0.00215365	0.0151281	-0.00685674	0.000632544	-0.00300393	-0.00104846	0.00180588	0.00144378	-0.00134162	0.00723396	0.00686666	0.00670304	0.00297445	0.0111925	0.0066891	-0.00328896	0.0110642
NA	0	0	NA	0.0174286	FBgn0039225	Ets96B	-0.000828484	-0.000963654	0.00142888	-0.000837869	-0.00080869	-0.000770207	-0.00152789	-0.00177225	-0.000892018	-0.000668012	-0.000965619	0.00645762	-0.000791208	-0.005694	-0.00201797	-0.00422397	0.00506614	-0.00268606	0.00828561	-0.00321379	0.00453246	-0.00338977	-0.00230226	-0.00478398	-0.00417072	-0.0035726	0.000511383	0.0103372	-0.00170149	-0.00504843	-0.00330078	-0.000351511	0.00343553	-0.00448385	-0.00430708	0.00449507	-0.00497742	-0.00387912	0.00813155	-0.00427791	-0.00450498	0.00633138	-0.00322
NA	0	0	NA	0.0507143	FBgn0011276	HLH3B	-0.00143511	-0.00166925	-0.00194217	0.00368777	-0.00140082	-0.00133416	-0.00264663	0.00168726	-0.00154516	-0.00115714	-0.00167265	0.005838	-0.00352393	0.00869955	0.00664743	0.00747314	0.00353081	0.00310859	-0.00432738	0.00822282	-0.00456268	-0.00587178	0.000941291	0.0109083	0.0178798	0.0108576	0.00745413	-0.00671944	-0.00294734	0.0111364	0.00620169	-0.00060889	0.00194009	0.000838472	-0.00370235	0.00939977	0.00599916	0.00692484	0.0140855	-0.00115063	0.0157745	0.000889362	0.00912011
NA	2	0	NA	0.258143	FBgn0024244	drm	-0.00042383	-0.000231479	-0.000588393	-0.000307914	-0.000302271	0.000232221	-0.00123339	-0.00108958	2.6236e-05	-0.000539252	-0.000779494	-0.00149703	-0.0034949	0.00224801	-0.001629	0.014954	-0.00267892	-0.00216832	-0.00157024	-0.00209999	-0.00182964	-0.00273638	-0.000798268	-0.00363249	-0.0033668	-0.00288398	-0.0039432	0.0207036	-0.00294727	-0.00389716	-0.00266455	-0.000283757	-0.0025467	0.00841141	0.03317	-0.000651247	-0.00119766	0.0257266	0.00222265	-0.00322894	-0.00139355	0.0103494	0.00559374
NA	0	0	NA	NA	FBgn0053804	His1:CG33804	0.00114396	-0.000963654	-0.00112121	-0.000837869	-0.00080869	-0.000770207	-0.00152789	-0.00177225	-0.000892018	-0.000668012	-0.000965619	-0.00280444	-0.00452065	0.0126767	-0.00201797	-0.00189537	-0.00401731	-0.00268606	-0.00249819	0.00872742	-0.00263402	-0.00338977	-0.00230226	0.000756678	-0.00417072	0.00626805	0.00619919	-0.00387912	0.000602475	-0.000744385	-0.00330078	-0.000351511	-0.00351103	0.002968	-0.00430708	0.00449507	-0.0037716	-0.00387912	0.00385096	-0.00427791	0.000991985	-0.00239555	-0.00194724
NA	6	0	NA	0.145429	FBgn0003448	sna	0.00114396	-0.000963654	-0.00112121	-0.000837869	-0.00080869	-0.000770207	0.0167511	0.00646666	-0.000892018	-0.000668012	-0.000965619	0.00645762	0.0141266	-0.005694	-0.00201797	0.00509043	-0.00401731	-0.00268606	-0.00249819	-0.00321379	-0.00263402	0.00927162	0.0147717	-0.00478398	0.00307564	-0.0035726	0.011887	-0.00387912	0.00521041	0.00355966	0.00702072	-0.000351511	0.0103821	-0.00448385	-0.00430708	0.00449507	0.00225749	5.92848e-05	0.00385096	0.00656305	0.00570367	-0.00239555	0.00441652
NA	0	0	NA	0.0201429	FBgn0004895	FoxL1	-0.0010147	-0.00118026	0.00070896	-0.0010262	-0.000990461	-0.000943329	-0.00187132	-0.00217061	-0.00109252	-0.000818163	0.0064954	-0.0034348	0.000553525	-0.00322387	-0.00247155	-0.0023214	0.00249649	-0.00328982	-0.00305971	-0.00393616	-0.00322608	0.00101741	-0.00281974	0.0077128	0.00080858	-0.00437563	0.0075926	0.00105288	0.000737895	0.000845456	-0.0040427	-0.000430521	-0.00430021	-0.00244943	0.0106693	0.000942423	0.00424176	-0.00153527	-0.00227379	-0.00523947	0.00410033	0.00419167	0.00592884
NA	0	0	NA	0.0691429	FBgn0038391	GATAe	-0.000585813	-0.000681391	-0.000792795	-0.00059245	-0.000571817	-0.000544606	-0.00108036	-0.00125314	-0.000630738	-0.000472345	-0.00068278	-0.00198299	-0.00319651	-0.00402617	-0.00142689	-0.0013402	-0.0028406	-0.00189929	-0.00176645	-0.00227244	-0.00186249	-0.00239687	-0.00162791	-0.00338271	-0.00294907	-0.00252615	-0.0036602	-0.00274289	-0.00283223	-0.0035697	-0.00233395	-0.00024855	-0.00248261	-0.00317049	-0.0030455	0.00317842	-0.000961618	0.00282673	0.00272298	-0.00302487	-0.00429596	-0.00169387	-0.00137688
NA	0	0	NA	0.0134286	FBgn0036274	CG4328	-0.000585813	-0.000681391	-0.000792795	-0.00059245	-0.000571817	-0.000544606	-0.00108036	-0.00125314	-0.000630738	-0.000472345	-0.00068278	0.0111152	0.00735171	0.00896356	-0.00142689	-0.0013402	0.00358222	0.01711	-0.00176645	-0.00227244	-0.00186249	-0.00239687	-0.00162791	-0.00338271	-0.00294907	0.00443208	0.012427	-0.00274289	0.00368424	-0.000526348	0.0122625	-0.00024855	0.00734107	0.00209864	-0.0030455	-0.00472459	0.00244887	0.00282673	0.00272298	0.00464067	0.00125669	0.0106476	0.000423025
NA	0	0	NA	0.0602857	FBgn0027788	Hey	-0.000585813	-0.000681391	-0.000792795	-0.00059245	-0.000571817	-0.000544606	-0.00108036	-0.00125314	-0.000630738	-0.000472345	-0.00068278	0.0111152	0.0337223	-0.00402617	-0.00142689	-0.0013402	0.010005	-0.00189929	0.0134838	-0.00227244	-0.00186249	0.00655588	-0.00162791	0.00445279	-0.00294907	0.00443208	-0.0036602	0.00730934	0.00368424	-0.0035697	-0.00233395	-0.00024855	0.00734107	-0.00317049	0.00615965	0.0110814	-0.000961618	0.00282673	-0.00333056	-0.00302487	0.00458828	-0.00169387	0.000423025
NA	0	0	NA	0.0284286	FBgn0030058	CG11294	-0.000585813	-0.000681391	-0.000792795	-0.00059245	-0.000571817	-0.000544606	-0.00108036	0.0103982	-0.000630738	-0.000472345	-0.00068278	-0.00198299	-0.00319651	0.0219533	-0.00142689	0.00524592	0.00358222	-0.00189929	-0.00176645	-0.00227244	-0.00186249	-0.00239687	-0.00162791	0.00445279	0.0380416	0.00443208	-0.0036602	-0.00274289	-0.00283223	-0.000526348	-0.00233395	-0.00024855	-0.00248261	0.0126369	0.0153648	0.00712993	-0.000961618	-0.00274289	-0.00333056	0.00464067	-0.00318543	-0.00169387	0.000423025
NA	0	0	NA	0.923857	FBgn0020378	Sp1	-0.000585813	-0.000681391	-0.000792795	-0.00059245	-0.000571817	-0.000544606	-0.00108036	-0.00125314	-0.000630738	-0.000472345	-0.00068278	-0.00198299	0.0126258	0.00246869	0.0234154	0.0250043	-0.0028406	0.01711	-0.00176645	-0.00227244	0.00827222	0.00655588	-0.00162791	0.00445279	-0.00294907	0.00443208	-0.0036602	-0.00274289	0.00694247	0.0086037	0.026859	-0.00024855	0.00734107	0.00209864	-0.0030455	0.0110814	0.00926985	0.0195356	0.00272298	0.00464067	0.00347775	-0.00169387	0.00222293
NA	0	0	NA	0.101857	FBgn0259162	RunxB	-0.000585813	-0.000681391	-0.000792795	-0.00059245	-0.000571817	-0.000544606	-0.00108036	-0.00125314	-0.000630738	-0.000472345	-0.00068278	-0.00198299	0.00735171	0.00246869	-0.00142689	0.00195286	-0.0028406	-0.00189929	-0.00176645	-0.00227244	-0.00186249	-0.00239687	-0.00162791	-0.00338271	-0.00294907	0.00443208	-0.0036602	-0.00274289	0.00368424	-0.0035697	-0.00233395	-0.00024855	0.00734107	0.00209864	-0.0030455	-0.00472459	0.000743626	0.00839635	-0.00333056	-0.00302487	-0.000964372	-0.00169387	-0.00137688
NA	1	0	-4.51219	0.0434286	FBgn0004567	slp2	-0.000585813	-0.000681391	-0.000792795	-0.00059245	-0.000571817	-0.000544606	-0.00108036	-0.00125314	-0.000630738	-0.000472345	-0.00068278	-0.00198299	-0.00319651	-0.00402617	-0.00142689	0.00524592	0.00358222	-0.00189929	-0.00176645	-0.00227244	-0.00186249	-0.00239687	-0.00162791	-0.00338271	-0.00294907	-0.00252615	-0.0036602	-0.00274289	-0.00283223	-0.0035697	0.0122625	-0.00024855	0.00734107	-0.00317049	-0.0030455	0.00317842	-0.000961618	-0.00274289	0.00877651	-0.00302487	0.000146158	0.0106476	0.00402283
NA	0	0	NA	0	FBgn0015381	dsf	-0.000585813	-0.000681391	-0.000792795	-0.00059245	-0.000571817	-0.000544606	-0.00108036	-0.00125314	-0.000630738	-0.000472345	-0.00068278	-0.00198299	0.0020776	-0.00402617	-0.00142689	0.00524592	-0.0028406	0.01711	-0.00176645	-0.00227244	-0.00186249	-0.00239687	-0.00162791	0.00445279	-0.00294907	0.00443208	0.00438339	-0.00274289	0.0102007	-0.000526348	-0.00233395	-0.00024855	0.00734107	0.0126369	-0.0030455	-0.000773086	-0.000961618	0.00282673	0.01483	-0.00302487	0.00236722	-0.00169387	0.000423025
NA	0	0	NA	0.0265714	FBgn0039683	dmrt99B	-0.000585813	-0.000681391	-0.000792795	-0.00059245	-0.000571817	-0.000544606	-0.00108036	0.0103982	-0.000630738	-0.000472345	-0.00068278	-0.00198299	-0.00319651	0.0219533	-0.00142689	0.00524592	0.010005	-0.00189929	-0.00176645	-0.00227244	-0.00186249	-0.00239687	-0.00162791	-0.00338271	0.00729858	-0.00252615	0.012427	-0.00274289	-0.00283223	0.011647	0.0122625	-0.00024855	-0.00248261	0.00209864	-0.0030455	0.00317842	0.00244887	-0.00274289	0.00877651	-0.00302487	0.00569881	-0.00169387	0.00222293
NA	0	0	NA	0.0471429	FBgn0035643	CG13287	-0.000585813	-0.000681391	-0.000792795	-0.00059245	-0.000571817	-0.000544606	-0.00108036	-0.00125314	-0.000630738	-0.000472345	-0.00068278	-0.00198299	-0.00319651	0.00896356	-0.00142689	-0.0013402	-0.0028406	0.01711	-0.00176645	-0.00227244	-0.00186249	-0.00239687	-0.00162791	0.00445279	0.00729858	-0.00252615	0.00438339	-0.00274289	0.00368424	0.0086037	-0.00233395	-0.00024855	0.0171648	0.00736778	-0.0030455	0.0110814	0.00244887	0.00282673	0.00272298	-0.00302487	0.0112515	0.0106476	0.0148222
NA	0	0	NA	0.0232857	FBgn0002573	sens	-0.000585813	-0.000681391	-0.000792795	-0.00059245	-0.000571817	-0.000544606	-0.00108036	-0.00125314	-0.000630738	-0.000472345	-0.00068278	0.0111152	-0.00319651	-0.00402617	-0.00142689	0.00853898	0.010005	0.01711	0.0134838	0.0146146	-0.00186249	-0.00239687	-0.00162791	0.0122883	-0.00294907	-0.00252615	0.012427	0.00730934	0.0102007	-0.000526348	-0.00233395	-0.00024855	-0.00248261	0.00736778	-0.0030455	-0.000773086	0.00415411	0.00282673	0.0329907	0.00464067	0.0134725	-0.00169387	0.00942254
NA	1	0	NA	0.0592857	FBgn0001148	gsb	-0.000585813	-0.000681391	-0.000792795	-0.00059245	-0.000571817	-0.000544606	-0.00108036	0.0103982	-0.000630738	-0.000472345	-0.00068278	0.0111152	0.0020776	-0.00402617	-0.00142689	0.00195286	-0.0028406	-0.00189929	0.0134838	0.0146146	0.00827222	0.00655588	-0.00162791	0.00445279	-0.00294907	-0.00252615	0.012427	-0.00274289	0.00368424	0.00556035	-0.00233395	-0.00024855	0.00734107	-0.00317049	-0.0030455	0.0110814	0.000743626	-0.00274289	0.00877651	0.0123062	0.014583	-0.00169387	0.0130223
NA	0	0	NA	0.0861429	FBgn0000137	ase	-0.000585813	-0.000681391	-0.000792795	-0.00059245	-0.000571817	-0.000544606	-0.00108036	-0.00125314	-0.000630738	-0.000472345	-0.00068278	-0.00198299	0.0020776	0.00246869	-0.00142689	0.0151251	0.00358222	-0.00189929	-0.00176645	0.0146146	0.00827222	-0.00239687	-0.00162791	0.0122883	0.0175462	-0.00252615	0.00438339	-0.00274289	0.00368424	0.00556035	-0.00233395	-0.00024855	-0.00248261	-0.00317049	-0.0030455	-0.00472459	0.00415411	0.00839635	-0.00333056	0.00464067	0.00680934	-0.00169387	0.00402283
NA	0	0	NA	0.00357143	FBgn0040345	CG3708	-0.000585813	-0.000681391	-0.000792795	-0.00059245	-0.000571817	-0.000544606	-0.00108036	-0.00125314	-0.000630738	-0.000472345	-0.00068278	-0.00198299	-0.00319651	-0.00402617	-0.00142689	-0.00463326	-0.0028406	-0.00189929	-0.00176645	-0.00227244	-0.00186249	0.00655588	0.0104449	-0.00338271	-0.00294907	0.0113903	-0.0036602	-0.00274289	0.000426005	0.002517	-0.00233395	-0.00024855	-0.00248261	0.00209864	-0.0030455	-0.00472459	0.0126803	0.00282673	-0.00333056	0.00464067	0.00125669	-0.00169387	-0.00317678
NA	0	0	NA	0.0152857	FBgn0029955	CG15478	-0.000585813	-0.000681391	-0.000792795	-0.00059245	-0.000571817	-0.000544606	0.0247695	-0.00125314	-0.000630738	-0.000472345	-0.00068278	-0.00198299	0.0126258	0.0154584	-0.00142689	0.00195286	0.00358222	-0.00189929	0.028734	-0.00227244	-0.00186249	0.00655588	-0.00162791	-0.00338271	0.00729858	0.00443208	0.00438339	-0.00274289	0.0102007	0.002517	-0.00233395	-0.00024855	0.00734107	-0.00317049	0.00615965	-0.00472459	0.00585936	-0.00274289	0.01483	-0.00302487	0.00791987	-0.00169387	0.00222293
NA	1	0	NA	0.00971429	FBgn0008636	hbn	-0.000585813	-0.000681391	-0.000792795	-0.00059245	-0.000571817	-0.000544606	-0.00108036	-0.00125314	-0.000630738	-0.000472345	-0.00068278	-0.00198299	-0.00319651	-0.00402617	-0.00142689	-0.00463326	0.010005	-0.00189929	-0.00176645	-0.00227244	-0.00186249	-0.00239687	-0.00162791	0.00445279	-0.00294907	-0.00252615	0.00438339	0.0173616	0.000426005	0.002517	-0.00233395	-0.00024855	-0.00248261	-0.00317049	-0.0030455	0.0110814	0.00415411	-0.00274289	-0.00333056	0.00464067	0.00236722	-0.00169387	0.00222293
NA	0	0	NA	0.0361429	FBgn0031388	CG12674	-0.000585813	-0.000681391	-0.000792795	-0.00059245	-0.000571817	-0.000544606	-0.00108036	-0.00125314	-0.000630738	-0.000472345	-0.00068278	0.0242135	-0.00319651	0.00246869	-0.00142689	-0.0013402	-0.0028406	-0.00189929	-0.00176645	0.0146146	0.00827222	-0.00239687	-0.00162791	0.0122883	-0.00294907	0.0113903	-0.0036602	-0.00274289	0.00694247	-0.0035697	-0.00233395	-0.00024855	-0.00248261	-0.00317049	0.00615965	0.00712993	0.00585936	-0.00274289	0.00272298	-0.00302487	-0.0020749	-0.00169387	-0.00137688
NA	29	0	NA	0.192	FBgn0000227	Bsg25A	-0.000585813	-0.000681391	-0.000792795	-0.00059245	-0.000571817	-0.000544606	-0.00108036	-0.00125314	-0.000630738	-0.000472345	-0.00068278	-0.00198299	0.0020776	0.00246869	-0.00142689	0.00853898	0.00358222	-0.00189929	-0.00176645	-0.00227244	-0.00186249	0.0244614	-0.00162791	0.0201238	0.0277939	0.00443208	0.012427	-0.00274289	-0.00283223	-0.0035697	-0.00233395	-0.00024855	-0.00248261	0.0337135	0.00615965	0.0268875	0.000743626	0.0251052	-0.00333056	-0.00302487	0.0212462	-0.00169387	0.0184221
NA	0	0	-5.73231	0.035	FBgn0024288	Sox100B	-0.000653954	-0.000760649	-0.000885012	-0.000661363	-0.00063833	-0.000607954	-0.00120603	-0.00139891	-0.000704104	-0.000527288	-0.0007622	-0.000589006	-0.00291415	-0.00449449	-0.00159286	0.00177156	-0.00237436	-0.00212021	-0.00197192	0.00165241	-0.00207914	-0.00156522	-0.00181726	-0.00377618	-0.00202103	-0.00281999	-0.00308826	-0.0018151	-0.00316167	-0.00322995	-0.00260543	-0.000277461	-0.00277139	-0.00288572	-0.00225798	0.00452838	-0.000438941	0.00315553	0.00303971	-0.00242592	-0.00396919	-0.000360122	-0.00109053
NA	0	0	NA	0.007	FBgn0053557	CG33557	-0.000674155	-0.000784145	-0.00091235	-0.000681792	-0.000658048	-0.000626734	-0.00124328	-0.00144212	-0.000725854	-0.000543576	-0.000785744	-0.00228203	-0.00367855	-0.00463333	-0.00164206	-0.00533196	-0.00326897	-0.00218571	-0.00203283	-0.00261513	-0.00214336	0.00607268	-0.0018734	-0.00389282	-0.0033938	-0.0029071	-0.00421216	-0.00315652	-0.00325933	-0.00410801	-0.00268591	-0.000286032	-0.002857	-0.00364861	-0.00350476	-0.0015393	-0.00166732	-0.00315652	-0.00383281	-0.00348103	-0.0049438	-0.00194931	-0.00572717
NA	0	0	NA	0.229714	FBgn0028999	nerfin-1	0.000590559	-0.00243118	-0.00351571	0.00162343	-0.000763189	-0.00288356	0.0040561	-2.535e-05	0.00148147	0.00767548	-0.00110049	0.0192228	0.00900573	0.0216683	0.00653789	0.0122081	0.0201815	0.00432226	0.0194851	0.0167078	-0.000279158	0.0245541	0.0096443	0.0146863	0.0173282	0.00899309	0.0125618	0.0120891	0.0096491	0.0202328	0.00420333	-0.00131601	0.0147198	0.0160937	0.0117257	0.0205651	0.0287667	0.0212861	0.0304435	0.0144244	0.0303838	-0.00196738	0.022321
NA	0	0	NA	0.177571	FBgn0037937	Fer3	-0.000828484	-0.000963654	-0.00112121	-0.000837869	-0.00080869	-0.000770207	-0.00152789	0.00646666	-0.000892018	-0.000668012	-0.000965619	0.0157197	-0.00452065	0.021862	-0.00201797	0.0237192	0.00506614	-0.00268606	-0.00249819	-0.00321379	-0.00263402	0.00294093	0.0233087	0.0229193	0.0248147	0.021029	0.000511383	-0.00387912	-0.00400546	-0.000744385	-0.00330078	-0.000351511	0.00343553	0.0402273	-0.00430708	0.0240545	0.0143157	0.0079361	0.00385096	-0.00427791	0.0159123	-0.00239555	0.0107803
NA	0	1	NA	0.0427143	FBgn0043865	SA-2	-0.000828484	-0.000963654	-0.00112121	-0.000837869	-0.00080869	-0.000770207	-0.00152789	0.00646666	-0.000892018	-0.000668012	-0.000965619	0.00645762	-0.000791208	0.00808401	-0.00201797	-0.00189537	-0.00401731	-0.00268606	-0.00249819	-0.00321379	0.0116989	-0.00338977	-0.00230226	0.000756678	0.00307564	0.00626805	-0.00517642	-0.00387912	0.00290644	-0.00504843	0.00702072	-0.000351511	-0.00351103	0.002968	-0.00430708	-0.00388753	-0.00256578	-0.00387912	-0.000429636	0.00656305	0.00177727	-0.00239555	0.00314377
NA	3	0	NA	0.0394286	FBgn0003720	tll	-0.000828484	-0.000963654	-0.00112121	-0.000837869	-0.00080869	-0.000770207	-0.00152789	-0.00177225	-0.000892018	-0.000668012	-0.000965619	-0.00280444	0.00666768	0.0172694	-0.00201797	0.00741903	0.000524419	0.0241978	-0.00249819	-0.00321379	0.0331984	-0.00338977	-0.00230226	0.011838	-0.00417072	-0.0035726	0.00619919	0.0103372	0.00521041	0.00571168	-0.00330078	-0.000351511	0.00343553	0.002968	0.00871125	0.0100835	0.011904	5.92848e-05	0.00813155	0.00114257	0.00648895	-0.00239555	0.00568927
NA	0	0	NA	0.002	FBgn0036285	toe	-0.000828484	-0.000963654	-0.00112121	-0.000837869	-0.00080869	-0.000770207	-0.00152789	0.00646666	-0.000892018	-0.000668012	-0.000965619	-0.00280444	-0.000791208	-0.005694	-0.00201797	0.00509043	-0.00401731	0.0107559	0.00828561	-0.00321379	-0.00263402	0.00294093	-0.00230226	-0.00478398	-0.00417072	0.00134773	0.00619919	-0.00387912	-0.00170149	-0.000744385	-0.00330078	-0.000351511	0.00343553	0.002968	-0.00430708	-0.00109333	0.00466912	-0.00387912	-0.000429636	0.0119835	0.0119859	-0.00239555	0.00696202
NA	0	0	NA	0.00928571	FBgn0019809	gcm2	-0.000828484	-0.000963654	-0.00112121	-0.000837869	-0.00080869	-0.000770207	-0.00152789	-0.00177225	-0.000892018	-0.000668012	-0.000965619	-0.00280444	-0.000791208	-0.005694	-0.00201797	0.00509043	0.000524419	-0.00268606	-0.00249819	-0.00321379	-0.00263402	-0.00338977	-0.00230226	-0.00478398	-0.00417072	-0.0035726	-0.00517642	0.00322904	0.00521041	0.00140764	0.00702072	-0.000351511	-0.00351103	-0.000757928	-0.00430708	0.00728927	-0.00135996	-0.00387912	-0.00471023	-0.00427791	0.000991985	-0.00239555	0.00441652
NA	0	0	NA	0.113857	FBgn0030009	CG15336	0.000386471	-0.000564348	-0.00170571	-0.00205282	0.0014764	-0.00188704	0.00372067	0.00238647	-0.00218549	-0.00163666	0.001474	0.0271677	0.0269963	0.00292782	0.00222903	0.0305382	0.00313942	0.0098857	-0.00612068	0.0213826	-0.000600738	0.00203524	0.00830338	0.0290036	0.00161749	0.00732034	0.00125291	0.0253266	0.00994334	0.00257002	0.00877171	-0.000861219	0.0169269	0.014879	0.00805318	0.022423	0.0188253	0.0178356	0.00943503	0.0249334	0.0200668	0.00838505	0.0165376
NA	0	0	NA	0.0514286	FBgn0051632	sens-2	0.00168189	-0.00376772	-0.0033345	0.00144782	0.00306993	-0.00160769	0.00390929	0.0101142	0.00125544	-0.00324163	-0.00274404	0.0284677	0.0558444	0.0226324	0.011972	0.051389	0.0489682	0.028601	0.0145989	0.0189259	0.0153351	0.0279975	0.00821932	0.014541	0.0201622	0.0395609	0.0418276	0.0178711	0.0528784	0.0288277	0.0202153	-0.00170576	0.0460773	0.00517	0.0328638	0.0321988	0.0489267	0.0307851	0.022223	0.0441605	0.0455963	0.0172084	0.0410117
NA	0	0	NA	0.0967143	FBgn0002576	lz	0.000842688	-0.00166925	-0.00194217	-0.00145136	-0.00140082	-0.00133416	-0.00264663	0.020716	-0.00154516	-0.00115714	-0.00167265	0.000490067	0.00939642	0.0140032	-0.00349554	0.0209185	0.00877562	0.00310859	0.00189921	0.00132793	0.00371322	0.012405	0.0896684	0.0205059	0.00951171	0.0193806	0.0140224	0.0138019	0.0223287	0.012379	0.0121613	-0.00060889	-0.00608183	0.0503198	0.0188481	0.0174667	0.045685	0.0273913	0.0140855	0.00510897	0.00670598	0.000889362	0.0179388
NA	0	0	NA	0.0395714	FBgn0013751	Awh	-0.0010147	-0.00118026	-0.00137322	-0.0010262	-0.000990461	-0.000943329	0.0130538	0.00455659	-0.00109252	-0.000818163	-0.00118266	0.00412781	0.00359867	-0.00697386	-0.00247155	0.010988	0.00249649	-0.00328982	-0.00305971	-0.00393616	-0.00322608	0.00618652	-0.00281974	0.00318877	0.00080858	-0.000358104	-0.00633994	-0.00475104	-0.00302456	-0.00266886	-0.0040427	-0.000430521	-0.00430021	0.0066774	-0.00527519	0.00322393	-0.00265022	0.00489626	-0.00227379	-0.00523947	-0.000388029	-0.00293401	-0.00446337
NA	0	0	NA	0.362	FBgn0037584	CG7963	-0.0010147	-0.00118026	-0.00137322	-0.0010262	-0.000990461	-0.000943329	0.0130538	-0.00217061	-0.00109252	-0.000818163	-0.00118266	0.00412781	0.0157793	0.0042761	-0.00247155	-0.00422273	-0.0012119	-0.00328982	0.00574542	0.00581401	-0.00322608	-0.00415169	0.00415084	-0.00133526	0.00672534	-0.000358104	0.00294842	0.00105288	0.000737895	0.00611693	0.00438496	-0.000430521	-0.00430021	0.000592849	0.00535447	-0.00133908	0.00227262	-0.00153527	0.00471655	0.00361234	0.00794749	-0.00293401	0.0038504
NA	0	0	NA	0.0635714	FBgn0038402	Fer2	-0.0010147	-0.00118026	-0.00137322	-0.0010262	-0.000990461	-0.000943329	-0.00187132	-0.00217061	-0.00109252	-0.000818163	-0.00118266	-0.0034348	-0.00249162	0.0042761	-0.00247155	0.0128893	0.00249649	-0.00328982	0.00574542	-0.00393616	-0.00322608	0.00618652	-0.00281974	0.0077128	0.00672534	0.00365942	0.00294842	-0.00475104	0.0082628	0.00787409	0.00438496	-0.000430521	0.0127157	0.00971967	-0.00527519	0.00322393	-0.00068108	-0.00153527	0.00122138	0.00803824	0.00217675	-0.00293401	0.00281118
NA	0	0	NA	0.005	FBgn0264005	Hmx	-0.0010147	-0.00118026	-0.00137322	-0.0010262	-0.000990461	-0.000943329	-0.00187132	0.00455659	-0.00109252	-0.000818163	-0.00118266	-0.0034348	0.00359867	0.00802608	-0.00247155	0.00718528	0.00249649	-0.00328982	0.00574542	0.00581401	0.00262546	0.0165247	0.00415084	0.0077128	0.00672534	0.00767694	0.0122368	0.0068568	0.00261912	0.00260261	-0.0040427	-0.000430521	-0.00430021	0.000592849	-0.00527519	0.0191945	0.00227262	0.00489626	0.0186972	0.0124641	0.00858868	-0.00293401	0.00904651
NA	0	0	NA	0.00614286	FBgn0003130	Poxn	-0.0010147	-0.00118026	-0.00137322	-0.0010262	0.00592359	-0.000943329	0.0130538	0.00455659	-0.00109252	-0.000818163	-0.00118266	-0.0034348	0.00359867	0.000526113	-0.00247155	-0.00042006	0.00991326	-0.00328982	0.00574542	-0.00393616	-0.00322608	0.00618652	0.00415084	-0.00133526	-0.00510818	-0.00437563	0.0075926	0.0068568	-0.00490578	-0.00266886	-0.0040427	-0.000430521	-0.00430021	-0.00244943	-0.00527519	-0.00362059	0.0062109	0.0016805	0.0117069	0.00361234	0.00281794	-0.00293401	-0.00238493
NA	0	3	NA	4.62329	FBgn0001983	wor	-0.0010147	-0.00118026	-0.00137322	-0.0010262	-0.000990461	-0.000943329	0.0130538	-0.00217061	-0.00109252	-0.000818163	-0.00118266	-0.0034348	-0.00249162	0.00802608	-0.00247155	0.00148128	-0.00492029	-0.00328982	-0.00305971	0.00581401	-0.00322608	0.00618652	-0.00281974	-0.00133526	0.0244756	-0.00437563	0.0122368	0.0068568	-0.00114333	0.00260261	0.00438496	-0.000430521	0.00137175	-0.0054917	3.96395e-05	0.00550544	0.00128806	-0.00475104	0.00821172	0.00361234	0.0066651	-0.00293401	0.00488962
NA	0	0	NA	0.182714	FBgn0002931	net	-0.00100689	0.000461622	-0.0024226	-0.00195505	-0.00093974	0.0105764	-0.0030931	0.033289	-0.000110884	-0.00319367	0.00188326	0.0367415	0.0737669	0.0807105	0.0328499	0.0818779	0.0582294	0.047551	0.0402335	0.0300316	0.0187795	0.0239058	0.0283322	0.0626595	0.0443392	0.0826818	0.0623996	0.0526962	0.0803831	0.0405702	0.019891	0.00459015	0.039232	0.0472404	0.031899	0.062693	0.176028	0.0826318	0.0184109	0.0601016	0.0575291	0.0217239	0.0645884
NA	0	0	NA	0.316	FBgn0053288	CG33288	-0.00276747	0.00272153	-0.00322139	-0.0016858	0.000264282	0.00127139	-0.00260981	0.00150394	-0.00189936	-0.00295235	-5.13696e-06	0.0085976	0.00875952	0.0143894	0.00700695	0.0153728	0.00386177	0.00945461	0.00117954	-0.00337796	0.00460124	0.0208893	0.0014342	0.0190413	0.0144143	0.013205	0.0222415	0.000577259	0.00684019	0.0152445	0.0158231	0.0107833	0.012822	0.0181842	0.0222722	0.0148	0.0163996	0.0328428	0.0121688	0.0142637	0.0274327	0.0032581	0.0245674
NA	0	0	NA	0.00514286	FBgn0003129	Poxm	-0.00114895	-0.0013364	-0.0015549	-0.00116196	-0.0011215	-0.00106813	-0.0021189	-0.00245778	-0.00123706	-0.000926405	-0.00133913	-0.00388922	-0.00523488	-0.00152733	-0.00279853	0.00641358	-0.00305183	-0.00372506	-0.00346451	-0.00445691	-0.00365289	-0.00118917	0.00154288	-0.00356093	-0.00377412	-0.00495452	-0.00717871	0.0320795	-0.00491578	-0.00580743	-0.00171476	-0.000487479	-0.00101571	0.00928319	0.0247186	0.00390879	-0.0038927	0.041592	-0.000595823	0.00308796	-0.00232702	0.0063599	0.000829674
NA	1	0	NA	0.0432857	FBgn0000576	ems	-0.00117171	-0.00136287	-0.0015857	-0.00118498	-0.00114371	-0.00108929	-0.00216087	-0.00250646	-0.00126156	-0.000944755	0.00528389	-0.00396625	-0.00111899	0.00169007	-0.00285397	-0.00268058	-0.00568159	-0.00379884	-0.00353313	-0.0045452	-0.00372524	-0.000317393	-0.00325603	-0.00676588	-0.000774371	-0.0015733	-0.0073209	-0.000459693	-0.00240639	-0.0056181	-0.00466821	-0.000497134	-5.33908e-05	0.00156283	-0.00609141	-0.00352216	0.00234003	-0.00270116	0.0115003	-0.00221712	-0.00526069	-0.00338797	-0.00545398
NA	0	0	NA	0.123143	FBgn0001323	knrl	-0.00117171	-0.00136287	-0.0015857	-0.00118498	-0.00114371	-0.00108929	-0.00216087	-0.00250646	-0.00126156	-0.000944755	-0.00136565	0.00258331	-0.00111899	-0.00480524	0.00956802	-0.00762051	0.000741674	-0.00379884	-0.00353313	-0.0045452	0.0114779	-0.000317393	0.00881764	-0.00284786	-0.00589855	-0.0015733	-0.00329883	-0.000459693	0.000852067	-0.00409632	-0.00466821	-0.000497134	-5.33908e-05	-0.00634142	-0.00609141	-0.00154628	-0.00362873	8.38451e-05	-0.0036346	-0.00221712	-0.00248418	0.00278318	0.00174612
NA	0	0	NA	0.0104286	FBgn0038978	tHMG1	-0.00029621	-0.00166925	-0.00194217	-0.00145136	-0.00140082	-0.00133416	-0.00264663	-0.00306991	-0.00154516	-0.00115714	-0.00167265	0.005838	-0.00137054	0.0246105	0.00664743	0.0128513	-0.00433641	-0.00465282	-0.00432738	0.0151177	-0.00456268	0.0160604	0.000941291	0.0269043	0.0471683	0.0222216	0.00745413	0.0179062	0.00503457	0.00740865	0.00620169	-0.00060889	0.009962	0.00944391	0.0113313	0.0142399	0.0261902	0.0205691	0.0190288	0.020758	0.0252963	0.000889362	0.0179388
NA	0	0	NA	0	FBgn0008651	lbl	-0.00175776	-0.00204454	2.5808e-05	-0.00177767	-0.00171576	-0.00163412	-0.00324167	-0.00376012	-0.00189256	-0.00141729	-0.00204871	-0.00158319	0.0132674	-0.00341932	-0.00428144	0.0179364	4.19716e-05	-0.00569891	0.00995272	0.0044415	0.00116921	0.00176245	0.00316543	0.0133608	0.0048172	0.00401933	0.0158342	-0.00152746	0.00453707	0.0105963	0.00272963	-0.000745786	-0.000898885	0.00981047	-0.00300027	0.00690218	0.0124646	0.00662486	0.00817042	0.0113689	0.0122864	0.0113757	0.0156711
NA	0	0	NA	0.0652857	FBgn0285879	disco-r	-0.00118141	-0.0018162	-0.00165832	-0.00112432	-0.00143771	-0.00139555	-0.00253435	0.00457271	0.000366203	-0.00174578	-0.00233594	-0.00658999	-0.00839179	0.00252747	0.0129494	0.0109805	-0.00660275	-0.00621524	0.00444298	-0.00673133	-0.00202281	-0.00696436	0.0133985	-0.0108444	-0.00800847	0.0155956	-0.00252151	0.0387849	-0.00499822	-0.01036	-0.000595758	-0.000918635	-0.00792845	0.0113987	-0.00567231	0.0218368	0.0446771	0.067096	-0.0032577	-0.00123133	-0.00591419	-0.00556411	0.0136749
NA	1	0	NA	0.139429	FBgn0000659	fkh	-0.00131004	-0.00152377	-0.00177291	-0.00132488	-0.00127874	-0.00121789	-0.00241598	-0.00205793	-0.0014105	-0.00105629	-0.00152688	-0.000250051	-0.00411544	-0.00111901	-1.63858e-05	0.000159031	-0.00183821	-0.00181819	-0.00200147	-0.000765913	-0.00157487	-0.0013559	-0.00132631	-0.00255828	0.00780976	-0.000314136	0.000551656	-0.00292248	-0.000920955	-0.00137151	0.00130899	0.00436251	-0.00115812	0.00401981	-0.000929071	0.00837019	0.00275249	0.00703306	0.0064761	0.00107201	-0.000311751	0.00252036	0.00301604
NA	0	0	NA	0.0351429	FBgn0039411	dysf	0.000580316	-0.00226043	-0.00263	-0.00196538	-0.00189693	-0.00180667	0.00421184	0.00989807	-0.0020924	-0.00156695	-0.00226504	0.00132199	0.014845	-0.00160402	0.00275841	0.0183958	0.00607261	-0.000567834	0.00333836	-0.00244576	0.00299068	0.00284854	0.00552241	0.0171346	0.00566924	0.00421058	0.0193929	0.0090901	0.0181177	0.0138567	0.00106141	-0.000824535	0.000652104	0.0260308	0.00377737	0.0129274	0.0456654	0.0160961	0.0163356	0.0130831	0.0118719	0.0055466	0.0117168
NA	0	0	NA	0.0372857	FBgn0030417	CG15725	-0.00219256	-0.000886835	-0.00103904	-0.0022174	-0.00214018	-0.00203833	0.00286718	0.00153951	-0.0023607	-0.00176788	-0.00255548	0.00308318	0.000726055	0.00923974	0.00130084	0.004668	0.00482202	-0.00202664	-0.00253438	-0.00399063	-0.00697087	-0.0065775	-0.0028653	-9.22148e-05	-7.92393e-05	0.0017065	0.00135336	-0.00220389	0.00769183	0.00860693	0.00687348	0.0196488	0.00121323	0.00926338	-0.00401586	-0.00289348	0.00369498	0.00313486	0.0085731	-0.00312415	0.00262526	0.00025898	0.00831989
NA	0	0	NA	0.0221429	FBgn0037675	HP1e	-0.00143511	-0.00166925	-0.00194217	-0.00145136	-0.00140082	-0.00133416	0.00790773	0.00168726	-0.00154516	-0.00115714	-0.00167265	-0.00485787	0.00939642	0.000744087	-0.00349554	-0.00328317	0.00353081	0.01087	-0.00432738	-0.00556696	-0.00456268	-0.00587178	-0.00398799	-0.00828685	-0.00304048	0.0108576	-0.00239833	-0.00261517	-0.00560798	0.00119574	-0.00571763	-0.00060889	-0.00207087	-0.00776697	5.60625e-05	-0.00189388	0.000429226	-0.0044454	-0.00321585	0.00197917	0.00353202	-0.00414959	0.0017712
NA	1	0	NA	0.0158571	FBgn0003117	pnr	-0.00143511	-0.00166925	-0.00194217	-0.00145136	-0.00140082	0.00462135	-0.00264663	-0.00306991	-0.00154516	-0.00115714	-0.00167265	0.005838	0.000782856	0.00604773	-0.00349554	-0.00328317	0.00353081	-0.00465282	-0.00432738	0.00132793	-0.000424728	-0.00587178	0.0255877	0.00450991	-0.00722455	0.00517555	0.000885821	0.0014891	0.00503457	-0.0037746	0.000242029	-0.00060889	0.00595105	0.00298983	-0.00746076	-0.000280502	0.0032142	-0.00217135	-0.000744219	0.00197917	0.00217175	0.000889362	0.0017712
NA	0	0	NA	0.0361429	FBgn0011758	B-H1	-0.00143511	-0.00166925	-0.00194217	-0.00145136	-0.00140082	0.00462135	-0.00264663	0.00644444	-0.00154516	-0.00115714	-0.00167265	-0.00485787	-0.00352393	-0.00455955	-0.00349554	0.0061286	-0.00433641	0.01087	0.00189921	-0.00556696	-0.00456268	0.00143894	-0.00398799	-0.00188847	-0.00304048	-0.00618849	-0.00239833	0.0014891	-0.00161702	-0.0037746	0.00620169	-0.00060889	-0.00207087	0.000838472	0.00757288	-0.00350726	-0.00305198	-0.00217135	-0.00568747	-0.00428043	0.00262517	-0.00414959	0.000301423
NA	0	1	NA	0.0911429	FBgn0045852	ham	-0.00038711	-0.00242573	-0.00201953	-0.00197734	0.00343676	-0.000504979	-0.00338972	0.00338996	0.00259941	0.00168843	-0.00137718	-0.00682978	-0.00747341	0.00440111	0.0115031	0.00519145	-0.00344369	-0.00367773	0.00950223	-0.00362874	-0.000853342	-0.00245017	0.0180972	-0.00262555	-0.00840144	0.0103985	0.0023796	0.0247315	-0.00567867	-0.00871851	0.000486272	-0.00122335	-0.00342809	0.0158307	-0.00675209	0.0129919	0.0346892	0.0479721	-0.00284957	0.00111815	-0.00938438	-0.00465569	0.00959886
NA	0	0	NA	0.0548571	FBgn0001170	H2.0	-0.000339474	-0.000499543	-0.00342193	-0.00255718	-0.00246812	0.00623459	-0.00466314	0.00144886	-0.00272244	-0.00203878	-0.00294707	0.00172006	0.00689801	0.00173577	0.0133368	0.000676139	0.0104214	0.00672025	0.00135157	0.000130935	-0.00207392	0.0124887	-0.0070265	0.0146076	0.0134079	0.0068436	0.00471696	0.00393847	0.00567424	-0.00286895	-0.00148273	-0.00107281	-0.00686096	0.0100921	0.0193628	0.0106179	-0.00281238	0.00783005	0.00225176	0.0125108	0.0115249	0.00237409	0.00606347
NA	4	0	NA	0.096	FBgn0001320	kni	-0.00240979	-0.00162219	-0.0019021	-0.000929016	0.00558225	0.00195516	-0.00442661	0.00506732	0.0040435	-0.00347521	0.0112831	0.0032564	-0.00555327	0.0022347	0.0233488	0.0210979	0.00535346	-0.00361387	0.00362606	-0.00521509	0.0028669	0.00798089	0.00776163	0.0167472	0.0187928	0.00511521	0.0136195	0.00858095	0.00668566	0.00193254	0.0166367	0.00865923	0.00850352	0.0211837	0.0102018	0.0212312	0.0333513	0.0177618	0.00683744	0.0216101	0.0228635	0.002671	0.0202785
NA	3	0	NA	0.629571	FBgn0261434	hkb	-0.00235445	0.00064222	-0.00127761	-0.00394747	-0.00214774	-0.00362869	0.0035664	0.0142931	-0.00420258	-0.00314722	0.00283444	0.0449694	0.0350742	0.0101379	0.0215283	0.0495811	0.0167357	0.0190097	0.0115163	0.00361175	0.00447208	0.00888466	-0.00246741	0.0111786	0.00595535	0.0189061	0.0303229	0.0180038	0.0344981	0.0129686	0.000658279	-0.00165608	-0.000177858	0.00886327	0.0129303	0.0206292	0.0302825	0.0149688	0.00637887	0.0266644	0.0254844	0.000705778	0.0280532
NA	0	0	NA	0.0795714	FBgn0001138	grn	-0.00165719	-0.00192757	-0.00224272	-0.00167597	-0.0016176	0.00361723	-0.0030562	0.00881507	-0.00178428	-0.00133621	-0.0019315	-0.00097798	0.000282346	0.00239034	0.00474798	0.0160045	-0.00122219	-0.00537286	0.00578821	0.00551438	0.0018987	-0.000448902	-0.000336067	-0.00125714	-0.00109523	0.0149983	0.0124001	0.0171227	0.00120511	0.000663343	0.0088819	-0.000703118	-7.55129e-05	0.00593681	-0.00210528	0.00759407	0.0250173	0.0178438	0.0162653	-0.00313577	0.00630387	-0.00479176	0.00501546
NA	1	0	NA	0.0175714	FBgn0004394	pdm2	-0.00199697	-0.000264726	-0.00274028	-0.00265066	-0.00255835	-0.00243661	-0.0048336	0.00221267	-0.00282196	-0.00211331	-0.0030548	0.00284843	0.00339614	0.012498	-0.000826683	0.0050539	0.0117167	0.0042598	-0.0079032	0.0200544	0.00300293	0.00129279	-0.00188188	0.0199221	-0.00173218	-0.0019627	0.0124141	0.0102153	0.00336373	0.0201117	0.00588416	-0.00111203	0.00427576	-0.00357648	0.000788796	0.0239441	0.0212561	-0.00230434	0.0162454	0.0121886	0.0257453	0.00346482	0.019609
NA	0	0	NA	0.0615714	FBgn0036725	CG18265	-0.00178757	-0.00207921	-0.00241916	-0.00180782	-0.00174486	-0.00166183	-0.00329664	0.00587244	-0.00192465	-0.00144133	-0.00208345	0.0121164	-0.00243866	-0.0068805	0.00253727	0.00321851	-0.00510447	-0.00579555	-0.00539018	-0.00693419	-0.00287187	-0.00234685	0.00507968	0.0114138	0.00237202	0.00387302	0.00445035	-0.00558121	-0.00683465	-0.00160611	0.00097632	0.0205952	-0.0048504	0.0093272	-0.00418605	-0.000166699	-0.00293431	0.000900429	-0.0034459	-0.0049773	-0.00232658	-0.00174517	0.00278872
NA	0	0	NA	0.0157143	FBgn0261723	Dbx	-0.00182863	-0.00142486	-0.00251451	-0.00251452	0.000396659	-0.00231146	0.00150988	-0.0053187	-0.00267703	-0.00200477	-0.00289791	-0.00841637	-0.00237449	0.0120093	0.0115168	0.0121709	0.012175	-0.00357885	-0.000305478	0.0102644	-0.00790495	0.015159	-0.00406259	0.0133562	0.0503079	0.00732606	0.0167077	0.0168014	-0.00664288	0.00924766	0.0279533	-0.00105492	0.00567761	0.0436952	0.0196317	0.0302614	0.0268792	0.0408896	0.0272583	0.0178888	0.0213069	0.00154084	0.0281086
NA	0	0	NA	0.0704286	FBgn0015904	ara	-0.00185288	-0.00215519	-0.00250755	-0.00187387	-0.00180861	-0.00172255	-0.0034171	0.0107773	-0.00199498	-0.00149399	-0.00215958	0.0185852	0.0315937	0.0160254	0.0112017	0.0270082	0.0153933	0.0060177	0.00888348	0.00349492	0.000520139	0.0150724	-0.00514894	0.0140838	0.0198436	0.00741583	0.00877608	0.0262983	0.0240196	0.0214373	-0.0073821	-0.000786146	0.00146915	0.0166374	0.016571	0.0213016	0.0298592	0.00541748	0.0124419	0.00982898	0.0215374	0.0180635	0.0292335
NA	0	0	NA	0.141714	FBgn0034520	lms	-0.0013389	-0.00245746	-0.00285924	-0.00213669	-0.00206228	-0.00196414	-0.00389635	-0.00451951	-0.00227478	-0.00170353	-0.00246247	-0.00351794	-0.00421246	0.00529974	0.00174577	0.0170925	0.00222827	-0.00684986	-0.00213994	-0.00819564	0.007341	0.00625794	0.00752619	0.00736406	0.0121078	0.000541308	0.0247348	0.0124176	0.00967166	0.0132992	-0.00841746	-0.000896405	0.00467308	0.00903063	0.0145538	0.0169443	0.0116704	0.0117399	0.019897	0.0146101	0.0156235	0.0110102	0.0180039
NA	0	0	NA	0.00757143	FBgn0039078	CG4374	-0.00213969	-0.00248878	-0.00223709	-0.00216393	-0.00208857	-0.00198918	0.00549566	-0.000321463	-0.00230377	0.00810284	-0.00249386	0.00232538	0.00373571	0.00664467	-0.00521171	0.00653145	0.0048733	-0.00346559	-0.00645196	-0.00521611	-0.00125021	-0.0022146	-0.00374113	-0.000907683	-0.00515707	-0.00160229	0.0130724	-0.00267525	-0.00141919	-0.00247828	-0.000527706	-0.000907832	0.00169656	0.00285393	0.00232504	0.00367111	0.00147042	-0.0018812	0.00884016	-0.00824852	0.014325	-0.00167915	0.00121639
NA	0	0	NA	0.173	FBgn0000448	Hr3	-0.0028048	0.00119332	-0.00488646	-0.00365161	0.00224185	-0.00195198	-0.00665888	0.0203284	-0.0038876	-0.00291134	-0.00420837	0.011745	-0.0100513	0.0302279	-0.00161735	0.0643649	0.0325948	0.00476997	0.000861884	0.0120148	-0.0114796	0.0335101	0.0271723	0.105169	0.14565	0.0601534	0.0130738	0.0169771	-0.00521896	0.0140483	0.0376264	-0.00153196	0.0291639	0.180393	0.0344194	0.072868	0.0572997	0.125237	0.0261111	0.0522267	0.0814347	0.0382905	0.0752374
NA	5	0	NA	0.239286	FBgn0085253	CG34224	-0.00219476	-0.00171014	-0.00352825	-0.00301797	-0.0012184	-0.000710272	-0.00550341	0.0117519	-0.00321301	-0.00240615	-0.00347812	0.00657931	0.00983712	0.0180899	-0.00726863	0.0355765	0.0227922	0.0226031	0.00179129	0.0290463	-0.00231726	0.0131268	-0.00145933	0.0249002	0.0386295	0.0225773	0.0166383	0.00878606	0.0127741	0.0218652	0.0273538	-0.00126613	0.00820442	0.0293304	0.0118395	0.0368794	0.0312957	0.0262212	0.0352856	0.0203858	0.0304443	0.0123274	0.0215113
NA	4	34	-0.210404	21.7181	FBgn0041092	tai	0.00310207	0.00104988	-0.0203727	0.00518388	0.0254931	0.0166007	0.0200309	0.0886914	-0.00707545	0.00819249	-0.0123683	0.16692	0.288029	0.270835	0.115618	0.396935	0.184988	0.176715	0.0750555	0.168683	0.0572643	0.145548	0.132646	0.263407	0.269023	0.248167	0.251175	0.171487	0.266209	0.200041	0.191421	0.0383829	0.152218	0.281109	0.180574	0.326126	0.355811	0.307193	0.186265	0.24597	0.344716	0.117767	0.341169
NA	1	0	NA	1.20271	FBgn0005638	slbo	-0.00279506	-0.000730868	-0.00460916	-0.00323185	0.000828847	-0.000949672	-0.0051203	0.0124877	-0.00318969	0.000130742	-0.00315973	0.0146411	0.00270466	0.046528	0.00442876	0.0915318	0.0555975	0.018502	0.0218082	0.036683	0.00294501	0.0747227	0.0143087	0.140752	0.195193	0.058821	0.0264934	0.0328604	0.00506514	0.0322133	0.0636241	0.00108657	0.0466032	0.215454	0.0554732	0.113192	0.0818487	0.142452	0.0644174	0.0801355	0.131501	0.0499058	0.106652
NA	0	0	NA	0.0204286	FBgn0016660	H15	-0.00284947	0.000693487	-0.0041627	-0.00566706	0.000420007	0.00373811	-0.0052233	0.00473179	-0.00537127	0.00376954	-0.00441353	0.00417754	-0.00874457	0.0181306	0.002369	0.0505122	0.0303455	-0.00580921	0.00483918	0.0232238	-0.00694514	0.0441166	0.0162374	0.0792944	0.038196	0.0450734	0.00806196	0.0107397	0.0101882	0.0136767	0.00971533	0.00365365	0.0182648	0.0825052	0.0219954	0.0482664	0.0552542	0.0746836	0.0500881	0.0185277	0.054422	0.0189816	0.0608921
NA	0	0	NA	0.0521429	FBgn0041156	exex	-0.00287993	-0.0033498	-0.00389748	-0.00291256	-0.000546882	-0.00267735	-0.00531118	0.0026516	-0.00310079	-0.00232211	-0.00335663	0.0150177	0.000241362	0.0219609	-0.00231753	0.0176951	0.010324	-0.00214852	0.0028501	0.0303378	-0.00532367	0.0102231	0.0102591	0.0322613	0.0242549	0.0152103	0.010903	0.0112246	0.000862148	0.0175529	0.024405	-0.0012219	0.00265499	0.033232	0.0233195	0.0328101	0.0304175	0.0391713	0.0305557	0.0257129	0.0380951	0.0103411	0.0310076
NA	0	3	-3.6526	7.361	FBgn0040765	luna	-0.00429534	-0.000166637	-0.00741577	-0.00161348	-0.00405221	-0.000372991	-0.0102505	0.0604252	-0.00372444	7.33682e-05	-0.00564978	-0.000260703	-0.00787373	0.169555	0.0157505	0.127856	0.0435837	0.00232731	0.0327601	0.0830631	-0.00973618	0.0317122	0.206527	0.12733	0.103283	0.218257	0.0701088	0.0284282	0.00139423	0.00994387	0.0581294	0.16191	0.00143892	0.208946	0.0179505	0.0998599	0.240166	0.240638	0.020229	0.0546454	0.0343347	0.0256952	0.0572411
NA	5	0	NA	0.0187143	FBgn0000606	eve	-0.0037694	-0.00349469	-0.00252294	-0.0038121	-0.00367934	-0.00141859	-0.00695155	0.0019327	-0.00405846	-0.00303929	-0.00439333	0.00409653	0.0141224	0.0363159	0.00857951	0.0233956	0.0138658	0.0421413	0.0191623	0.0215978	-0.00908587	0.00890002	0.0136932	0.0409756	0.0279137	0.0135939	0.0328054	0.0168474	0.0111271	0.0218527	0.0100278	0.00940753	0.0121191	0.0240516	0.0146258	0.0515275	0.0386772	0.0237633	0.0305047	0.0210916	0.0530245	0.00321831	0.0338631
NA	0	0	NA	0.0205714	FBgn0014859	Hr38	-0.0030357	-0.000343188	-0.00977823	-0.000863439	0.000304376	0.00896481	0.011574	0.0264453	-0.00710505	-0.00160015	0.00119902	0.069303	0.114571	0.143551	0.0346877	0.126597	0.0888175	0.0466898	0.0438663	0.0929223	0.0512316	0.0729535	0.0518746	0.0953662	0.111953	0.0698578	0.1178	0.0771744	0.105675	0.124864	0.0600759	0.00296483	0.0945749	0.0994698	0.0991107	0.174436	0.183942	0.102396	0.102434	0.109753	0.198766	0.0437997	0.180496
NA	0	0	NA	0.0591429	FBgn0052532	CG32532	-0.00338387	-0.00471716	-0.0046575	-0.00327155	-0.00317769	-0.00434529	-0.00264168	0.00212709	-0.00355846	-0.00376874	-0.00544775	0.00689725	0.0299938	0.0211992	0.00872355	0.0144391	0.010757	0.0376012	0.00530391	0.0131123	-0.00548505	0.000545565	0.000971684	0.0183128	0.0238693	0.0249027	0.0154416	0.0106618	0.0105575	0.0144519	0.00838362	-0.00198313	0.0244941	0.0173539	0.0140202	0.0221614	0.0183559	0.0180456	0.018926	0.0130941	0.026464	0.00646436	0.023772
NA	3	68	-3.21561	46.2711	FBgn0005771	noc	-0.00402167	-0.00114925	-0.0183897	0.00736571	0.0177238	0.0116832	0.0253259	0.0786162	-0.00342117	0.00544024	-0.00912778	0.150173	0.266886	0.318265	0.072299	0.314218	0.217175	0.148183	0.108187	0.205417	0.0812953	0.186979	0.161713	0.290666	0.253883	0.206884	0.293409	0.219021	0.255013	0.286128	0.165184	0.0121879	0.221969	0.26603	0.197916	0.399853	0.405496	0.2915	0.271908	0.264135	0.41463	0.100036	0.416038
NA	3	0	NA	0.108286	FBgn0002985	odd	-0.00375562	-0.00559416	-0.00700481	-0.00355155	0.00131203	0.0035863	0.00484781	0.00771764	-0.00399902	0.00100508	-0.0036083	0.0177788	0.0205004	0.0474901	0.0062078	0.0238001	0.0151466	0.00306798	0.0196513	0.0367894	0.004724	0.0206406	0.0448004	0.0321174	0.0442023	0.00968464	0.0412567	0.0365956	0.0218935	0.0370073	0.00746613	0.0070274	0.0239222	0.0404858	0.0252966	0.0550567	0.0687171	0.0366247	0.027554	0.030537	0.0498183	0.00667444	0.0524109
NA	0	0	NA	0.00971429	FBgn0004618	gl	-0.00389393	-0.00589954	-0.00572177	-0.00512948	-0.00368645	-0.00317513	-0.00389505	0.00760349	-0.00411502	0.00159258	-0.00591157	0.010491	0.00629368	0.0330322	0.00338394	0.0217759	0.013383	0.0076413	0.00241837	0.0195519	0.00206586	0.0340744	-0.00262198	0.0385526	0.0588637	0.0178019	0.0269109	0.0112773	0.0140091	0.0275765	0.0214046	0.0141035	0.0210325	0.0610091	0.0193129	0.0567248	0.0239033	0.0432925	0.0267716	0.0167074	0.0569624	0.00488068	0.0439522
NA	0	14	NA	6.26214	FBgn0036168	CG7512	-0.00630958	-0.00448851	-0.0076394	-0.00224244	-0.00514285	0.00276982	-0.0143408	0.00933201	-0.00659392	0.000903551	-0.00369184	-0.0076115	-0.0156941	0.0735255	0.0120944	0.0632054	0.0277053	0.0183301	0.0148523	0.00796474	-0.00877214	0.0456196	0.0171426	0.0747333	0.217239	0.0453242	0.0520664	0.00490021	-0.0127655	0.0291285	0.0686504	0.00375173	0.00674344	0.151512	0.0247391	0.0699549	0.0553533	0.0951064	0.0255912	0.0464645	0.0571006	0.0278214	0.0609971
NA	3	0	NA	0.364571	FBgn0002631	E(spl)m5-HLH	-0.00513792	-0.00552333	-0.00832395	-0.0027585	-0.00337533	-0.000967563	0.0139496	0.0112192	-0.00725316	-0.00182078	-0.00519001	0.0369676	0.0888431	0.0384282	0.0240954	0.0525831	0.0395534	0.0472724	0.0150815	0.0310492	0.0171268	0.0354475	0.00959092	0.0434399	0.0181649	0.0272658	0.0596311	0.0431711	0.0590395	0.0504433	0.0217906	9.95678e-05	0.0504054	0.00857101	0.0507758	0.0642934	0.0702861	0.0310665	0.0594414	0.0549363	0.0843492	0.0221715	0.0807653
NA	1	2	-1.22475	38.448	FBgn0004396	CrebA	-0.00421592	-0.00019027	-0.0140698	-0.00392161	0.00964447	-0.000356458	-0.0138374	0.0426834	-0.0117634	0.00725163	-0.00440305	0.0601458	0.000935042	0.133047	0.0371082	0.200873	0.110875	0.0144708	0.0352122	0.125279	-0.0081175	0.158317	0.0612687	0.303507	0.257566	0.13563	0.0931778	0.085209	0.0179787	0.0983076	0.115641	0.0235638	0.139182	0.444399	0.127619	0.267993	0.210036	0.329319	0.169802	0.158435	0.284335	0.0638565	0.257603
NA	0	0	NA	0.106143	FBgn0020307	dve	-0.00604041	-0.00718514	-0.00773028	-0.00647126	-0.00628732	-0.00435815	0.00586146	-0.00405014	-0.00780611	-0.00434323	-0.00536527	-0.00123009	-0.00391205	0.0449129	0.00534737	0.0288771	0.0197308	0.00819477	0.00633236	0.0291631	-0.000756892	0.0199032	0.00782702	0.0398895	0.0243875	0.00776738	0.0269061	0.0161218	0.00798059	0.0324486	0.0149378	0.00521278	0.0118853	0.0263344	0.0210594	0.0572056	0.0385585	0.0315842	0.0287406	0.0174971	0.0514502	0.00531568	0.0436118
NA	0	0	NA	0.0407143	FBgn0263239	dar1	-0.00574395	-0.00733395	-0.00829936	-0.00672985	-0.00415017	-0.00332964	-0.00383432	0.0063024	-0.00716478	-0.00536554	-0.00775595	0.0133887	0.0077618	0.0331309	0.00487483	0.0370171	0.01763	0.0131733	0.0058197	0.027104	-0.00527758	0.0212839	-0.000364276	0.0316542	0.0280489	0.0267241	0.0140847	0.0298735	0.0124967	0.0202469	0.0135101	0.00722732	0.0179746	0.0406947	0.0315091	0.0312034	0.0466315	0.0546534	0.0210513	0.0256916	0.04255	0.0129866	0.0404091
NA	0	0	-1.57637	0.323429	FBgn0030899	Hesr	-0.00780775	-0.00534941	-0.0103548	-0.0078277	-0.00746161	-0.00803931	-0.00513371	0.00397999	-0.00869882	-0.00295033	-0.00921757	0.0179325	0.0171003	0.0548751	0.00449443	0.0334186	0.0302012	0.00891405	0.00791012	0.0422717	-0.00107003	0.0413921	0.0107802	0.0667295	0.0530141	0.0039322	0.0585891	0.0455122	0.0144513	0.0313114	0.0174697	0.00524506	0.0501722	0.0468126	0.0256712	0.0873907	0.070034	0.0377171	0.0722687	0.0304483	0.0888313	-0.00226902	0.0787556
NA	1	0	3.69291	0.105857	FBgn0013469	klu	-0.0127909	-0.0132034	-0.0265721	0.00734623	0.0198235	-0.00651036	0.0225617	0.0369709	-0.0135402	0.000839989	-0.000822034	0.126489	0.246316	0.273983	0.04747	0.217866	0.164744	0.137074	0.0634109	0.174646	0.0549142	0.0974157	0.0980951	0.217116	0.228245	0.129648	0.255524	0.167283	0.19808	0.21571	0.142886	-0.00370608	0.196865	0.146562	0.16431	0.342399	0.298359	0.171919	0.256951	0.218434	0.371638	0.0623712	0.361922
NA	1	9	-1.18331	12.2004	FBgn0261963	mid	-0.0129176	-0.00917287	-0.0163139	-0.0118989	-0.0128761	-0.00922306	-0.013445	0.00801532	-0.0163676	-0.00414828	-0.0146752	0.0363453	0.00137986	0.0708432	0.0189403	0.117145	0.0513965	0.0231167	0.00951253	0.0651344	-0.00477434	0.0750042	0.015901	0.113062	0.0967937	0.0449078	0.0590348	0.0468601	0.0374644	0.0506368	0.0477534	0.00401777	0.0654994	0.140299	0.0511393	0.133143	0.122805	0.115822	0.107913	0.0710679	0.146235	0.0253356	0.127662
NA	0	3	-1.40691	0.803429	FBgn0027364	Six4	-0.013938	-0.0228132	-0.0345563	0.0203539	0.0341264	0.00716068	0.0593889	0.0580848	-0.00992065	0.00249479	0.0107502	0.223675	0.449248	0.412467	0.0869336	0.341827	0.303045	0.210619	0.144619	0.256166	0.136459	0.22097	0.114123	0.318406	0.288592	0.189088	0.425195	0.279188	0.402596	0.414719	0.171679	-0.00224564	0.303357	0.172654	0.289745	0.526578	0.438971	0.260463	0.378792	0.371348	0.589045	0.120428	0.61049
NA	0	49	-4.28204	14.7343	FBgn0283451	br	-0.0309272	-0.0241462	-0.0429128	-0.0223942	-0.0203339	-0.0199951	-0.0135421	0.00901565	-0.035957	-0.0106911	-0.0249982	0.0632628	0.0438068	0.232995	0.046406	0.16762	0.116176	0.053024	0.0323543	0.151592	-0.00857153	0.0975301	0.0427765	0.227284	0.194861	0.0776226	0.178046	0.116013	0.0555545	0.144074	0.121413	0.00185789	0.126041	0.202724	0.101435	0.292188	0.229657	0.154971	0.222154	0.14018	0.294828	0.0368543	0.256596
NA	2	0	3.85152	0.236714	FBgn0003053	peb	-0.0294827	-0.025204	-0.0436577	-0.0221626	-0.022958	-0.0212036	-0.0287229	0.0340327	-0.0351071	-0.00491304	-0.0280184	0.024933	-0.011005	0.276155	0.0409779	0.195835	0.0913124	0.0195153	0.0247767	0.131009	-0.0158419	0.0822629	0.144238	0.224603	0.21059	0.17694	0.148164	0.0742818	0.00587851	0.085505	0.106488	0.0933866	0.0679232	0.26171	0.0717847	0.236941	0.284258	0.24617	0.143968	0.104807	0.214741	0.029237	0.204444
[truncated: 66 more columns]

## Sheet: TFs_CBP_pvals_all_cor_GSE146040
piRNA_group	expression_0_2hr	expression_OSC	GSC_vs_SC_GSE119862	OSC_expression_eLife	geneID	gene_name	AGO3	aub	vas	qin	rhi	del	cuff	Nxf3	tej	CG13741	CG12721	spn-E	armi	arx	BoYb	emb	CG10880	fs(1)Yb	Gasz	Hen1	krimp	mael	mino	Nbr	nxf2	CG5694	Panx	papi	piwi	shu	SoYb	Nos	squ	tapas	thoc5	thoc7	Trf2	tud	vls	Su(var)2-10	Hel25E	egg	tsu
NA	89	12	2.33457	0.209	FBgn0003028	ovo	0.691354	0.645441	0.718128	0.635964	0.734416	0.562546	0.450671	0.508528	0.598532	0.410857	0.676844	0.537755	0.343671	0.324304	0.273932	0.32448	0.635106	0.0602443	0.561744	0.178373	0.593608	0.491269	0.422718	0.409044	0.208491	0.416008	0.269019	0.441922	0.598108	0.505497	0.210128	-0.00277819	0.377971	0.366734	0.338621	0.427739	0.591545	0.549904	0.562428	0.39477	0.600486	0.410681	0.571957
NA	109	416	0.217232	389.276	FBgn0015268	Nap1	0.805252	0.676366	0.660688	0.492003	0.730861	0.684383	0.404397	0.520127	0.708835	0.437953	0.522093	0.567961	0.378392	0.37431	0.301627	0.424968	0.564249	0.0762666	0.467858	0.193804	0.566531	0.4887	0.439437	0.518648	0.251591	0.460219	0.270158	0.480473	0.626492	0.567806	0.19961	-0.00368763	0.4744	0.435282	0.324397	0.53112	0.536442	0.650921	0.702401	0.427822	0.769378	0.34467	0.664913
dual_cluster	18	0	4.94481	3.256	FBgn0004400	rhi	0.711467	0.622232	0.682413	0.599	1	0.58129	0.437584	0.53096	0.699563	0.370679	0.646352	0.544048	0.316391	0.338195	0.291939	0.32893	0.595236	0.0399042	0.494223	0.177226	0.613721	0.471963	0.439832	0.414149	0.208966	0.399204	0.250902	0.43571	0.580373	0.515223	0.20317	-0.00619386	0.36145	0.392636	0.327888	0.438907	0.538082	0.613366	0.548517	0.386942	0.599952	0.396162	0.576786
NA	45	0	4.88466	11.9201	FBgn0034255	Oxp	0.717931	0.624838	0.705073	0.557018	0.682145	0.558257	0.426271	0.500342	0.647823	0.360595	0.531038	0.509047	0.295296	0.326842	0.279782	0.354391	0.521822	0.0448579	0.416999	0.164181	0.609024	0.434743	0.405051	0.418123	0.198978	0.398472	0.249259	0.422943	0.55091	0.504096	0.167276	-0.00214072	0.33003	0.370689	0.314354	0.437156	0.486574	0.535749	0.554738	0.351571	0.611163	0.370623	0.550608
NA	296	433	-0.0497013	252.474	FBgn0039735	Nph	0.780718	0.662509	0.660973	0.492953	0.719418	0.663266	0.436152	0.510215	0.715149	0.427066	0.525203	0.548988	0.383139	0.370774	0.311375	0.4316	0.560481	0.0727346	0.443206	0.194264	0.556182	0.473085	0.432729	0.492052	0.246698	0.454865	0.268928	0.472322	0.63295	0.564064	0.198014	0.00052414	0.45002	0.425499	0.313796	0.534075	0.530843	0.637481	0.683109	0.417238	0.747171	0.341465	0.675334
NA	122	470	1.0097	244.526	FBgn0010278	Ssrp	0.721317	0.612666	0.660227	0.538058	0.715768	0.565971	0.420555	0.534068	0.761299	0.386489	0.607877	0.561984	0.349091	0.339839	0.295467	0.357341	0.590555	0.0632226	0.447945	0.162162	0.558513	0.493276	0.40858	0.430716	0.215313	0.393242	0.249599	0.428143	0.596885	0.559621	0.216657	-0.00505929	0.322699	0.408204	0.316766	0.466205	0.532958	0.732775	0.585596	0.368452	0.637966	0.363463	0.609215
NA	173	308	-0.365318	322.95	FBgn0000412	D1	0.693583	0.590339	0.672699	0.55756	0.681598	0.522936	0.43179	0.538715	0.733308	0.407949	0.643979	0.564518	0.390115	0.345415	0.27191	0.377687	0.60971	0.0920379	0.483028	0.185304	0.569061	0.506232	0.421518	0.410181	0.234649	0.400424	0.278988	0.430844	0.651446	0.593293	0.227499	-0.00266372	0.319365	0.395913	0.350518	0.480667	0.563397	0.72454	0.586392	0.402734	0.661205	0.380262	0.643452
NA	126	154	0.18539	179.747	FBgn0082598	akirin	0.721342	0.583603	0.660515	0.544783	0.727559	0.548819	0.426023	0.549889	0.751557	0.421567	0.653866	0.544475	0.35221	0.350593	0.27157	0.369849	0.635684	0.048604	0.496303	0.17139	0.550502	0.508624	0.436162	0.425724	0.243138	0.411809	0.267263	0.434738	0.614182	0.560677	0.239918	0.00107599	0.346476	0.440744	0.322172	0.479219	0.583022	0.779088	0.588246	0.396306	0.650941	0.359407	0.648587
NA	15	0	5.16181	0.0538571	FBgn0003527	stil	0.609864	0.58882	0.6787	0.573251	0.676625	0.502483	0.458118	0.505781	0.60659	0.385479	0.666362	0.508596	0.309838	0.317155	0.230504	0.280906	0.618396	0.0399318	0.465117	0.147851	0.546729	0.486734	0.409083	0.36892	0.184527	0.347196	0.269852	0.404655	0.59336	0.499267	0.192376	-0.00506399	0.279614	0.342917	0.342823	0.383186	0.564732	0.524576	0.513177	0.333522	0.580511	0.411214	0.569973
NA	185	407	-0.218613	210.58	FBgn0014879	Set	0.658149	0.601746	0.643664	0.54336	0.662284	0.542602	0.416811	0.472808	0.598745	0.360459	0.545181	0.52116	0.397196	0.335551	0.280873	0.416913	0.575349	0.09378	0.465549	0.221316	0.510915	0.454577	0.397696	0.437194	0.225525	0.43603	0.287208	0.441967	0.623768	0.541504	0.212173	0.000746814	0.387292	0.383124	0.354182	0.483088	0.557004	0.580479	0.603637	0.435348	0.699099	0.39117	0.645011
NA	107	43	1.45426	52.0131	FBgn0043002	Chrac-14	0.632651	0.576903	0.661738	0.53241	0.65103	0.521119	0.390083	0.474535	0.623281	0.379112	0.612108	0.534402	0.300546	0.316352	0.281282	0.345279	0.553278	0.0737599	0.44823	0.183858	0.576727	0.446059	0.396791	0.393862	0.197795	0.401807	0.252358	0.403111	0.566892	0.531492	0.21147	0.00148473	0.296995	0.367285	0.314359	0.449942	0.512575	0.550041	0.524359	0.383453	0.609858	0.354922	0.579727
NA	13	34	0.958462	52.4046	FBgn0026262	bip2	0.728776	0.594786	0.597735	0.467593	0.649684	0.561744	0.397148	0.466221	0.612034	0.354174	0.478191	0.490239	0.340924	0.33616	0.240435	0.397772	0.504987	0.0769054	0.4431	0.185078	0.532005	0.445108	0.396269	0.456385	0.231801	0.435662	0.254208	0.432378	0.572238	0.509657	0.200743	0.0105328	0.41841	0.393352	0.300846	0.49395	0.523181	0.560373	0.583942	0.410489	0.661882	0.33741	0.586212
NA	384	1713	0.253723	827.342	FBgn0004362	HmgD	0.646034	0.580331	0.649427	0.512895	0.617827	0.524334	0.412287	0.455055	0.549949	0.344018	0.498593	0.518744	0.434993	0.349574	0.252077	0.445522	0.578772	0.146888	0.47741	0.217885	0.529561	0.457185	0.402379	0.437834	0.217886	0.431551	0.316219	0.435961	0.674988	0.566604	0.220428	0.00353935	0.418848	0.358994	0.363595	0.502835	0.573303	0.521489	0.574971	0.460894	0.714608	0.386431	0.640147
NA	490	181	1.43262	335.568	FBgn0005655	PCNA	0.661816	0.6002	0.640615	0.47957	0.643451	0.55191	0.406754	0.481716	0.701558	0.410081	0.573801	0.544279	0.314476	0.320472	0.279606	0.350335	0.542235	0.0639118	0.437131	0.173723	0.569165	0.487653	0.393632	0.423408	0.204262	0.387103	0.242159	0.401001	0.562434	0.557205	0.194539	-0.0032663	0.322409	0.381319	0.31001	0.473883	0.485253	0.614629	0.565326	0.359897	0.631899	0.334718	0.592874
NA	94	57	-0.104248	67.628	FBgn0000289	cg	0.650992	0.555786	0.638505	0.504072	0.649694	0.537341	0.378254	0.502483	0.598707	0.363087	0.560514	0.506898	0.366395	0.360352	0.270014	0.404484	0.556397	0.0854476	0.468183	0.20908	0.521704	0.444388	0.427565	0.438138	0.235658	0.427672	0.281821	0.414808	0.605612	0.510279	0.212062	0.0237639	0.387112	0.40605	0.327899	0.462169	0.574922	0.601206	0.546425	0.42422	0.633323	0.360061	0.601334
NA	187	0	5.1466	0.928	FBgn0038252	BigH1	0.574068	0.543852	0.677839	0.524345	0.652572	0.549948	0.32852	0.437656	0.483075	0.411291	0.596487	0.46032	0.290594	0.304492	0.249456	0.309653	0.556171	0.0265094	0.458168	0.157199	0.484585	0.399004	0.385627	0.380022	0.180858	0.434293	0.289136	0.366745	0.502876	0.387246	0.185623	-0.00585294	0.456824	0.333863	0.296542	0.386006	0.52492	0.487275	0.47412	0.417837	0.556402	0.356863	0.529823
NA	13	6	0.0523119	3.08714	FBgn0014931	CG2678	0.649108	0.572002	0.633432	0.455048	0.641963	0.52167	0.363635	0.486776	0.614377	0.328568	0.528896	0.488707	0.287961	0.284827	0.257831	0.285362	0.509637	0.0262612	0.447171	0.174057	0.502615	0.435442	0.356295	0.398981	0.18458	0.366059	0.207576	0.390116	0.534686	0.455611	0.188418	-0.00292565	0.316082	0.318726	0.307763	0.403369	0.500019	0.531274	0.53734	0.314189	0.553906	0.29894	0.521815
NA	390	559	-0.635075	363.431	FBgn0016685	Nlp	0.712878	0.575609	0.583332	0.410888	0.604632	0.59514	0.366829	0.434427	0.557909	0.367843	0.391408	0.488107	0.394413	0.351451	0.269103	0.450082	0.485552	0.101468	0.42465	0.197002	0.474296	0.431147	0.390454	0.490497	0.236228	0.448452	0.274962	0.439437	0.601236	0.522548	0.187677	-0.0070437	0.496994	0.381445	0.297641	0.510776	0.498027	0.532245	0.654574	0.422051	0.764148	0.320891	0.641413
NA	120	58	0.417752	75.3821	FBgn0266711	EloC	0.658323	0.538381	0.577022	0.448034	0.609319	0.509174	0.40455	0.44857	0.613988	0.361211	0.495657	0.47529	0.3374	0.347763	0.25326	0.400128	0.520254	0.0746037	0.425567	0.177037	0.483963	0.442047	0.391719	0.425653	0.235796	0.399837	0.253595	0.395839	0.564909	0.509128	0.187774	-0.00319247	0.363433	0.416568	0.30127	0.481253	0.509858	0.610029	0.567423	0.383811	0.650031	0.315861	0.618874
NA	8	65	1.46	91.5907	FBgn0033459	CG12744	0.629098	0.537141	0.577929	0.467412	0.619397	0.54371	0.335748	0.436175	0.580844	0.341915	0.500907	0.470532	0.299116	0.302747	0.261552	0.342004	0.491057	0.0466673	0.395067	0.153299	0.48254	0.39572	0.378189	0.392377	0.191405	0.364855	0.223176	0.39064	0.517419	0.463721	0.160138	-0.00251416	0.327258	0.371183	0.278901	0.428802	0.468775	0.543976	0.530084	0.337983	0.590303	0.293166	0.539876
NA	72	123	0.657688	72.3567	FBgn0034118	Nup62	0.594207	0.545564	0.593498	0.462951	0.606123	0.48623	0.351425	0.436075	0.611177	0.35436	0.566306	0.514071	0.321729	0.319088	0.246227	0.338321	0.529204	0.0718084	0.430146	0.163091	0.500703	0.43933	0.378861	0.372341	0.206541	0.361572	0.259642	0.382683	0.552452	0.5154	0.197967	0.0111668	0.321193	0.373757	0.294451	0.44304	0.518741	0.551968	0.532374	0.362051	0.620107	0.312456	0.571882
TGS	70	342	1.7832	554.18	FBgn0004872	piwi	0.576874	0.516309	0.597484	0.492693	0.580373	0.455049	0.381043	0.449675	0.531793	0.328202	0.521932	0.485788	0.409089	0.305033	0.236325	0.352755	0.548932	0.12801	0.458801	0.190929	0.484287	0.456858	0.380112	0.352238	0.187696	0.350953	0.26906	0.412629	1	0.521791	0.216606	0.00806873	0.312055	0.331747	0.307203	0.420889	0.531046	0.496619	0.498646	0.366612	0.581711	0.35672	0.557449
NA	263	77	0.0567404	66.7529	FBgn0002638	Rcc1	0.696667	0.513237	0.552165	0.418489	0.627292	0.479389	0.32831	0.485347	0.697845	0.343068	0.494705	0.487339	0.270867	0.264046	0.225974	0.28008	0.4705	0.0343981	0.396876	0.120601	0.482679	0.426508	0.345198	0.38988	0.188945	0.311556	0.191164	0.367259	0.478219	0.477475	0.18827	-0.000108091	0.269247	0.349406	0.250874	0.390321	0.416729	0.766056	0.502403	0.316261	0.51002	0.274888	0.489793
NA	0	47	1.18	77.0486	FBgn0086758	chinmo	0.496323	0.485845	0.601196	0.583905	0.563787	0.369966	0.360015	0.427636	0.520893	0.277642	0.593495	0.455311	0.248888	0.255347	0.227379	0.24431	0.500616	0.0414344	0.381753	0.12954	0.520173	0.369903	0.329135	0.272527	0.125365	0.284361	0.18967	0.316785	0.458519	0.444081	0.181879	-9.56344e-05	0.161254	0.303428	0.282701	0.323386	0.450343	0.459184	0.399639	0.286102	0.416064	0.334777	0.457763
NA	78	44	0.713907	25.1866	FBgn0283521	lola	0.589156	0.507198	0.585487	0.435952	0.567361	0.497752	0.316955	0.444382	0.505713	0.324218	0.464773	0.452063	0.384694	0.354197	0.243316	0.418153	0.523113	0.102285	0.430237	0.200855	0.468348	0.422527	0.408089	0.404777	0.203444	0.422523	0.290976	0.394963	0.587658	0.495682	0.202815	0.0128235	0.401837	0.397172	0.315681	0.455363	0.581982	0.513315	0.503968	0.42818	0.61346	0.347451	0.569733
NA	148	245	0.0300671	319.707	FBgn0003607	Su(var)205	0.56371	0.504145	0.570913	0.460272	0.546454	0.454247	0.35432	0.41144	0.518884	0.311687	0.478828	0.484311	0.392652	0.336273	0.257809	0.409783	0.542022	0.126066	0.424926	0.205319	0.471582	0.425749	0.373208	0.384828	0.217115	0.403313	0.283813	0.374774	0.609947	0.528993	0.203551	0.00762157	0.359005	0.356799	0.329992	0.460016	0.537758	0.507021	0.527901	0.415708	0.663398	0.33764	0.60949
NA	13	43	1.47639	19.7854	FBgn0031317	Charon	0.569607	0.524056	0.534101	0.468906	0.577718	0.467725	0.344678	0.425109	0.609402	0.31214	0.528362	0.470469	0.248104	0.259294	0.222248	0.248139	0.470734	0.0427956	0.380033	0.151806	0.485841	0.416105	0.321325	0.326675	0.136295	0.293638	0.201997	0.346452	0.46521	0.436341	0.171861	0.00342212	0.213486	0.341871	0.275181	0.380574	0.413374	0.586779	0.459188	0.258525	0.490017	0.303441	0.464579
NA	73	20	0.508701	66.6086	FBgn0027868	Nup107	0.594303	0.544003	0.548972	0.406964	0.556712	0.510079	0.365029	0.414019	0.555073	0.354887	0.468875	0.463866	0.298566	0.282606	0.245896	0.314229	0.461353	0.0550834	0.40336	0.146795	0.443723	0.41648	0.352265	0.37594	0.182682	0.349408	0.224284	0.375682	0.50265	0.464407	0.158996	0.00935183	0.330987	0.336416	0.263608	0.40345	0.429515	0.487002	0.511365	0.344195	0.566256	0.286047	0.522452
NA	24	41	0.291345	89.1287	FBgn0278608	Dsp1	0.591535	0.507541	0.530595	0.458082	0.577945	0.475229	0.360898	0.422669	0.496804	0.291574	0.453769	0.441891	0.369531	0.308731	0.222181	0.396455	0.485417	0.101492	0.429947	0.185876	0.443228	0.407255	0.358859	0.389595	0.202898	0.380661	0.254718	0.395912	0.565114	0.490961	0.201745	0.0152962	0.354847	0.345304	0.29515	0.440098	0.524087	0.498568	0.51879	0.375715	0.598036	0.343424	0.560896
NA	143	46	-0.964613	100.153	FBgn0025463	Bap60	0.557835	0.485218	0.560493	0.458839	0.542138	0.455381	0.330257	0.413915	0.520093	0.310391	0.506034	0.459156	0.329246	0.279379	0.22048	0.32443	0.511802	0.079887	0.399548	0.15949	0.455085	0.418091	0.354419	0.362915	0.165509	0.338222	0.246081	0.362635	0.544796	0.453563	0.177422	0.00318424	0.312606	0.333914	0.289914	0.393101	0.480192	0.496814	0.491619	0.347396	0.562213	0.324935	0.535901
NA	152	148	0.249807	142.931	FBgn0011787	mRpL12	0.561511	0.513166	0.547822	0.412226	0.554569	0.496533	0.308672	0.381117	0.479769	0.35408	0.4526	0.430954	0.319871	0.315462	0.228425	0.375934	0.477218	0.0805086	0.397723	0.161365	0.447692	0.387464	0.359414	0.413858	0.214472	0.403048	0.2569	0.349492	0.491313	0.450007	0.186592	0.00462164	0.430884	0.323929	0.287683	0.442424	0.466057	0.468702	0.529005	0.412881	0.638964	0.304612	0.562071
NA	95	25	0.527174	82.4421	FBgn0038805	TFAM	0.624648	0.490548	0.517727	0.391523	0.550244	0.517493	0.327693	0.384857	0.502221	0.294645	0.397308	0.425158	0.331619	0.293475	0.235174	0.36588	0.442436	0.0797808	0.357943	0.163202	0.433825	0.373094	0.354259	0.397852	0.200657	0.372331	0.221337	0.367625	0.514815	0.450336	0.16636	-0.00635975	0.393594	0.329904	0.263241	0.4268	0.447955	0.469198	0.55631	0.35732	0.637002	0.281854	0.540455
NA	39	17	-1.17689	16.8369	FBgn0039831	CG12054	0.595314	0.522169	0.511697	0.389155	0.558867	0.510687	0.305543	0.41181	0.548148	0.349772	0.434376	0.435399	0.283935	0.311543	0.240992	0.331309	0.442101	0.0638432	0.35287	0.144659	0.443529	0.363376	0.349128	0.398823	0.205992	0.369801	0.221181	0.371188	0.461476	0.44067	0.174965	0.0153156	0.351936	0.363547	0.253487	0.411417	0.453609	0.516342	0.500798	0.347319	0.564463	0.27504	0.5193
NA	71	18	1.4895	23.143	FBgn0003044	Pcl	0.54825	0.470487	0.52311	0.472828	0.561133	0.437794	0.349624	0.432204	0.532796	0.293296	0.506457	0.418518	0.290994	0.24287	0.216413	0.297036	0.494994	0.07549	0.414404	0.158919	0.428459	0.423754	0.332132	0.32879	0.179591	0.316821	0.230223	0.332118	0.500425	0.42613	0.173428	-0.00231956	0.263402	0.303894	0.276495	0.34764	0.483299	0.526073	0.436196	0.318342	0.500041	0.309614	0.475299
dual_cluster	25	94	1.30189	50.0873	FBgn0261793	Trf2	0.496634	0.479701	0.555073	0.460175	0.538082	0.409304	0.348384	0.402554	0.484426	0.311724	0.518917	0.437198	0.319291	0.315017	0.236174	0.350409	0.520857	0.082447	0.429132	0.163482	0.445493	0.401662	0.355077	0.336359	0.199385	0.360821	0.278426	0.361355	0.531046	0.458833	0.194712	0.0213712	0.305267	0.361515	0.311268	0.3884	1	0.471748	0.445912	0.351415	0.523262	0.308774	0.517712
NA	15	7	0.263147	12.502	FBgn0030316	CG11695	0.545336	0.479818	0.527731	0.435626	0.560608	0.452517	0.327549	0.416669	0.523783	0.311066	0.471696	0.472134	0.280319	0.282425	0.245869	0.306771	0.465124	0.0644293	0.380368	0.139019	0.464809	0.392949	0.341312	0.328049	0.165037	0.3177	0.195952	0.350006	0.492145	0.436382	0.1578	0.00874034	0.279372	0.335675	0.279893	0.377875	0.431094	0.478301	0.455131	0.32285	0.510787	0.311063	0.474937
NA	61	25	-0.247681	40.9609	FBgn0265523	Smr	0.508913	0.453336	0.536729	0.453138	0.52702	0.409276	0.338207	0.401283	0.465606	0.281866	0.462553	0.441246	0.351905	0.322335	0.218808	0.383724	0.510458	0.0924919	0.405195	0.179868	0.437079	0.404062	0.38195	0.348509	0.201624	0.376323	0.264275	0.377378	0.554293	0.483618	0.208881	0.0233752	0.317266	0.372638	0.311448	0.432586	0.557652	0.497007	0.456025	0.392777	0.574002	0.346405	0.550436
NA	968	825	0.118556	1286.57	FBgn0016726	RpL29	0.598358	0.492773	0.478622	0.353699	0.543	0.511308	0.333816	0.391379	0.526982	0.327101	0.371539	0.422972	0.337411	0.348585	0.236409	0.467618	0.460793	0.0744692	0.366279	0.195237	0.406756	0.404626	0.383591	0.451367	0.253308	0.40982	0.258393	0.398558	0.528562	0.490018	0.183867	0.007185	0.429925	0.457424	0.278101	0.512732	0.499633	0.541967	0.584315	0.390919	0.702316	0.287396	0.623855
NA	129	116	-0.356587	134.745	FBgn0262519	Mi-2	0.495421	0.447998	0.508826	0.460786	0.516467	0.393577	0.276038	0.388395	0.438534	0.254743	0.457721	0.41769	0.298106	0.281648	0.207281	0.327732	0.454939	0.077889	0.368439	0.154599	0.42051	0.3572	0.31283	0.315306	0.17058	0.3324	0.248291	0.342077	0.482156	0.438686	0.176776	0.0068415	0.264204	0.322405	0.271677	0.35897	0.463559	0.455607	0.405526	0.348587	0.499314	0.326098	0.462664
NA	50	15	0.681466	38.2264	FBgn0037669	Ibf2	0.497562	0.465471	0.514957	0.426107	0.500269	0.398915	0.317738	0.381531	0.497565	0.323637	0.480528	0.42558	0.303504	0.282972	0.20794	0.307983	0.489416	0.0669845	0.355114	0.162118	0.445979	0.378768	0.33987	0.333839	0.162814	0.334794	0.237718	0.328246	0.500085	0.436158	0.16845	-0.00947746	0.278239	0.288775	0.266056	0.384498	0.449556	0.451604	0.447184	0.329611	0.5381	0.283982	0.504721
NA	204	67	0.308528	155.515	FBgn0263979	Caf1-55	0.506386	0.479099	0.492493	0.396638	0.480851	0.405667	0.307394	0.363897	0.472593	0.298319	0.417386	0.414148	0.307813	0.273568	0.201217	0.342445	0.456029	0.0986279	0.368172	0.169312	0.444711	0.379986	0.315697	0.357526	0.171774	0.342041	0.233615	0.335988	0.490177	0.439695	0.179677	-0.00363038	0.299532	0.306952	0.272099	0.400753	0.431302	0.437658	0.466512	0.350117	0.567046	0.290654	0.501499
NA	79	22	0.675797	58.0677	FBgn0011648	Mad	0.493049	0.437632	0.504653	0.436391	0.530815	0.404351	0.319423	0.397835	0.451131	0.31464	0.469214	0.410121	0.267472	0.269239	0.199715	0.28458	0.459688	0.0648918	0.398477	0.156511	0.428284	0.376284	0.34137	0.326156	0.166223	0.312496	0.2182	0.338243	0.49354	0.413453	0.179463	0.0163576	0.268179	0.317111	0.271147	0.353646	0.481413	0.435048	0.41417	0.305629	0.464863	0.296483	0.462078
NA	18	21	1.06172	60.3949	FBgn0026401	Nipped-B	0.529947	0.447521	0.478582	0.393008	0.506784	0.414131	0.301953	0.364262	0.443156	0.279538	0.403925	0.400386	0.310192	0.307633	0.194653	0.368653	0.448402	0.0972991	0.403367	0.168849	0.418038	0.374224	0.329421	0.364375	0.216085	0.372438	0.260895	0.347609	0.489698	0.435592	0.181224	0.0177374	0.35584	0.329224	0.276705	0.404333	0.483792	0.496626	0.44016	0.384828	0.549028	0.306106	0.506222
NA	23	22	0.208118	32.3424	FBgn0037489	CG1234	0.53897	0.464206	0.463714	0.369045	0.511883	0.455935	0.301062	0.364958	0.460002	0.297631	0.382887	0.401411	0.30619	0.271676	0.234413	0.318718	0.414291	0.0636549	0.336434	0.148285	0.395335	0.33519	0.299408	0.34408	0.185049	0.321397	0.224342	0.365346	0.467418	0.4007	0.169293	-0.00794981	0.347164	0.297469	0.224898	0.388724	0.404314	0.43136	0.481987	0.311665	0.533985	0.257969	0.465386
NA	67	15	-0.31296	16.7199	FBgn0030003	CG2116	0.485466	0.461384	0.498514	0.390521	0.484319	0.419325	0.277021	0.362925	0.479346	0.298034	0.440067	0.412966	0.253573	0.259077	0.190191	0.276286	0.450711	0.0539917	0.350642	0.129965	0.400173	0.355547	0.317272	0.324258	0.160981	0.322559	0.211918	0.316018	0.446831	0.401467	0.155546	0.0184525	0.268809	0.331795	0.243466	0.333005	0.426086	0.442697	0.426763	0.301476	0.481675	0.245992	0.47409
NA	63	71	0.68864	48.0221	FBgn0015391	glu	0.450831	0.434075	0.487072	0.456981	0.507104	0.346236	0.276112	0.393335	0.457972	0.254491	0.478288	0.404842	0.306016	0.259635	0.204276	0.280121	0.45776	0.0923464	0.349048	0.146331	0.423069	0.344856	0.30589	0.261352	0.155389	0.278404	0.215562	0.312737	0.483382	0.412861	0.165757	-0.00428589	0.200446	0.275954	0.260849	0.32062	0.444429	0.411728	0.378897	0.306812	0.448044	0.325749	0.413362
NA	106	46	0.731649	64.7997	FBgn0033264	Nup50	0.486272	0.447399	0.505507	0.387123	0.484916	0.412583	0.253661	0.373276	0.473674	0.299458	0.453784	0.398656	0.277967	0.253827	0.226647	0.275878	0.430467	0.0641717	0.329584	0.136708	0.42763	0.341624	0.30409	0.305286	0.175512	0.312287	0.219637	0.30696	0.4364	0.401574	0.141851	-0.00225323	0.294748	0.30226	0.230667	0.351914	0.397188	0.427506	0.427295	0.324881	0.491095	0.250207	0.470254
NA	24	62	0.389393	70.3254	FBgn0263510	nclb	0.52254	0.465489	0.469585	0.353853	0.491368	0.44816	0.279021	0.340868	0.476203	0.276751	0.416357	0.406698	0.280384	0.267449	0.200382	0.304802	0.424046	0.0645564	0.351913	0.141267	0.408044	0.356388	0.302248	0.355971	0.170542	0.316879	0.204441	0.341398	0.467947	0.423447	0.161243	-0.0100319	0.306272	0.294623	0.234894	0.384727	0.394739	0.430987	0.489419	0.308188	0.55566	0.246254	0.495298
NA	76	48	0.395303	45.075	FBgn0010750	atms	0.471352	0.433236	0.488637	0.416703	0.458868	0.373893	0.281676	0.365918	0.434942	0.308146	0.425005	0.408634	0.249449	0.237394	0.173502	0.259029	0.448515	0.0573633	0.335513	0.139159	0.378232	0.339606	0.296527	0.310054	0.157728	0.314317	0.209772	0.282971	0.429135	0.379858	0.135288	-0.00389265	0.237058	0.280354	0.241462	0.327665	0.389799	0.394069	0.42317	0.300701	0.477308	0.279792	0.448233
NA	89	32	-0.283378	17.812	FBgn0259789	zld	0.487825	0.467952	0.525898	0.316086	0.486778	0.483521	0.255372	0.314061	0.40222	0.346247	0.372525	0.36262	0.21154	0.270453	0.218864	0.265212	0.364481	0.022156	0.310882	0.107529	0.406655	0.285573	0.311278	0.354113	0.151808	0.374456	0.217362	0.275446	0.370539	0.30657	0.127543	-0.00523944	0.408727	0.276175	0.201126	0.325173	0.393446	0.3728	0.380626	0.353341	0.461776	0.233437	0.413318
NA	47	20	0.41717	53.9843	FBgn0001994	crp	0.497423	0.424074	0.482424	0.379632	0.486618	0.39757	0.311539	0.378321	0.476097	0.263458	0.419743	0.39905	0.333668	0.278059	0.208149	0.345163	0.453218	0.123391	0.352265	0.159008	0.411908	0.372315	0.315456	0.322032	0.176308	0.305826	0.219381	0.339815	0.53778	0.460821	0.187023	0.00982469	0.266252	0.323086	0.261393	0.395388	0.453471	0.452971	0.441511	0.331999	0.542315	0.288912	0.500543
NA	110	209	0.3586	211.452	FBgn0002183	dre4	0.523504	0.405556	0.476117	0.377627	0.476296	0.331536	0.275604	0.406655	0.529611	0.276794	0.420541	0.390202	0.24985	0.224386	0.190152	0.25798	0.39551	0.0588836	0.339583	0.135463	0.388092	0.341782	0.263405	0.288214	0.163564	0.260599	0.189075	0.292554	0.424678	0.394557	0.159562	-0.00166729	0.194984	0.287317	0.221746	0.32619	0.362311	0.588025	0.386604	0.268819	0.405491	0.240074	0.40286
NA	57	207	0.808336	83.9979	FBgn0034534	maf-S	0.465021	0.436243	0.474402	0.405059	0.480552	0.382467	0.319501	0.349182	0.440043	0.26461	0.443804	0.359873	0.240159	0.262428	0.188561	0.286452	0.438003	0.0349363	0.354131	0.146472	0.381222	0.345681	0.329804	0.294259	0.189942	0.3363	0.209755	0.307204	0.431215	0.384353	0.155854	0.026588	0.270042	0.32095	0.253201	0.363984	0.440733	0.43275	0.412141	0.302355	0.47669	0.281798	0.478352
NA	113	35	-0.481816	87.0681	FBgn0024509	Sec13	0.518467	0.443349	0.465753	0.352656	0.474561	0.413153	0.280492	0.352454	0.44308	0.257988	0.377201	0.38241	0.244671	0.265224	0.203374	0.336648	0.416115	0.0411021	0.316284	0.171549	0.389217	0.343921	0.29823	0.375008	0.196182	0.334178	0.185982	0.316727	0.427458	0.381275	0.146573	-0.00170209	0.316322	0.401354	0.248514	0.399793	0.411311	0.469497	0.448516	0.329585	0.562078	0.246937	0.522208
NA	102	37	-0.541076	51.5851	FBgn0015602	BEAF-32	0.462954	0.431232	0.498207	0.385175	0.467733	0.414361	0.277243	0.347452	0.412606	0.28377	0.428162	0.395653	0.28226	0.280961	0.190253	0.319761	0.447666	0.0802227	0.355435	0.170855	0.391865	0.354076	0.320606	0.347817	0.18652	0.360981	0.230408	0.328258	0.457254	0.399565	0.176672	0.015733	0.333564	0.305794	0.259095	0.382052	0.435614	0.429515	0.439856	0.369348	0.532447	0.258737	0.485717
NA	27	11	0.0461828	15.2683	FBgn0030659	CG9215	0.48182	0.444218	0.45505	0.347393	0.472352	0.384691	0.302143	0.374046	0.480894	0.306035	0.390369	0.382129	0.238344	0.244353	0.189876	0.257455	0.398511	0.056258	0.313432	0.118307	0.386796	0.327889	0.267947	0.296114	0.14888	0.270552	0.203975	0.308532	0.42368	0.38915	0.13434	-0.00321109	0.243257	0.280473	0.232967	0.324557	0.368176	0.432355	0.415905	0.262198	0.451346	0.260718	0.426835
NA	51	12	-0.397914	21.3871	FBgn0030053	CG12081	0.451302	0.392134	0.466015	0.393151	0.464826	0.373007	0.257199	0.333948	0.418189	0.261428	0.432361	0.368573	0.238799	0.261646	0.195136	0.239536	0.406848	0.06081	0.330948	0.126166	0.40477	0.336735	0.308431	0.29231	0.1463	0.281581	0.175743	0.272779	0.428552	0.371773	0.137517	0.00951751	0.227952	0.291512	0.228097	0.317678	0.386984	0.404641	0.377468	0.261757	0.439776	0.278455	0.411784
NA	27	15	0.988279	18.3019	FBgn0034570	CG10543	0.490485	0.414131	0.463278	0.329205	0.458335	0.388422	0.306769	0.34051	0.415471	0.252648	0.38134	0.383455	0.288284	0.275308	0.213215	0.336714	0.399477	0.0802381	0.36034	0.144462	0.398148	0.345594	0.31953	0.337332	0.17789	0.33147	0.204025	0.325314	0.470979	0.395563	0.155348	0.0203583	0.305624	0.318145	0.237893	0.361982	0.44811	0.410417	0.429166	0.325308	0.487046	0.266233	0.461369
NA	142	3	-0.187484	1.989	FBgn0031435	Elba2	0.478902	0.41518	0.46683	0.334627	0.463823	0.467086	0.277855	0.329204	0.453758	0.27824	0.378706	0.349887	0.223699	0.257219	0.189634	0.250253	0.387378	0.0316901	0.306522	0.128753	0.36635	0.329715	0.323607	0.342945	0.155209	0.301344	0.20755	0.262917	0.389539	0.335284	0.119161	-0.0108194	0.322011	0.266495	0.202251	0.319972	0.366167	0.403118	0.391224	0.287006	0.465239	0.231187	0.441867
NA	38	19	0.370171	13.5286	FBgn0052767	CG32767	0.488622	0.424817	0.452472	0.32818	0.463334	0.406498	0.262369	0.353791	0.40463	0.260655	0.332968	0.332476	0.288846	0.264405	0.18966	0.354345	0.382665	0.0883543	0.323505	0.135818	0.367402	0.292296	0.30486	0.344383	0.17435	0.333848	0.218708	0.316905	0.447333	0.397306	0.159018	0.00701234	0.336288	0.317518	0.259297	0.369621	0.427636	0.406913	0.408496	0.340276	0.479543	0.267032	0.444823
NA	42	31	0.277948	42.654	FBgn0035213	CG2199	0.46697	0.412225	0.470585	0.331172	0.474304	0.449154	0.279615	0.340368	0.43183	0.27138	0.398789	0.357297	0.262544	0.259122	0.203674	0.304012	0.388712	0.0569023	0.321798	0.125607	0.365852	0.326118	0.312858	0.30248	0.162356	0.307577	0.20715	0.311574	0.424125	0.385631	0.137888	-0.00148256	0.308547	0.279266	0.217953	0.346291	0.389546	0.39969	0.415543	0.30457	0.506888	0.263066	0.441346
NA	15	15	-0.376262	16.9813	FBgn0005624	Psc	0.461124	0.40454	0.44807	0.364339	0.477941	0.394265	0.252379	0.352859	0.446952	0.239662	0.411298	0.38323	0.306228	0.282107	0.216276	0.30374	0.427777	0.0759141	0.327151	0.139865	0.410399	0.334289	0.315821	0.298053	0.147001	0.310896	0.218395	0.340169	0.487489	0.390702	0.169168	0.0157261	0.260142	0.31956	0.236703	0.346701	0.435739	0.414269	0.389586	0.312011	0.452248	0.265676	0.448634
NA	133	81	0.481349	185.838	FBgn0284220	Top2	0.459211	0.422973	0.430157	0.342188	0.413407	0.386588	0.259354	0.319026	0.343645	0.257326	0.293875	0.333613	0.293814	0.231984	0.179587	0.331351	0.358966	0.0915414	0.308623	0.147365	0.334035	0.27478	0.279181	0.339982	0.149954	0.333644	0.213716	0.289147	0.433606	0.350104	0.136531	0.00365676	0.336381	0.246921	0.232563	0.337719	0.37786	0.35472	0.379338	0.345633	0.505624	0.27736	0.421531
NA	62	16	-0.219445	25.5079	FBgn0003512	Sry-delta	0.45946	0.390239	0.451101	0.353506	0.440311	0.370969	0.223329	0.327686	0.40732	0.249513	0.376814	0.364909	0.239485	0.234297	0.16095	0.254463	0.378556	0.0648207	0.292431	0.117464	0.387965	0.318966	0.268335	0.287534	0.150976	0.282973	0.178112	0.285604	0.42023	0.372842	0.132698	-0.00623305	0.248526	0.278452	0.232408	0.332413	0.384713	0.369022	0.393858	0.271324	0.466621	0.246009	0.420555
NA	10	10	0.691134	13.0437	FBgn0003862	trx	0.473588	0.385612	0.439551	0.346856	0.452015	0.374225	0.241802	0.353925	0.401616	0.229699	0.358425	0.365731	0.284403	0.264546	0.184823	0.324277	0.370854	0.0915666	0.32465	0.133421	0.383339	0.312337	0.316296	0.331211	0.1611	0.318304	0.225237	0.330178	0.452534	0.378134	0.151273	0.00349283	0.273099	0.313673	0.222014	0.351505	0.444851	0.412901	0.387328	0.31391	0.45441	0.256381	0.432413
NA	51	76	1.81993	40.5083	FBgn0036522	CG7372	0.408315	0.399915	0.453795	0.382549	0.438458	0.337133	0.268434	0.290985	0.379173	0.227691	0.375118	0.366024	0.238262	0.221161	0.205291	0.279807	0.397338	0.0655613	0.30595	0.125287	0.398667	0.296103	0.273837	0.283693	0.141238	0.284314	0.197063	0.27963	0.390886	0.337572	0.146089	0.0128251	0.226586	0.266946	0.218427	0.302389	0.386074	0.345162	0.34751	0.307167	0.42948	0.277622	0.397897
NA	19	21	-1.10296	35.1129	FBgn0017578	Max	0.448006	0.393258	0.425116	0.365413	0.458747	0.351706	0.282239	0.325353	0.417475	0.254447	0.379896	0.357211	0.287492	0.237877	0.182274	0.307413	0.417368	0.0779184	0.328589	0.141529	0.358234	0.339769	0.29077	0.294109	0.164383	0.284482	0.199811	0.287292	0.457221	0.380647	0.150674	0.00670078	0.259423	0.292119	0.253577	0.347981	0.417786	0.396906	0.387762	0.306471	0.468125	0.272823	0.44996
NA	5	1	NA	2.58529	FBgn0036294	CG10654	0.530266	0.423766	0.407273	0.265763	0.457647	0.480351	0.25118	0.32507	0.386691	0.314997	0.265336	0.322751	0.211353	0.214713	0.18072	0.233589	0.304542	0.0341474	0.299661	0.106252	0.338399	0.289214	0.264679	0.347913	0.179004	0.296634	0.133853	0.301321	0.315037	0.289877	0.0865464	-0.000218741	0.360235	0.218454	0.14535	0.313301	0.276437	0.386054	0.448124	0.257223	0.500128	0.176894	0.382234
NA	195	131	-0.525081	47.2227	FBgn0002781	mod(mdg4)	0.405729	0.396982	0.442625	0.378465	0.424738	0.330441	0.304508	0.320309	0.391277	0.246752	0.397333	0.34235	0.274322	0.217	0.181341	0.281933	0.409844	0.0835624	0.343608	0.152209	0.361566	0.331377	0.280158	0.268138	0.146183	0.283235	0.197235	0.288148	0.447589	0.389342	0.157527	0.00660159	0.248023	0.250369	0.234429	0.331436	0.398388	0.381202	0.38227	0.282992	0.446618	0.269866	0.421753
NA	38	106	1.01711	65.7944	FBgn0027783	SMC2	0.384669	0.385907	0.454676	0.396295	0.444996	0.297075	0.267846	0.340377	0.387351	0.267319	0.41658	0.348086	0.268518	0.239827	0.120747	0.21561	0.421752	0.0986479	0.319497	0.135959	0.370238	0.319162	0.2756	0.221548	0.120146	0.234994	0.20976	0.286093	0.440636	0.372179	0.159692	-0.0108078	0.16936	0.228264	0.219214	0.285025	0.38134	0.341628	0.325453	0.243865	0.372686	0.290709	0.369336
NA	68	23	0.227319	88.3667	FBgn0025716	Bap55	0.418018	0.37459	0.444194	0.383743	0.43173	0.33001	0.264589	0.322411	0.394619	0.264562	0.390762	0.361531	0.254512	0.236052	0.172876	0.273294	0.411572	0.0826768	0.328807	0.114511	0.370461	0.319513	0.287135	0.275044	0.153674	0.283797	0.191467	0.281226	0.425714	0.373267	0.15609	-0.00012979	0.252051	0.287601	0.25284	0.327704	0.377678	0.376599	0.379572	0.289118	0.480903	0.281275	0.453689
TGS	32	26	1.51785	31.7501	FBgn0032197	CG5694	0.454432	0.384995	0.437737	0.342135	0.399204	0.364536	0.24313	0.296497	0.347351	0.277164	0.338437	0.320434	0.199269	0.235917	0.158985	0.275039	0.356666	0.0538088	0.293555	0.143775	0.351872	0.278146	0.29069	0.300948	0.167113	1	0.182472	0.261561	0.350953	0.307688	0.143425	0.00312986	0.296279	0.252435	0.209067	0.329021	0.360821	0.347309	0.367506	0.308182	0.43524	0.22931	0.396197
NA	42	99	0.0805601	86.1683	FBgn0020309	crol	0.414794	0.382097	0.435013	0.384669	0.446138	0.352017	0.243232	0.347307	0.379204	0.250446	0.396745	0.373337	0.366331	0.315719	0.19891	0.374323	0.448266	0.132704	0.349453	0.165467	0.361454	0.329255	0.318379	0.300742	0.187571	0.339824	0.28913	0.329876	0.515805	0.418883	0.19508	0.0269	0.304153	0.334039	0.269451	0.393674	0.514721	0.41915	0.400003	0.37706	0.520486	0.306795	0.498324
NA	40	22	-1.465	12.1676	FBgn0262582	cic	0.466698	0.403616	0.437828	0.305823	0.432221	0.365916	0.26866	0.335779	0.40837	0.248375	0.348888	0.361164	0.286313	0.277532	0.191805	0.355729	0.400722	0.104458	0.347511	0.155814	0.358811	0.347314	0.304014	0.335166	0.173286	0.323129	0.22385	0.310946	0.473191	0.413168	0.160018	0.00506152	0.285129	0.336438	0.245935	0.367106	0.438679	0.43475	0.408013	0.324451	0.495788	0.259491	0.461508
NA	119	322	0.337176	230.806	FBgn0002525	Lam	0.419664	0.393145	0.428706	0.369223	0.418348	0.318429	0.272613	0.312314	0.354331	0.196425	0.343731	0.341726	0.329058	0.24806	0.184443	0.33257	0.418518	0.123771	0.345541	0.146671	0.369209	0.305961	0.258933	0.282896	0.16816	0.294446	0.20867	0.297546	0.473126	0.395726	0.163361	0.0171212	0.269306	0.241021	0.275303	0.338409	0.427006	0.36482	0.368853	0.324186	0.479224	0.29106	0.430836
NA	6	9	0.414194	12.8951	FBgn0037922	CG14711	0.41707	0.388734	0.448473	0.355863	0.417596	0.361113	0.28038	0.32658	0.436504	0.273612	0.401236	0.371165	0.221908	0.217799	0.207482	0.244143	0.395719	0.0506079	0.313009	0.0968975	0.368815	0.332507	0.27653	0.257175	0.161486	0.267138	0.19539	0.279139	0.41176	0.348296	0.138082	0.000469005	0.219147	0.290891	0.227075	0.302142	0.385009	0.400352	0.358183	0.261285	0.413655	0.225451	0.411274
NA	113	107	-0.479628	93.616	FBgn0259785	pzg	0.439876	0.38942	0.427627	0.351498	0.450097	0.379753	0.27901	0.345741	0.418846	0.260377	0.373898	0.342324	0.266447	0.23793	0.217259	0.274268	0.377752	0.0604834	0.296628	0.130638	0.361795	0.282808	0.271743	0.275241	0.166357	0.285399	0.203133	0.304364	0.432129	0.385687	0.141525	0.00114997	0.246989	0.271073	0.236093	0.33589	0.396359	0.374881	0.377829	0.2766	0.470989	0.248657	0.416505
NA	18	24	-0.266282	27.4411	FBgn0032815	CG10462	0.483504	0.394252	0.404965	0.321381	0.457917	0.402107	0.25418	0.347668	0.445685	0.266748	0.348962	0.321542	0.23173	0.222124	0.172023	0.248431	0.341001	0.0217415	0.309209	0.124965	0.381901	0.287462	0.259511	0.303655	0.167202	0.269792	0.187512	0.303491	0.381261	0.343095	0.153023	-0.0110201	0.278724	0.272264	0.210198	0.312629	0.353674	0.412543	0.374814	0.279165	0.422767	0.233031	0.387693
NA	24	42	0.0282201	66.1333	FBgn0262656	Myc	0.487701	0.402178	0.404323	0.290296	0.418409	0.400505	0.256359	0.348719	0.419866	0.240537	0.31609	0.385158	0.338735	0.286234	0.187248	0.408177	0.392777	0.117646	0.327931	0.173744	0.350098	0.355107	0.304859	0.365669	0.190404	0.328563	0.237867	0.344494	0.505437	0.459542	0.18309	0.00492378	0.338505	0.355684	0.247626	0.427843	0.446673	0.429043	0.479769	0.347433	0.582504	0.262336	0.493846
NA	112	42	0.389245	34.5671	FBgn0087008	e(y)3	0.407944	0.380387	0.428587	0.33982	0.403196	0.344365	0.242779	0.315725	0.361689	0.234057	0.349034	0.341893	0.234186	0.222061	0.179875	0.278241	0.365201	0.0555382	0.290196	0.136286	0.348263	0.288884	0.267947	0.299569	0.136433	0.295424	0.213875	0.266735	0.383729	0.3292	0.144784	0.0244801	0.259782	0.267299	0.220394	0.319232	0.385307	0.358281	0.345727	0.305599	0.414857	0.240265	0.383802
NA	36	78	0.288397	58.5894	FBgn0040283	SMC1	0.378749	0.357114	0.415379	0.399624	0.430451	0.305611	0.275622	0.321656	0.366318	0.258514	0.402193	0.34373	0.23963	0.21671	0.167667	0.234408	0.400659	0.0600639	0.304826	0.115863	0.33559	0.311117	0.256315	0.244876	0.14049	0.241391	0.194871	0.257995	0.404406	0.34408	0.135039	-0.00885977	0.222696	0.254874	0.21974	0.278823	0.379773	0.370184	0.320155	0.263561	0.371126	0.262936	0.387909
NA	29	4	0.876518	18.046	FBgn0034814	CG9890	0.441389	0.379296	0.409504	0.308376	0.400948	0.350287	0.247028	0.293191	0.392307	0.269039	0.343535	0.345966	0.22441	0.200197	0.154902	0.241045	0.353879	0.0497477	0.302123	0.113595	0.328981	0.314657	0.244924	0.280104	0.14115	0.281966	0.173536	0.279912	0.379495	0.327892	0.11255	-0.00267612	0.229145	0.260426	0.192759	0.295575	0.325597	0.363047	0.382934	0.237289	0.416477	0.212809	0.382999
NA	219	551	-0.591644	332.628	FBgn0035370	Non2	0.413465	0.379147	0.42342	0.304862	0.402887	0.363048	0.251642	0.291234	0.362905	0.238409	0.321357	0.358355	0.337401	0.270018	0.188846	0.357611	0.402112	0.137143	0.314946	0.169511	0.331547	0.341044	0.275709	0.351916	0.17188	0.322258	0.244104	0.317849	0.495025	0.416468	0.176766	0.00706379	0.339426	0.301107	0.241154	0.406871	0.410794	0.402365	0.421502	0.364233	0.560624	0.25142	0.49792
NA	54	57	0.510156	31.4529	FBgn0028398	Taf10	0.382601	0.351655	0.419136	0.365759	0.400088	0.299627	0.269483	0.305978	0.367143	0.232385	0.399028	0.326515	0.216782	0.243209	0.158771	0.257439	0.39363	0.038483	0.298172	0.127471	0.368491	0.310666	0.290743	0.256094	0.163062	0.281916	0.204997	0.263482	0.393381	0.343843	0.14397	0.00546123	0.243816	0.295526	0.214474	0.304231	0.397687	0.378465	0.365199	0.268295	0.431023	0.242904	0.434268
NA	14	4	1.16025	8.43757	FBgn0037876	CG4820	0.408719	0.371606	0.409914	0.327088	0.416692	0.358343	0.29554	0.291402	0.382914	0.245646	0.3773	0.318757	0.22527	0.213648	0.181506	0.216086	0.368264	0.0510601	0.295873	0.0994786	0.340265	0.291479	0.266758	0.25131	0.14486	0.247301	0.155475	0.260862	0.394772	0.334664	0.125397	0.00696499	0.206763	0.26583	0.192278	0.259752	0.34115	0.358154	0.3667	0.250604	0.412919	0.209737	0.390591
NA	54	36	0.731739	41.0421	FBgn0033934	CG17385	0.441872	0.38743	0.405603	0.280165	0.430152	0.407713	0.241334	0.273296	0.360964	0.239056	0.299731	0.327031	0.269962	0.252082	0.176367	0.292774	0.358017	0.102231	0.302099	0.13933	0.331864	0.30123	0.27395	0.320354	0.173499	0.313867	0.192452	0.300329	0.40874	0.352789	0.133705	0.00260463	0.322801	0.261685	0.204384	0.339877	0.362757	0.370001	0.417897	0.304364	0.501345	0.215116	0.43777
NA	21	8	0.693335	6.26357	FBgn0030012	CG18262	0.36394	0.359041	0.397323	0.385924	0.423488	0.325007	0.238322	0.293461	0.382503	0.211015	0.411662	0.356976	0.20398	0.185251	0.175368	0.206355	0.388985	0.0592815	0.308998	0.103754	0.3641	0.293948	0.256741	0.223009	0.113968	0.223479	0.18462	0.268684	0.37467	0.313184	0.128427	0.00899046	0.170859	0.23894	0.205532	0.246413	0.353689	0.329642	0.315588	0.232581	0.386811	0.239348	0.361607
NA	37	20	0.403714	36.5831	FBgn0262975	cnc	0.432819	0.367344	0.396149	0.305833	0.41198	0.355508	0.238756	0.316204	0.373699	0.242201	0.320846	0.315049	0.212696	0.253292	0.164511	0.307741	0.35209	0.0631487	0.299428	0.149062	0.329798	0.294245	0.334105	0.314242	0.184583	0.310546	0.204051	0.305925	0.393212	0.332054	0.152968	0.031185	0.302316	0.33659	0.208574	0.335657	0.416435	0.390196	0.373663	0.284891	0.455562	0.234529	0.422593
NA	48	29	-0.287902	23.9161	FBgn0023215	Mnt	0.439689	0.36275	0.415137	0.282321	0.402837	0.376528	0.220053	0.307724	0.374218	0.236469	0.309873	0.314813	0.198213	0.236984	0.174894	0.274311	0.337506	0.0501053	0.281593	0.0973782	0.342583	0.26838	0.291221	0.291669	0.141703	0.287007	0.182653	0.284742	0.360742	0.314385	0.124374	0.0249141	0.265466	0.321891	0.194723	0.313209	0.392851	0.343674	0.344798	0.265248	0.40644	0.206671	0.38957
NA	16	0	-1.70144	0.143	FBgn0029939	CG9650	0.398457	0.373047	0.382837	0.343249	0.431914	0.240409	0.317144	0.291081	0.327519	0.21267	0.349646	0.259262	0.209989	0.1675	0.155237	0.20563	0.340483	0.0271154	0.318047	0.112607	0.340278	0.269136	0.254363	0.227179	0.112308	0.232607	0.176021	0.268121	0.32622	0.295594	0.121053	-0.00789863	0.207897	0.197468	0.195902	0.22783	0.344282	0.281234	0.301113	0.231937	0.32796	0.26782	0.322367
NA	91	56	-0.816886	74.1401	FBgn0027537	Nup93-1	0.433849	0.36698	0.410065	0.282074	0.396669	0.37421	0.227173	0.329415	0.403019	0.21914	0.345017	0.351005	0.246559	0.226924	0.181833	0.23626	0.349148	0.0592024	0.282197	0.118973	0.347801	0.306439	0.25881	0.285719	0.126244	0.256719	0.165593	0.271297	0.388381	0.366176	0.116116	-0.00354666	0.240223	0.240194	0.201405	0.312512	0.33425	0.375674	0.367172	0.257941	0.43363	0.192654	0.38338
NA	55	28	-0.462184	25.894	FBgn0015371	chn	0.389711	0.357852	0.407467	0.325378	0.398724	0.362234	0.20895	0.297193	0.359582	0.225101	0.345516	0.326654	0.247227	0.216111	0.158307	0.258763	0.368774	0.0722605	0.310516	0.130185	0.317904	0.280826	0.271557	0.289525	0.12676	0.28406	0.185442	0.259254	0.392105	0.323142	0.142463	-0.00971986	0.278755	0.259163	0.209605	0.285416	0.366177	0.34635	0.326161	0.30808	0.408017	0.239593	0.383771
NA	163	0	5.93241	12.3886	FBgn0004795	retn	0.427954	0.363048	0.435794	0.251693	0.406417	0.411528	0.210469	0.23897	0.332508	0.261808	0.290995	0.286402	0.164046	0.227509	0.140431	0.247403	0.309071	0.0175176	0.263049	0.105329	0.325478	0.214714	0.272864	0.319822	0.104608	0.289107	0.150321	0.209265	0.318777	0.261162	0.108564	-0.0110074	0.367381	0.241175	0.169691	0.290072	0.321724	0.286189	0.296999	0.314372	0.384157	0.171712	0.370177
NA	88	43	0.40963	41.6209	FBgn0033581	CG12391	0.369597	0.339954	0.4267	0.339978	0.387743	0.31054	0.23189	0.309706	0.330376	0.257494	0.372605	0.318213	0.216192	0.196941	0.160645	0.228429	0.351923	0.0441705	0.311187	0.130421	0.334342	0.279289	0.269051	0.249998	0.115794	0.271822	0.170649	0.218167	0.353601	0.332726	0.128335	0.0011684	0.228302	0.239205	0.211745	0.283906	0.340319	0.318806	0.299131	0.267857	0.376639	0.25029	0.354769
NA	67	31	0.602715	48.4651	FBgn0039019	HP1c	0.399161	0.33865	0.418968	0.318989	0.411484	0.329891	0.2576	0.283366	0.400113	0.220942	0.381567	0.322725	0.234267	0.215657	0.181411	0.254596	0.372644	0.060801	0.309405	0.139177	0.349629	0.314487	0.268331	0.251258	0.162189	0.257692	0.172383	0.264261	0.402487	0.375687	0.147245	0.00439608	0.211217	0.259778	0.196756	0.31436	0.362911	0.359912	0.361081	0.266051	0.43719	0.233037	0.402123
NA	21	27	0.123748	22.0437	FBgn0265630	sno	0.444813	0.361466	0.394553	0.25875	0.396799	0.355423	0.234117	0.292888	0.36006	0.225036	0.274963	0.309258	0.251061	0.231483	0.185416	0.297877	0.322024	0.0653532	0.264202	0.140023	0.310404	0.295431	0.263821	0.307281	0.152025	0.305759	0.202938	0.275658	0.381741	0.319695	0.129821	0.0217302	0.305276	0.280433	0.201016	0.334644	0.357995	0.342686	0.399673	0.280391	0.453271	0.218736	0.394834
NA	61	16	-0.183984	34.557	FBgn0038244	CG7987	0.401056	0.351227	0.373093	0.332849	0.424806	0.336536	0.246651	0.300591	0.369721	0.259801	0.370283	0.321149	0.225745	0.212452	0.172813	0.229056	0.362897	0.0386405	0.288973	0.101193	0.329108	0.282262	0.248564	0.245811	0.136634	0.244194	0.177064	0.261598	0.37587	0.314041	0.138507	0.00609979	0.216595	0.252467	0.204232	0.276444	0.341452	0.356617	0.366726	0.250969	0.400263	0.23086	0.383047
NA	63	62	-0.182177	153.399	FBgn0039120	Nup98-96	0.404619	0.35406	0.388115	0.311413	0.419348	0.344456	0.221155	0.336628	0.390955	0.225008	0.342183	0.336228	0.23242	0.206632	0.152872	0.250855	0.357193	0.0599052	0.280853	0.125435	0.331282	0.29085	0.266267	0.28431	0.115645	0.247388	0.18807	0.260395	0.387219	0.338331	0.152361	0.00363878	0.236771	0.237661	0.206212	0.294216	0.325876	0.363426	0.358199	0.270098	0.406367	0.22047	0.36574
[truncated: 692 more rows]
[truncated: 66 more columns]

## Sheet: TFs_CBP_pvals_all_cor_GSE131971
piRNA_group	expression_0_2hr	expression_OSC	GSC_vs_SC_GSE119862	OSC_expression_eLife	geneID	gene_name	AGO3	aub	vas	qin	rhi	del	cuff	Nxf3	tej	CG13741	CG12721	spn-E	armi	arx	BoYb	emb	CG10880	fs(1)Yb	Gasz	Hen1	krimp	mael	mino	Nbr	nxf2	CG5694	Panx	papi	piwi	shu	SoYb	Nos	squ	tapas	thoc5	thoc7	Trf2	tud	vls	Su(var)2-10	Hel25E	egg	tsu
[truncated: 773 more rows]
[truncated: 66 more columns]

[truncated: 17 more sheets: DNA_bind_TFs_germ_cor_GSE136162, DNA_bind_TFs_germ_cor_GSE146040, DNA_bind_TFs_germ_cor_GSE131971, all_cells_cor_GSE136162, all_cells_cor_GSE146040, all_cells_cor_GSE131971, TFs_CPBs_germline_cor_GSE146040, TFs_CPBs_germline_cor_GSE136162, pvals_all_cells_cor_GSE131971, pvals_all_cells_cor_GSE136162, pvals_all_cells_cor_GSE146040_, germline_cor_GSE146040, germline_cor_GSE131971, germline_cor_GSE136162, germline_pvals_GSE146040, germline_pvals_GSE136162, germline_pvals_GSE131971]
