# Supplementary material for: Transcriptional regulation of the piRNA pathway by Ovo in animal ovarian germ cells
Source: Genes Dev. 2025 Feb 1;39(3-4):221–41. doi: 10.1101/gad.352120.124 (PMC11789646; doi:10.1101/gad.352120.124)
Supplement: Supplement 2 [file Supplemental_Dataset_2.xlsx]

## Sheet: Supplementary_dataset_2
gene	l3mbt_vs_WT_OSC_log2FC	l3mbt_vs_WT_OSC_padj	OSC_ectopic_ovo_vs_control_log2FC	OSC_ectopic_ovo_vs_control_padj	l3mbt_OSC_ovo_vs_control_log2FC	l3mbt_OSC_ovo_vs_control_padj	GFPplus_vs_minus_log2FC	GFPplus_vs_minus_padj	fGSOSS_vs_OSC_log2FC	fGSOSS_vs_OSC_padj	l3mbt_OSC_d2_ovo_KD_log2FC	l3mbt_OSC_d2_ovo_KD_padj	l3mbt_OSC_d4_ovo_KD_log2FC	l3mbt_OSC_d4_ovo_KD_padj
CR41571	NA	NA	NA	NA	0	NA	NA	NA	NA	NA	NA	NA	NA	NA
lncRNA:CR45220	1.09268	NA	NA	NA	0.830534	NA	NA	NA	0	NA	NA	NA	NA	NA
lncRNA:CR46431	2.24446	NA	NA	NA	0.830534	NA	NA	NA	0	NA	NA	NA	NA	NA
Or82a	NA	NA	NA	NA	-1.00941	NA	NA	NA	NA	NA	-0.551004	NA	0	NA
lncRNA:CR45597	2.58906	0.186289	0.537473	NA	1.54385	0.52905	NA	NA	-0.688316	0.785141	-0.094135	0.966904	-0.760297	NA
mir-929	NA	NA	NA	NA	NA	NA	NA	NA	NA	NA	-0.550994	NA	-0.642515	NA
CG14645	2.10131	NA	1.54327	NA	0.865675	0.774068	NA	NA	0.983758	NA	-2.90588	0.0489073	-1.14117	0.384158
lncRNA:CR44922	0.117047	0.95101	2.59192	0.0102112	2.79242	1.88e-05	NA	NA	-4.01452	0.0113455	-1.54942	0.0299952	-1.32375	0.0586283
CG34425	NA	NA	0.537473	NA	0.830534	NA	NA	NA	NA	NA	0.183145	NA	0	NA
lncRNA:CR31526	0	NA	NA	NA	NA	NA	NA	NA	1.74587	NA	NA	NA	NA	NA
CG32945	NA	NA	NA	NA	-1.29505	NA	NA	NA	NA	NA	0	NA	0	NA
lncRNA:CR45558	-1.23963	NA	0.727885	NA	NA	NA	NA	NA	-0.627207	NA	-3.9696	0.134406	-4.06112	NA
sisRNA:CR46358	NA	NA	NA	NA	NA	NA	NA	NA	NA	NA	NA	NA	NA	NA
lncRNA:CR44156	1.26544	NA	NA	NA	NA	NA	NA	NA	-0.453909	NA	0	NA	-0.642515	NA
CG33927	1.43406	0.335211	0.435314	0.888451	1.48905	0.0910454	NA	NA	-3.77056	0.0245813	-1.25604	0.00982869	-1.75995	0.00032315
CG44088	1.09268	NA	0.537473	NA	NA	NA	NA	NA	0.983751	NA	-0.550985	NA	-0.642515	NA
CG14658	0	NA	NA	NA	NA	NA	NA	NA	0.983746	NA	NA	NA	NA	NA
CG14659	-1.36613	NA	NA	NA	NA	NA	NA	NA	-1.47504	NA	0	NA	0	NA
lncRNA:CR45580	0.363887	NA	NA	NA	0.830534	NA	NA	NA	0.254962	NA	NA	NA	NA	NA
CG2016	1.77295	NA	2.11112	NA	-1.50834	NA	NA	NA	0	NA	-2.17453	NA	-3.07741	NA
CG14662	1.40117	0.496535	0.270501	0.949532	-0.309966	0.822298	NA	NA	-1.28517	0.581505	-1.50473	0.0942133	-0.901644	0.308014
CG12590	3.02603	NA	3.21708	NA	-0.761251	0.738591	NA	NA	-0.455573	0.883794	-0.84149	NA	0.387282	NA
CR46401	0	NA	NA	NA	0.187557	0.966164	NA	NA	0.983746	NA	-0.765515	NA	-1.63495	NA
asRNA:CR44019	-1.74421	0.546392	-0.0226916	0.993404	1.08096	0.684052	NA	NA	0.943727	0.715821	-0.419874	0.840278	-1.12422	0.554042
CR45033	NA	NA	NA	NA	NA	NA	NA	NA	NA	NA	NA	NA	NA	NA
CG31542	NA	NA	NA	NA	NA	NA	NA	NA	NA	NA	NA	NA	NA	NA
CG34277	NA	NA	NA	NA	NA	NA	NA	NA	NA	NA	NA	NA	NA	NA
CG14668	0.376238	NA	4.17524	0.0696469	4.08128	NA	NA	NA	0.267314	NA	NA	NA	NA	NA
tRNA:Arg-TCG-4-1	NA	NA	NA	NA	NA	NA	NA	NA	NA	NA	NA	NA	NA	NA
Or83a	NA	NA	0.64307	NA	NA	NA	NA	NA	NA	NA	NA	NA	NA	NA
Orco	-0.345008	NA	0.537473	NA	-0.246449	NA	NA	NA	0.267407	NA	0	NA	-0.642515	NA
CG12147	-0.357825	NA	NA	NA	-1.29505	NA	NA	NA	-0.466736	NA	0	NA	0	NA
CG45100	NA	NA	NA	NA	NA	NA	NA	NA	NA	NA	NA	NA	NA	NA
HDAC3	NA	NA	NA	NA	NA	NA	NA	NA	NA	NA	NA	NA	NA	NA
scaRNA:MeU4:25F-C137	NA	NA	NA	NA	NA	NA	NA	NA	NA	NA	NA	NA	NA	NA
snoRNA:Me28S-U2134a	NA	NA	NA	NA	NA	NA	NA	NA	NA	NA	NA	NA	NA	NA
CG2104	1.41365	NA	1.47617	NA	1.12447	NA	NA	NA	-2.00294	0.441043	-1.76256	NA	-4.14519	NA
lncRNA:CR44924	1.98179	NA	NA	NA	NA	NA	NA	NA	0.983757	NA	NA	NA	NA	NA
CG46303	4.35975	0.0234018	NA	NA	0.750035	NA	NA	NA	1.70971	0.475147	0.129378	0.948164	0.681581	0.671336
asRNA:CR45192	NA	NA	NA	NA	NA	NA	NA	NA	NA	NA	NA	NA	NA	NA
CG1213	1.09268	NA	-1.30097	NA	4.80255	0.00453036	NA	NA	0.983751	NA	-2.44336	NA	-2.44072	NA
CG14676	NA	NA	NA	NA	NA	NA	NA	NA	NA	NA	NA	NA	NA	NA
CR10991	-0.357825	NA	NA	NA	NA	NA	NA	NA	-0.466736	NA	0	NA	0.192337	NA
CG34287	NA	NA	2.48292	NA	NA	NA	NA	NA	NA	NA	0	NA	0	NA
side-III	1.21312	NA	1.51829	NA	-1.00674	NA	NA	NA	-1.16457	0.696412	1.1525	NA	1.34472	NA
lncRNA:CR45761	NA	NA	NA	NA	NA	NA	NA	NA	NA	NA	0	NA	0	NA
lncRNA:CR45762	0	NA	NA	NA	NA	NA	NA	NA	0.983746	NA	NA	NA	NA	NA
CG11373	NA	NA	NA	NA	NA	NA	NA	NA	NA	NA	NA	NA	NA	NA
lncRNA:CR44926	0	NA	NA	NA	NA	NA	NA	NA	0.983746	NA	NA	NA	NA	NA
lncRNA:TS20	NA	NA	NA	NA	NA	NA	NA	NA	NA	NA	NA	NA	NA	NA
lncRNA:CR46221	-0.357502	NA	-0.300701	NA	-1.29505	NA	NA	NA	0.967723	NA	-0.550994	NA	0	NA
lncRNA:CR44921	NA	NA	2.44678	NA	NA	NA	NA	NA	NA	NA	0	NA	0	NA
CG15580	0.363518	NA	1.4857	NA	1.66735	NA	NA	NA	-0.466731	NA	-2.1721	NA	-0.889558	NA
Or83c	1.09268	NA	2.44678	NA	-0.0476349	NA	NA	NA	0	NA	0	NA	-0.642515	NA
lncRNA:CR44929	-0.706054	NA	-0.806833	NA	2.77169	NA	NA	NA	-0.814978	NA	NA	NA	NA	NA
Obp83ef	-0.357825	NA	NA	NA	0.830534	NA	NA	NA	-0.466736	NA	0	NA	-0.642515	NA
Obp83g	1.09268	NA	NA	NA	NA	NA	NA	NA	0	NA	-2.50458	NA	-2.59615	NA
lncRNA:CR43486	NA	NA	NA	NA	0	NA	NA	NA	NA	NA	NA	NA	NA	NA
lncRNA:CR43487	-1.13379	NA	NA	NA	NA	NA	NA	NA	-1.2427	NA	NA	NA	NA	NA
Osi1	1.36933	NA	-0.300701	NA	NA	NA	NA	NA	1.04497	0.697677	-0.550987	NA	0	NA
CR31562	0	NA	NA	NA	0.830534	NA	NA	NA	0.983746	NA	NA	NA	NA	NA
Osi5	-2.15635	NA	NA	NA	NA	NA	NA	NA	-2.26525	NA	NA	NA	NA	NA
Osi10	-0.611998	NA	NA	NA	1.77622	NA	NA	NA	-0.553753	0.880407	-0.550991	NA	0.256964	NA
Osi11	-0.357825	NA	NA	NA	0.830526	NA	NA	NA	-0.466736	NA	0	NA	0	NA
Osi12	-0.43343	NA	NA	NA	-2.55064	NA	NA	NA	0.255086	NA	-0.551004	NA	0	NA
CG15597	0.517832	NA	0.537473	NA	0.830534	NA	NA	NA	-1.53259	NA	0	NA	0.257707	NA
CG15594	NA	NA	NA	NA	NA	NA	NA	NA	NA	NA	NA	NA	NA	NA
Osi13	-0.345008	NA	NA	NA	NA	NA	NA	NA	0.267407	NA	NA	NA	NA	NA
Osi14	-0.345186	NA	-0.0348327	NA	-1.96638	NA	NA	NA	1.56654	NA	1.33722	NA	0.208805	NA
Osi15	NA	NA	NA	NA	NA	NA	NA	NA	NA	NA	0.71119	NA	0	NA
CG46396	-0.357825	NA	NA	NA	0	NA	NA	NA	-0.466736	NA	0	NA	0	NA
Osi16	0	NA	NA	NA	NA	NA	NA	NA	0.983746	NA	NA	NA	NA	NA
CG46026	NA	NA	NA	NA	NA	NA	NA	NA	NA	NA	NA	NA	NA	NA
CG31560	NA	NA	NA	NA	1.74995	NA	NA	NA	NA	NA	-2.77709	NA	-2.86864	NA
Osi18	-0.345008	NA	NA	NA	NA	NA	NA	NA	0.267407	NA	NA	NA	NA	NA
Osi20	NA	NA	NA	NA	2.27862	NA	NA	NA	NA	NA	0	NA	0	NA
CG17917	NA	NA	NA	NA	-1.29505	NA	NA	NA	NA	NA	0	NA	0	NA
CG10298	0	NA	2.48617	NA	0	NA	NA	NA	0.983746	NA	NA	NA	NA	NA
snoRNA:83E4-5	NA	NA	2.44678	NA	NA	NA	NA	NA	NA	NA	-2.46722	NA	-2.55877	NA
CG42537	-1.13379	NA	0.540051	NA	2.48242	NA	NA	NA	-1.2427	NA	0.736355	NA	0	NA
mir-9375	NA	NA	NA	NA	NA	NA	NA	NA	NA	NA	NA	NA	NA	NA
tRNA:Met-CAT-1-5	NA	NA	NA	NA	NA	NA	NA	NA	NA	NA	NA	NA	NA	NA
CG15185	NA	NA	NA	NA	1.84234	NA	NA	NA	NA	NA	NA	NA	NA	NA
dpr11	-0.357826	NA	2.48292	NA	0.83053	NA	NA	NA	0.254589	NA	-3.14805	NA	-1.43883	NA
Pif2	NA	NA	NA	NA	NA	NA	NA	NA	NA	NA	NA	NA	NA	NA
CG1137	0	NA	NA	NA	-1.74845	NA	NA	NA	1.79972	NA	NA	NA	NA	NA
CG2336	NA	NA	NA	NA	NA	NA	NA	NA	NA	NA	NA	NA	NA	NA
lncRNA:CR46131	0	NA	NA	NA	NA	NA	NA	NA	0.983746	NA	NA	NA	NA	NA
CG1138	NA	NA	NA	NA	NA	NA	NA	NA	NA	NA	NA	NA	NA	NA
CG31482	NA	NA	NA	NA	0	NA	NA	NA	NA	NA	0	NA	-0.642515	NA
sowi	NA	NA	NA	NA	NA	NA	NA	NA	NA	NA	NA	NA	NA	NA
CG15177	NA	NA	NA	NA	NA	NA	NA	NA	NA	NA	NA	NA	NA	NA
sunz	NA	NA	NA	NA	NA	NA	NA	NA	NA	NA	NA	NA	NA	NA
CG31286	1.09268	NA	-1.26352	NA	NA	NA	NA	NA	0.983751	NA	0	NA	-0.642515	NA
Ass	-1.6652	NA	2.48292	NA	-1.00941	NA	NA	NA	-1.05277	NA	0	NA	0	NA
Edg84A	NA	NA	NA	NA	NA	NA	NA	NA	NA	NA	NA	NA	NA	NA
Ccp84Ag	1.09268	NA	3.05768	NA	NA	NA	NA	NA	0	NA	-2.4663	NA	-2.55785	NA
Ccp84Af	-1.36613	NA	NA	NA	0.626217	NA	NA	NA	-0.75371	NA	1.30382	NA	0.866834	NA
Ccp84Ac	-0.357826	NA	NA	NA	0	NA	NA	NA	0.254589	NA	NA	NA	NA	NA
Ccp84Aa	0	NA	NA	NA	0.830534	NA	NA	NA	1.66591	NA	0	NA	-0.642515	NA
zen2	NA	NA	NA	NA	-1.29505	NA	NA	NA	NA	NA	-2.50517	NA	-2.59673	NA
lncRNA:CR44930	0.0507206	0.968489	-2.51045	NA	-2.9739	NA	NA	NA	-5.56732	1.43e-05	1.97634	NA	2.06332	NA
lncRNA:CR42721	-1.57328	NA	NA	NA	0.830534	NA	NA	NA	-1.68218	NA	-0.551005	NA	-0.64252	NA
mir-993	NA	NA	NA	NA	NA	NA	NA	NA	NA	NA	NA	NA	NA	NA
lncRNA:CR43435	0	NA	NA	NA	NA	NA	NA	NA	0.983746	NA	-2.46666	NA	-1.59644	NA
mir-10	NA	NA	NA	NA	NA	NA	NA	NA	NA	NA	NA	NA	NA	NA
lncRNA:CR45915	1.09268	NA	NA	NA	NA	NA	NA	NA	0	NA	0	NA	0	NA
tRNA:Lys-TTT-2-1	NA	NA	NA	NA	NA	NA	NA	NA	NA	NA	NA	NA	NA	NA
tRNA:Lys-TTT-2-2	NA	NA	NA	NA	NA	NA	NA	NA	NA	NA	NA	NA	NA	NA
tRNA:Lys-TTT-2-3	NA	NA	NA	NA	NA	NA	NA	NA	NA	NA	NA	NA	NA	NA
tRNA:Lys-TTT-2-4	NA	NA	NA	NA	NA	NA	NA	NA	NA	NA	NA	NA	NA	NA
lncRNA:CR45901	NA	NA	NA	NA	NA	NA	NA	NA	NA	NA	NA	NA	NA	NA
lncRNA:CR45902	NA	NA	NA	NA	-1.29505	NA	NA	NA	NA	NA	0	NA	0	NA
lncRNA:CR45903	NA	NA	NA	NA	NA	NA	NA	NA	NA	NA	NA	NA	NA	NA
lncRNA:CR45904	NA	NA	NA	NA	NA	NA	NA	NA	NA	NA	NA	NA	NA	NA
lncRNA:CR45905	NA	NA	NA	NA	NA	NA	NA	NA	NA	NA	NA	NA	NA	NA
lncRNA:CR45900	NA	NA	NA	NA	NA	NA	NA	NA	NA	NA	NA	NA	NA	NA
ftz	-2.37266	NA	NA	NA	NA	NA	NA	NA	-1.07548	NA	0	NA	0	NA
lncRNA:CR44931	NA	NA	NA	NA	NA	NA	NA	NA	NA	NA	NA	NA	NA	NA
lncRNA:CR45559	-0.357825	NA	NA	NA	-1.00941	NA	NA	NA	-0.466736	NA	NA	NA	NA	NA
lncRNA:CR44932	0.363518	NA	1.11508	0.75792	1.82872	NA	NA	NA	-0.466731	NA	2.06106	NA	0.807233	NA
lncRNA:CR43252	-2.4451	0.0320738	0.590547	0.845681	-1.23568	0.73692	NA	NA	-5.59812	3.81e-05	-2.17108	NA	-2.26261	NA
lncRNA:CR45899	NA	NA	NA	NA	NA	NA	NA	NA	NA	NA	NA	NA	NA	NA
Sodh-1	1.09268	NA	NA	NA	0	NA	NA	NA	0	NA	-0.550988	NA	0	NA
CG1979	0	NA	NA	NA	0.506029	NA	NA	NA	0.983746	NA	0	1	0.898175	NA
dj	-0.808338	NA	NA	NA	NA	NA	NA	NA	-0.917246	NA	NA	NA	NA	NA
djl	0	NA	NA	NA	NA	NA	NA	NA	0.983746	NA	0	NA	0	NA
CG1988	-0.345008	NA	NA	NA	1.66735	NA	NA	NA	0.267407	NA	-0.550993	NA	0	NA
lncRNA:CR45906	2.80119	0.190703	NA	NA	-0.317503	NA	NA	NA	0.366931	0.899093	-2.2091	NA	-0.74248	NA
tRNA:Gly-TCC-1-1	1.09268	NA	NA	NA	NA	NA	NA	NA	0	NA	0	NA	0	NA
asRNA:CR42738	-0.357825	NA	0.537473	NA	NA	NA	NA	NA	-0.466736	NA	NA	NA	NA	NA
CG1288	0	NA	NA	NA	NA	NA	NA	NA	2.8487	NA	0	NA	0	NA
CG14605	-0.270527	0.853549	2.43115	0.0067298	1.58148	0.0552521	NA	NA	-4.47943	0.00177813	-1.39444	0.0448415	-0.182858	0.810265
CG14607	-1.36613	NA	NA	NA	-1.29505	NA	NA	NA	-1.47504	NA	0	NA	0.797133	NA
Obp84a	NA	NA	0.819807	NA	-0.0476349	NA	NA	NA	NA	NA	NA	NA	NA	NA
Gld	-0.629325	NA	4.96023	0.0133089	2.61296	0.0709018	NA	NA	-1.61457	0.495404	-0.498223	0.802677	-0.460354	0.80999
lncRNA:CR44333	-2.2835	NA	-0.425786	NA	NA	NA	NA	NA	-2.3924	NA	-3.58569	NA	-3.67726	NA
lncRNA:CR46130	0	NA	NA	NA	NA	NA	NA	NA	0.983746	NA	NA	NA	NA	NA
CG10029	0.376333	NA	1.48581	NA	-1.00941	NA	NA	NA	-0.453916	NA	NA	NA	NA	NA
lncRNA:CR46299	1.09268	NA	NA	NA	NA	NA	NA	NA	0	NA	NA	NA	NA	NA
CG44335	NA	NA	0.537473	NA	NA	NA	NA	NA	NA	NA	NA	NA	NA	NA
lncRNA:TS14	-1.36613	NA	NA	NA	NA	NA	NA	NA	-1.47504	NA	NA	NA	NA	NA
lncRNA:CR44337	NA	NA	0.537473	NA	NA	NA	NA	NA	NA	NA	0	NA	-0.642515	NA
CG31496	0.418584	NA	1.52108	NA	-0.301564	NA	NA	NA	-1.30076	NA	-2.64225	NA	0.438675	NA
nxf4	-0.357825	NA	NA	NA	NA	NA	NA	NA	-0.466736	NA	NA	NA	NA	NA
CG17944	NA	NA	NA	NA	NA	NA	NA	NA	NA	NA	NA	NA	NA	NA
Mst84Dd	-0.345009	NA	NA	NA	NA	NA	NA	NA	-0.453921	NA	NA	NA	NA	NA
Mst84Dc	NA	NA	-0.274553	NA	NA	NA	NA	NA	NA	NA	NA	NA	NA	NA
Mst84Da	0	NA	NA	NA	NA	NA	NA	NA	1.71577	NA	NA	NA	NA	NA
lncRNA:CR45560	1.45236	NA	-0.713724	NA	2.43055	NA	NA	NA	-0.374138	0.916117	NA	NA	NA	NA
CG42650	1.09268	NA	NA	NA	-1.00941	NA	NA	NA	0	NA	-0.551004	NA	0	NA
Ir84a	0	NA	0.537473	NA	-1.58704	NA	NA	NA	1.67975	NA	NA	NA	NA	NA
wa-cup	-0.357826	NA	NA	NA	NA	NA	NA	NA	0.254589	NA	0.226902	NA	0	NA
CG14598	1.09268	NA	NA	NA	-0.323937	NA	NA	NA	0	NA	-0.687945	NA	-1.37282	NA
tRNA:Val-CAC-2-1	NA	NA	NA	NA	NA	NA	NA	NA	NA	NA	NA	NA	NA	NA
mir-4950	NA	NA	NA	NA	NA	NA	NA	NA	NA	NA	NA	NA	NA	NA
tRNA:Val-CAC-2-2	NA	NA	NA	NA	NA	NA	NA	NA	NA	NA	NA	NA	NA	NA
lncRNA:CR44934	NA	NA	NA	NA	NA	NA	NA	NA	NA	NA	NA	NA	NA	NA
tRNA:Val-CAC-2-4	NA	NA	NA	NA	NA	NA	NA	NA	NA	NA	NA	NA	NA	NA
asRNA:CR46129	NA	NA	NA	NA	NA	NA	NA	NA	NA	NA	NA	NA	NA	NA
CG45545	NA	NA	NA	NA	NA	NA	NA	NA	NA	NA	NA	NA	NA	NA
lncRNA:CR44332	NA	NA	NA	NA	NA	NA	NA	NA	NA	NA	NA	NA	NA	NA
lncRNA:CR44260	NA	NA	NA	NA	NA	NA	NA	NA	NA	NA	NA	NA	NA	NA
CG2616	-0.345009	NA	0.537473	NA	0.863859	NA	NA	NA	-0.453921	NA	0	NA	-0.642515	NA
CG43254	NA	NA	NA	NA	NA	NA	NA	NA	NA	NA	NA	NA	NA	NA
lncRNA:CR44935	1.68844	NA	NA	NA	NA	NA	NA	NA	0	NA	NA	NA	NA	NA
CG10919	1.86881	NA	0.537473	NA	2.59277	NA	NA	NA	0	NA	0.755985	NA	0	NA
CG11286	NA	NA	NA	NA	NA	NA	NA	NA	NA	NA	NA	NA	NA	NA
lncRNA:CR46226	NA	NA	NA	NA	NA	NA	NA	NA	NA	NA	NA	NA	NA	NA
CG18747	2.48769	NA	3.21708	NA	1.71507	NA	NA	NA	0	NA	0	NA	0.255782	NA
CG18745	2.04807	NA	5.22692	0.339737	3.60925	0.00720799	NA	NA	-0.454614	NA	0	NA	0.842343	NA
CG10086	-1.93324	NA	0.509211	0.917536	2.27978	0.417097	NA	NA	-2.04214	NA	0.514553	NA	-0.584377	NA
scaRNA:MeU2-C41	1.96397	0.0549469	0.537473	NA	-0.289074	NA	NA	NA	-0.0946356	0.948856	-0.46997	NA	-2.72145	NA
CG43618	1.09268	NA	NA	NA	NA	NA	NA	NA	0	NA	-2.46722	NA	-2.55877	NA
CG43061	0	NA	NA	NA	NA	NA	NA	NA	0.983746	NA	0	NA	-0.642515	NA
snoRNA:Me18S-G423	1.68844	NA	NA	NA	0.830534	NA	NA	NA	0	NA	0	NA	0	NA
tRNA:Arg-ACG-1-6	NA	NA	NA	NA	NA	NA	NA	NA	NA	NA	NA	NA	NA	NA
tRNA:Arg-ACG-1-7	NA	NA	NA	NA	NA	NA	NA	NA	NA	NA	NA	NA	NA	NA
tRNA:Arg-ACG-1-8	NA	NA	NA	NA	NA	NA	NA	NA	NA	NA	NA	NA	NA	NA
tRNA:Arg-ACG-1-9	NA	NA	NA	NA	NA	NA	NA	NA	NA	NA	NA	NA	NA	NA
tRNA:Arg-ACG-1-10	1.09268	NA	NA	NA	NA	NA	NA	NA	0	NA	NA	NA	NA	NA
lncRNA:CR43302	-0.357825	NA	NA	NA	NA	NA	NA	NA	-0.466736	NA	NA	NA	NA	NA
lncRNA:CR43303	NA	NA	NA	NA	NA	NA	NA	NA	NA	NA	NA	NA	NA	NA
CheA84a	NA	NA	NA	NA	NA	NA	NA	NA	NA	NA	NA	NA	NA	NA
lncRNA:CR45550	-0.516963	NA	NA	NA	1.98158	NA	NA	NA	-1.34721	NA	0	NA	0	NA
CG18749	NA	NA	NA	NA	NA	NA	NA	NA	NA	NA	NA	NA	NA	NA
CG33722	0.690903	NA	0.537473	NA	NA	NA	NA	NA	-1.91706	0.547964	-1.54341	NA	-2.59673	NA
ato	0.972095	NA	NA	NA	1.60831	NA	NA	NA	-0.453911	NA	-2.46721	NA	-2.55877	NA
mir-4918	NA	NA	NA	NA	NA	NA	NA	NA	NA	NA	NA	NA	NA	NA
Or85b	NA	NA	0.537473	NA	NA	NA	NA	NA	NA	NA	0.182639	NA	0	NA
Or85c	-1.01512	NA	NA	NA	NA	NA	NA	NA	-1.12403	NA	NA	NA	NA	NA
lncRNA:CR46228	NA	NA	NA	NA	NA	NA	NA	NA	NA	NA	NA	NA	NA	NA
CG11741	NA	NA	NA	NA	NA	NA	NA	NA	NA	NA	NA	NA	NA	NA
lncRNA:CR45575	NA	NA	NA	NA	NA	NA	NA	NA	NA	NA	NA	NA	NA	NA
lncRNA:CR45574	1.09268	NA	NA	NA	NA	NA	NA	NA	0	NA	NA	NA	NA	NA
lncRNA:CR46124	NA	NA	NA	NA	NA	NA	NA	NA	NA	NA	NA	NA	NA	NA
Or85e	NA	NA	NA	NA	NA	NA	NA	NA	NA	NA	NA	NA	NA	NA
tRNA:Tyr-GTA-1-4	1.09268	NA	NA	NA	NA	NA	NA	NA	0	NA	NA	NA	NA	NA
tRNA:Tyr-GTA-1-8	NA	NA	NA	NA	NA	NA	NA	NA	NA	NA	0	NA	-0.642515	NA
CG33325	1.98178	NA	NA	NA	NA	NA	NA	NA	0	NA	-2.46722	NA	-2.55877	NA
CG44227	NA	NA	NA	NA	NA	NA	NA	NA	NA	NA	NA	NA	NA	NA
CG34135	NA	NA	NA	NA	NA	NA	NA	NA	NA	NA	NA	NA	NA	NA
CG11768	2.56949	NA	NA	NA	NA	NA	NA	NA	0	NA	NA	NA	NA	NA
CG8236	1.09268	NA	0.537473	NA	-1.1136	NA	NA	NA	0.983751	NA	-4.06171	0.00423727	-3.5367	0.00412412
CG34301	NA	NA	NA	NA	2.37145	NA	NA	NA	NA	NA	NA	NA	NA	NA
Pif1B	NA	NA	NA	NA	NA	NA	NA	NA	NA	NA	NA	NA	NA	NA
Ir85a	1.09268	NA	NA	NA	-1.00941	NA	NA	NA	0	NA	0	NA	0	NA
tRNA:Arg-TCG-2-3	NA	NA	NA	NA	NA	NA	NA	NA	NA	NA	NA	NA	NA	NA
tRNA:Arg-TCG-2-4	NA	NA	NA	NA	NA	NA	NA	NA	NA	NA	NA	NA	NA	NA
lncRNA:osk	NA	NA	NA	NA	NA	NA	NA	NA	NA	NA	0	NA	0	NA
St2	NA	NA	NA	NA	3.92507	NA	NA	NA	NA	NA	-3.60078	NA	-1.13086	NA
CR16735	-0.690793	NA	NA	NA	-1.00941	NA	NA	NA	-1.52104	NA	0	NA	0	NA
HP1e	1.77409	NA	-2.02682	NA	-0.0476349	NA	NA	NA	0.983755	NA	0	NA	-0.642515	NA
asRNA:CR46145	-0.509144	NA	1.04686	0.775813	-0.795893	NA	NA	NA	-2.02422	NA	-2.46681	NA	-2.55837	NA
CG8135	NA	NA	NA	NA	NA	NA	NA	NA	NA	NA	NA	NA	NA	NA
BBIP1	NA	NA	NA	NA	NA	NA	NA	NA	NA	NA	NA	NA	NA	NA
CG44261	-0.357825	NA	-0.425786	NA	1.60075	NA	NA	NA	-0.466736	NA	-3.53821	NA	-3.62978	NA
CG33654	NA	NA	NA	NA	NA	NA	NA	NA	NA	NA	NA	NA	NA	NA
Dh44	-0.269496	NA	-0.300701	NA	1.18792	NA	NA	NA	1.63828	0.503821	-4.81021	0.0886347	-2.1533	NA
Fst	1.09268	NA	NA	NA	-1.29468	NA	NA	NA	0	NA	1.33846	NA	0.802967	NA
CR43441	NA	NA	NA	NA	NA	NA	NA	NA	NA	NA	0	NA	0	NA
CG18542	-1.41907	NA	NA	NA	NA	NA	NA	NA	-1.52798	NA	NA	NA	NA	NA
p24-2	NA	NA	NA	NA	NA	NA	NA	NA	NA	NA	NA	NA	NA	NA
CG32939	-0.345007	NA	NA	NA	NA	NA	NA	NA	0.977114	NA	NA	NA	NA	NA
eloF	1.40741	NA	2.44726	0.516019	1.71793	NA	NA	NA	-0.926607	NA	-1.45043	NA	-3.25987	NA
CG9459	NA	NA	NA	NA	0.830534	NA	NA	NA	NA	NA	-0.551004	NA	-0.642519	NA
CG9458	-0.345009	NA	NA	NA	-1.29506	NA	NA	NA	-0.453921	NA	-2.77709	NA	-2.86864	NA
lncRNA:CR45790	-2.39658	NA	NA	NA	NA	NA	NA	NA	-2.50548	NA	0.71119	NA	0	NA
CG34302	-0.644791	NA	NA	NA	NA	NA	NA	NA	-1.47503	NA	-3.16828	NA	-3.25984	NA
lncRNA:CR42858	NA	NA	NA	NA	NA	NA	NA	NA	NA	NA	NA	NA	NA	NA
lncRNA:CR45029	0	NA	NA	NA	NA	NA	NA	NA	0.983746	NA	NA	NA	NA	NA
mir-9371	NA	NA	NA	NA	NA	NA	NA	NA	NA	NA	NA	NA	NA	NA
asRNA:CR44192	NA	NA	NA	NA	-0.0476349	NA	NA	NA	NA	NA	NA	NA	NA	NA
Npc2d	0.365671	NA	NA	NA	NA	NA	NA	NA	-1.47416	NA	NA	NA	NA	NA
asRNA:CR45205	NA	NA	0.537473	NA	NA	NA	NA	NA	NA	NA	0	NA	0.163289	NA
CR33629	NA	NA	NA	NA	NA	NA	NA	NA	NA	NA	NA	NA	NA	NA
CG33631	NA	NA	NA	NA	-1.00941	NA	NA	NA	NA	NA	-0.551004	NA	0	NA
CG33783	NA	NA	2.44678	NA	-1.29505	NA	NA	NA	NA	NA	0.185848	NA	0	NA
CG33784	-1.13379	NA	NA	NA	-0.121116	NA	NA	NA	-1.2427	NA	-2.46581	NA	-2.55736	NA
mir-277	NA	NA	NA	NA	NA	NA	NA	NA	NA	NA	NA	NA	NA	NA
mir-34	NA	NA	NA	NA	NA	NA	NA	NA	NA	NA	NA	NA	NA	NA
CG42759	NA	NA	NA	NA	0.830534	NA	NA	NA	NA	NA	-3.12378	NA	-3.21534	NA
CG12420	0	1	NA	NA	NA	NA	NA	NA	5.50545	0.000183113	-0.551003	NA	0	NA
CG12817	-0.977656	NA	2.48617	NA	-2.33741	NA	NA	NA	-0.365237	NA	-4.34801	0.0107398	-1.5921	0.262047
CG34107	1.09268	NA	NA	NA	NA	NA	NA	NA	0	NA	-3.07066	0.10495	-3.16217	0.0883179
tRNA:Ser-GCT-2-1	NA	NA	NA	NA	NA	NA	NA	NA	NA	NA	NA	NA	NA	NA
CG46270	-1.13379	NA	1.52108	NA	0	NA	NA	NA	-1.2427	NA	NA	NA	NA	NA
lncRNA:CR44939	NA	NA	NA	NA	NA	NA	NA	NA	NA	NA	NA	NA	NA	NA
lncRNA:CR44955	0	NA	0.537473	NA	NA	NA	NA	NA	0.983746	NA	-0.551004	NA	0	NA
lncRNA:CR45576	1.25262	NA	NA	NA	NA	NA	NA	NA	-0.466725	NA	NA	NA	NA	NA
mir-4944	NA	NA	NA	NA	NA	NA	NA	NA	NA	NA	NA	NA	NA	NA
CG14689	0	NA	NA	NA	NA	NA	NA	NA	0.983746	NA	-0.550994	NA	-0.642515	NA
CG4073	-1.6652	NA	NA	NA	1.54062	NA	NA	NA	-1.7741	NA	0	NA	0	NA
tomboy20	1.09268	NA	NA	NA	NA	NA	NA	NA	0	NA	NA	NA	NA	NA
fau	NA	NA	NA	NA	NA	NA	NA	NA	NA	NA	NA	NA	NA	NA
lncRNA:CR45578	NA	NA	NA	NA	-0.308815	NA	NA	NA	NA	NA	-0.551004	NA	0	NA
Tengl4	0.0554603	NA	-0.425786	NA	2.27118	0.3719	NA	NA	-2.37256	0.446666	-2.49852	NA	0.271775	NA
lncRNA:CR45561	NA	NA	NA	NA	NA	NA	NA	NA	NA	NA	NA	NA	NA	NA
lncRNA:CR44940	1.09268	NA	NA	NA	NA	NA	NA	NA	0	NA	NA	NA	NA	NA
CG43449	NA	NA	NA	NA	NA	NA	NA	NA	NA	NA	NA	NA	NA	NA
lncRNA:CR45579	NA	NA	NA	NA	NA	NA	NA	NA	NA	NA	NA	NA	NA	NA
mAcon2	2.31194	NA	NA	NA	-2.32297	NA	NA	NA	0	NA	-4.23372	0.102941	-4.32525	NA
Ugt35E1	-0.808335	NA	0.537473	NA	NA	NA	NA	NA	0.566204	NA	0	NA	-0.642515	NA
CG18577	1.09268	NA	0.537473	NA	NA	NA	NA	NA	0	NA	0	NA	0	NA
snoRNA:Me18S-A425	NA	NA	NA	NA	NA	NA	NA	NA	NA	NA	NA	NA	NA	NA
lncRNA:TS25	NA	NA	NA	NA	NA	NA	NA	NA	NA	NA	NA	NA	NA	NA
lncRNA:CR45055	NA	NA	NA	NA	NA	NA	NA	NA	NA	NA	NA	NA	NA	NA
lncRNA:CR46008	1.09268	NA	NA	NA	NA	NA	NA	NA	0.983751	NA	0	NA	0	NA
KP78a	NA	NA	NA	NA	NA	NA	NA	NA	NA	NA	NA	NA	NA	NA
KP78b	NA	NA	NA	NA	NA	NA	NA	NA	NA	NA	NA	NA	NA	NA
lncRNA:CR46009	NA	NA	NA	NA	NA	NA	NA	NA	NA	NA	NA	NA	NA	NA
lncRNA:CR46010	-0.808338	NA	NA	NA	-1.29505	NA	NA	NA	-0.917246	NA	NA	NA	NA	NA
mir-4945	NA	NA	NA	NA	NA	NA	NA	NA	NA	NA	NA	NA	NA	NA
lncRNA:CR45581	0	1	NA	NA	0.830534	NA	NA	NA	5.21761	0.000918145	NA	NA	NA	NA
dpr5	NA	NA	NA	NA	NA	NA	NA	NA	NA	NA	NA	NA	NA	NA
dpr4	-2.0933	2.36e-06	-0.253894	0.819301	0.111418	0.951751	NA	NA	-7.65489	5.25e-12	-1.8294	0.0213052	-1.9254	0.0135725
asRNA:CR45056	-1.9275	NA	2.44678	NA	0.830534	NA	NA	NA	-2.0364	NA	NA	NA	NA	NA
CG18765	-1.30217	NA	3.88892	NA	1.68585	NA	NA	NA	-1.41109	NA	NA	NA	NA	NA
Fer3	-3.08881	0.197268	-2.34081	0.439623	-0.301401	NA	NA	NA	-3.19773	0.153065	-3.98939	NA	-0.442308	NA
CG14718	1.09268	NA	0.537473	NA	0.830534	NA	NA	NA	0.983751	NA	-2.50516	NA	-2.59673	NA
I-t	-0.357825	NA	NA	NA	NA	NA	NA	NA	-0.466736	NA	0	NA	0	NA
CG14720	0	NA	NA	NA	NA	NA	NA	NA	0.983746	NA	NA	NA	NA	NA
CG31358	NA	NA	2.48617	NA	NA	NA	NA	NA	NA	NA	NA	NA	NA	NA
CG42504	NA	NA	NA	NA	NA	NA	NA	NA	NA	NA	NA	NA	NA	NA
CG42505	NA	NA	NA	NA	NA	NA	NA	NA	NA	NA	NA	NA	NA	NA
CG14736	NA	NA	NA	NA	NA	NA	NA	NA	NA	NA	1.28627	NA	-0.642518	NA
CG14739	-1.71631	NA	-1.31232	NA	-1.04572	NA	NA	NA	-1.82523	NA	-1.39733	NA	-1.16254	NA
CG4702	0.263972	NA	NA	NA	1.79532	NA	NA	NA	-0.57424	NA	-1.21474	NA	-0.816852	NA
tRNA:Lys-TTT-2-5	NA	NA	NA	NA	NA	NA	NA	NA	NA	NA	NA	NA	NA	NA
Cpn	0	NA	NA	NA	0.456759	NA	NA	NA	0.983746	NA	NA	NA	NA	NA
eIF3d2	-1.6652	NA	NA	NA	1.54062	NA	NA	NA	-0.370614	NA	NA	NA	NA	NA
CG43450	NA	NA	NA	NA	NA	NA	NA	NA	NA	NA	NA	NA	NA	NA
tRNA:Thr-TGT-1-1	0	NA	NA	NA	NA	NA	NA	NA	0.983746	NA	NA	NA	NA	NA
CG14742	NA	NA	NA	NA	0.830534	NA	NA	NA	NA	NA	0	NA	0	NA
asRNA:CR46012	-0.357826	NA	0.739962	NA	1.08105	0.73282	NA	NA	0.254589	NA	0.262014	NA	0.856658	NA
CG17404	0	NA	NA	NA	NA	NA	NA	NA	2.8487	NA	NA	NA	NA	NA
CG12256	0	NA	NA	NA	NA	NA	NA	NA	0.983746	NA	-0.551004	NA	0	NA
asRNA:CR43477	1.68844	NA	NA	NA	NA	NA	NA	NA	0.983755	NA	NA	NA	NA	NA
CG3916	-1.71427	0.463063	-0.548397	NA	-0.0476349	NA	NA	NA	-3.85114	0.065293	0.75669	NA	0.993136	NA
Pglym87	1.09268	NA	NA	NA	NA	NA	NA	NA	0	NA	-0.550985	NA	-0.642515	NA
Cyp313a5	NA	NA	NA	NA	0	NA	NA	NA	NA	NA	-2.50644	NA	-1.24562	NA
Cyp313a2	NA	NA	NA	NA	-1.58807	NA	NA	NA	NA	NA	0	NA	0	NA
Cyp313a3	0	NA	NA	NA	NA	NA	NA	NA	0.983746	NA	0.182646	NA	0	NA
lncRNA:CR44036	-2.75754	NA	-0.223422	NA	0	NA	NA	NA	-2.86645	NA	-0.0884954	NA	-1.85882	NA
lncRNA:CR45582	-1.13379	NA	NA	NA	NA	NA	NA	NA	-1.2427	NA	NA	NA	NA	NA
CG3942	NA	NA	NA	NA	0	NA	NA	NA	NA	NA	NA	NA	NA	NA
lncRNA:CR46203	NA	NA	NA	NA	NA	NA	NA	NA	NA	NA	NA	NA	NA	NA
CG44037	1.09268	NA	NA	NA	NA	NA	NA	NA	0	NA	NA	NA	NA	NA
lncRNA:CR46013	NA	NA	NA	NA	0.830534	NA	NA	NA	NA	NA	NA	NA	NA	NA
lncRNA:CR44039	0	NA	NA	NA	NA	NA	NA	NA	0.983746	NA	0	NA	0	NA
Sfp87B	-0.345009	NA	NA	NA	NA	NA	NA	NA	-0.453921	NA	NA	NA	NA	NA
lncRNA:CR46014	NA	NA	NA	NA	NA	NA	NA	NA	NA	NA	NA	NA	NA	NA
tRNA:Thr-TGT-2-5	1.98178	NA	NA	NA	NA	NA	NA	NA	0	NA	NA	NA	NA	NA
lncRNA:CR45584	NA	NA	NA	NA	NA	NA	NA	NA	NA	NA	NA	NA	NA	NA
lncRNA:CR45583	-1.13379	NA	2.44678	NA	NA	NA	NA	NA	-1.2427	NA	NA	NA	NA	NA
lncRNA:CR44941	0	NA	NA	NA	NA	NA	NA	NA	1.79972	NA	NA	NA	NA	NA
CG44956	NA	NA	0.537473	NA	NA	NA	NA	NA	NA	NA	0	NA	-0.642515	NA
snmRNA:419	NA	NA	NA	NA	NA	NA	NA	NA	NA	NA	NA	NA	NA	NA
CG10035	1.68844	NA	NA	NA	-0.333272	NA	NA	NA	0.983755	NA	-4.75089	NA	-4.84247	NA
CG10097	NA	NA	NA	NA	NA	NA	NA	NA	NA	NA	NA	NA	NA	NA
CG10096	NA	NA	NA	NA	NA	NA	NA	NA	NA	NA	NA	NA	NA	NA
snmRNA:649	NA	NA	NA	NA	NA	NA	NA	NA	NA	NA	NA	NA	NA	NA
CG17207	NA	NA	NA	NA	NA	NA	NA	NA	NA	NA	NA	NA	NA	NA
CG46427	NA	NA	NA	NA	NA	NA	NA	NA	NA	NA	NA	NA	NA	NA
CR46154	NA	NA	NA	NA	NA	NA	NA	NA	NA	NA	NA	NA	NA	NA
CR46155	NA	NA	NA	NA	NA	NA	NA	NA	NA	NA	NA	NA	NA	NA
lncRNA:CR46016	NA	NA	NA	NA	0.830534	NA	NA	NA	NA	NA	NA	NA	NA	NA
mir-284	NA	NA	NA	NA	NA	NA	NA	NA	NA	NA	NA	NA	NA	NA
lncRNA:CR46017	0	NA	NA	NA	NA	NA	NA	NA	0.983746	NA	NA	NA	NA	NA
asRNA:CR46018	0	NA	NA	NA	0	NA	NA	NA	0.983746	NA	0	NA	0	NA
lncRNA:CR46351	1.17564	0.311705	-0.73404	0.865209	-0.229973	0.939582	NA	NA	-3.88421	0.00756625	0.758835	NA	-0.473325	NA
lncRNA:CR45586	NA	NA	NA	NA	NA	NA	NA	NA	NA	NA	0	NA	0	NA
CG14391	NA	NA	NA	NA	NA	NA	NA	NA	NA	NA	0	NA	-0.642518	NA
Ugt37A3	NA	NA	0.537473	NA	NA	NA	NA	NA	NA	NA	0	NA	0.257707	NA
lncRNA:CR46238	NA	NA	NA	NA	NA	NA	NA	NA	NA	NA	NA	NA	NA	NA
beat-Vc	-1.13379	NA	0.791946	NA	NA	NA	NA	NA	-1.2427	NA	-2.16279	NA	-3.21611	NA
lncRNA:CR44233	1.09268	NA	3.05768	NA	NA	NA	NA	NA	0	NA	NA	NA	NA	NA
lncRNA:CR44232	NA	NA	NA	NA	NA	NA	NA	NA	NA	NA	NA	NA	NA	NA
CG31345	0	NA	NA	NA	NA	NA	NA	NA	0.983746	NA	-0.550978	NA	0	NA
lncRNA:CR46218	NA	NA	NA	NA	NA	NA	NA	NA	NA	NA	NA	NA	NA	NA
asRNA:CR44235	NA	NA	NA	NA	0	NA	NA	NA	NA	NA	NA	NA	NA	NA
d-cup	0	NA	NA	NA	NA	NA	NA	NA	3.52282	0.173569	NA	NA	NA	NA
CR33929	NA	NA	NA	NA	NA	NA	NA	NA	NA	NA	NA	NA	NA	NA
CG10909	NA	NA	NA	NA	NA	NA	NA	NA	NA	NA	NA	NA	NA	NA
lncRNA:CR44236	1.09268	NA	NA	NA	NA	NA	NA	NA	0	NA	0	NA	0	NA
CG14384	NA	NA	NA	NA	-1.00941	NA	NA	NA	NA	NA	NA	NA	NA	NA
yellow-f2	1.93153	0.158269	1.55988	0.514377	2.63119	0.000893286	NA	NA	-0.434239	0.81644	0.315025	0.837386	1.88682	0.0975598
CG44194	NA	NA	NA	NA	NA	NA	NA	NA	NA	NA	NA	NA	NA	NA
CG17327	NA	NA	NA	NA	NA	NA	NA	NA	NA	NA	NA	NA	NA	NA
CG45122	NA	NA	NA	NA	NA	NA	NA	NA	NA	NA	NA	NA	NA	NA
lncRNA:CR44967	1.09268	NA	NA	NA	NA	NA	NA	NA	0	NA	NA	NA	NA	NA
CG43063	NA	NA	NA	NA	NA	NA	NA	NA	NA	NA	NA	NA	NA	NA
lncRNA:CR46019	0	NA	0.537473	NA	NA	NA	NA	NA	0.983746	NA	NA	NA	NA	NA
lncRNA:CR45109	NA	NA	NA	NA	NA	NA	NA	NA	NA	NA	NA	NA	NA	NA
CG8508	NA	NA	NA	NA	0	NA	NA	NA	NA	NA	0	NA	0	NA
CG14380	-1.24285	NA	-0.142039	NA	NA	NA	NA	NA	-1.35176	NA	NA	NA	NA	NA
CG8141	NA	NA	NA	NA	NA	NA	NA	NA	NA	NA	NA	NA	NA	NA
CG8476	1.09268	NA	NA	NA	NA	NA	NA	NA	0	NA	NA	NA	NA	NA
CG8630	-2.17241	NA	2.00398	0.528374	-2.54076	0.232377	NA	NA	-3.00268	0.206783	-3.24931	0.00321808	-3.75562	0.00100568
CG15888	-1.89226	NA	0.462213	NA	-0.626006	NA	NA	NA	-0.00617187	NA	-0.550978	NA	0.126845	NA
apn	0	NA	NA	NA	NA	NA	NA	NA	0.983746	NA	0	NA	0	NA
Osi22	NA	NA	NA	NA	0	NA	NA	NA	NA	NA	NA	NA	NA	NA
wntD	NA	NA	NA	NA	NA	NA	NA	NA	NA	NA	NA	NA	NA	NA
CG43208	NA	NA	NA	NA	NA	NA	NA	NA	NA	NA	NA	NA	NA	NA
CG44142	NA	NA	NA	NA	NA	NA	NA	NA	NA	NA	NA	NA	NA	NA
CG45080	NA	NA	NA	NA	NA	NA	NA	NA	NA	NA	NA	NA	NA	NA
PK2-R1	-0.513889	0.624472	1.02714	0.37771	1.20018	0.000134981	NA	NA	-6.6073	4.3e-07	-1.85072	5.2516e-17	-1.6809	6.49463e-15
yellow-e3	NA	NA	-0.300701	NA	NA	NA	NA	NA	NA	NA	0	NA	0	NA
Ir87a	-0.357825	NA	NA	NA	2.80773	NA	NA	NA	-0.466736	NA	NA	NA	NA	NA
lncRNA:CR42756	NA	NA	NA	NA	NA	NA	NA	NA	NA	NA	NA	NA	NA	NA
asRNA:CR17025	1.77409	NA	NA	NA	NA	NA	NA	NA	0.983755	NA	0	NA	0	NA
asRNA:CR46354	0	NA	0.537473	NA	-1.41493	NA	NA	NA	1.79972	NA	0	NA	0.126638	NA
mir-252	NA	NA	NA	NA	NA	NA	NA	NA	NA	NA	NA	NA	NA	NA
lncRNA:CR45914	-0.808338	NA	NA	NA	NA	NA	NA	NA	-0.917246	NA	NA	NA	NA	NA
CG42778	NA	NA	NA	NA	NA	NA	NA	NA	NA	NA	NA	NA	NA	NA
CG31337	0.566445	NA	3.02511	0.147531	-0.217348	0.948253	NA	NA	-0.372753	NA	-0.166471	0.934376	-3.23828	0.0804288
CG9757	-0.894377	NA	NA	NA	2.24958	NA	NA	NA	-1.61975	NA	0	NA	-0.642515	NA
CG9269	0	NA	NA	NA	NA	NA	NA	NA	0.983746	NA	NA	NA	NA	NA
lncRNA:CR45680	NA	NA	NA	NA	NA	NA	NA	NA	NA	NA	NA	NA	NA	NA
CG10841	0	NA	NA	NA	0	NA	NA	NA	1.67975	NA	0	NA	0	NA
primo-1	NA	NA	NA	NA	NA	NA	NA	NA	NA	NA	NA	NA	NA	NA
primo-2	NA	NA	NA	NA	NA	NA	NA	NA	NA	NA	NA	NA	NA	NA
CG9288	NA	NA	NA	NA	NA	NA	NA	NA	NA	NA	NA	NA	NA	NA
CG42375	NA	NA	NA	NA	NA	NA	NA	NA	NA	NA	NA	NA	NA	NA
lncRNA:CR45590	-1.41907	NA	NA	NA	NA	NA	NA	NA	-1.52798	NA	NA	NA	NA	NA
tRNA:Phe-GAA-1-6	NA	NA	NA	NA	NA	NA	NA	NA	NA	NA	NA	NA	NA	NA
tRNA:Phe-GAA-1-7	NA	NA	NA	NA	NA	NA	NA	NA	NA	NA	NA	NA	NA	NA
tal-1A	NA	NA	NA	NA	NA	NA	NA	NA	NA	NA	NA	NA	NA	NA
tal-3A	NA	NA	NA	NA	NA	NA	NA	NA	NA	NA	NA	NA	NA	NA
tal-2A	NA	NA	NA	NA	NA	NA	NA	NA	NA	NA	NA	NA	NA	NA
tal-AA	NA	NA	NA	NA	NA	NA	NA	NA	NA	NA	NA	NA	NA	NA
CR46415	1.09268	NA	NA	NA	NA	NA	NA	NA	0	NA	-0.551004	NA	0	NA
E5	-3.55351	NA	1.12295	0.711583	-1.00941	NA	NA	NA	-2.21312	0.362793	NA	NA	NA	NA
Art9	NA	NA	NA	NA	NA	NA	NA	NA	NA	NA	NA	NA	NA	NA
CCHa1	NA	NA	NA	NA	0.830534	NA	NA	NA	NA	NA	0	NA	-0.642515	NA
CG9920	NA	NA	NA	NA	NA	NA	NA	NA	NA	NA	NA	NA	NA	NA
Or88a	NA	NA	NA	NA	NA	NA	NA	NA	NA	NA	NA	NA	NA	NA
CG14356	NA	NA	1.51829	NA	NA	NA	NA	NA	NA	NA	0	NA	0	NA
CG14355	0	NA	NA	NA	NA	NA	NA	NA	2.23323	NA	NA	NA	NA	NA
CG42500	NA	NA	NA	NA	NA	NA	NA	NA	NA	NA	NA	NA	NA	NA
CG9722	NA	NA	NA	NA	NA	NA	NA	NA	NA	NA	NA	NA	NA	NA
CG44215	NA	NA	0.537473	NA	NA	NA	NA	NA	NA	NA	NA	NA	NA	NA
CG31533	NA	NA	NA	NA	0	NA	NA	NA	NA	NA	0	NA	-0.642515	NA
CG3199	NA	NA	NA	NA	-1.00941	NA	NA	NA	NA	NA	NA	NA	NA	NA
CG9649	-1.21278	NA	2.1981	0.558754	0.372261	NA	NA	NA	2.38207	0.362722	-2.92925	0.169624	-0.675571	NA
CG31326	0	NA	-0.0348327	NA	-1.14	NA	NA	NA	2.30131	NA	0.199773	NA	0.144353	NA
CG33109	-1.70666	NA	2.79275	0.380995	-2.46209	NA	NA	NA	-1.81556	NA	-2.3374	0.147719	-1.02123	0.494708
CG9631	0.363518	NA	2.17911	0.292803	-0.106221	0.96901	NA	NA	-0.466731	NA	-1.85556	0.171149	-1.84037	0.165778
CG9624	1.98011	NA	NA	NA	NA	NA	NA	NA	1.74568	NA	0	NA	0	NA
CG43291	0	NA	0.537473	NA	-1.00943	NA	NA	NA	3.89679	0.0951069	0	NA	-0.642515	NA
CG9616	-0.470519	NA	NA	NA	NA	NA	NA	NA	-1.30076	NA	-0.550986	NA	0	NA
CG43179	-0.345009	NA	NA	NA	0.394026	NA	NA	NA	-0.453921	NA	-3.12378	NA	-3.21534	NA
CG14839	NA	NA	NA	NA	NA	NA	NA	NA	NA	NA	NA	NA	NA	NA
lncRNA:CR44177	NA	NA	NA	NA	NA	NA	NA	NA	NA	NA	NA	NA	NA	NA
CG34273	NA	NA	NA	NA	1.54062	NA	NA	NA	NA	NA	0	NA	-0.642515	NA
Cyp313a1	-1.36613	NA	1.83364	NA	-1.29505	NA	NA	NA	-1.47504	NA	0	NA	0	NA
lncRNA:CR46021	NA	NA	NA	NA	NA	NA	NA	NA	NA	NA	NA	NA	NA	NA
lncRNA:CR46022	NA	NA	NA	NA	NA	NA	NA	NA	NA	NA	NA	NA	NA	NA
CG14850	-0.357825	NA	NA	NA	NA	NA	NA	NA	-0.466736	NA	NA	NA	NA	NA
CG14851	NA	NA	NA	NA	NA	NA	NA	NA	NA	NA	NA	NA	NA	NA
CG44094	NA	NA	NA	NA	NA	NA	NA	NA	NA	NA	NA	NA	NA	NA
lncRNA:CR46153	-0.357825	NA	NA	NA	NA	NA	NA	NA	-0.466736	NA	NA	NA	NA	NA
smp-30	-2.54125	0.0124671	1.0558	0.191845	0.770207	0.564296	NA	NA	-4.96006	0.000128354	-0.570602	0.426481	-0.377155	0.606285
CG3610	1.02693	NA	NA	NA	NA	NA	NA	NA	-0.466477	NA	NA	NA	NA	NA
lncRNA:CR45598	NA	NA	NA	NA	NA	NA	NA	NA	NA	NA	NA	NA	NA	NA
CG14861	NA	NA	3.35211	NA	NA	NA	NA	NA	NA	NA	NA	NA	NA	NA
RpL10Aa	NA	NA	NA	NA	NA	NA	NA	NA	NA	NA	NA	NA	NA	NA
mir-3644	NA	NA	NA	NA	NA	NA	NA	NA	NA	NA	-0.551004	NA	0	NA
mir-9383	NA	NA	NA	NA	NA	NA	NA	NA	NA	NA	NA	NA	NA	NA
CG44040	0.976789	NA	-1.13415	NA	1.11498	0.656405	NA	NA	1.20745	0.535978	-2.12574	0.299645	-0.973255	0.640449
CG42726	NA	NA	NA	NA	NA	NA	NA	NA	NA	NA	NA	NA	NA	NA
CG42727	NA	NA	NA	NA	NA	NA	NA	NA	NA	NA	NA	NA	NA	NA
h-cup	-1.62784	NA	NA	NA	NA	NA	NA	NA	-2.4581	NA	0	NA	0	NA
asRNA:CR46058	-0.345009	NA	NA	NA	0.830534	NA	NA	NA	-0.453921	NA	NA	NA	NA	NA
mir-13b-1	NA	NA	NA	NA	NA	NA	NA	NA	NA	NA	NA	NA	NA	NA
mir-13a	NA	NA	NA	NA	NA	NA	NA	NA	NA	NA	NA	NA	NA	NA
mir-2c	NA	NA	NA	NA	NA	NA	NA	NA	NA	NA	NA	NA	NA	NA
Trissin	1.09268	NA	1.52108	NA	0	NA	NA	NA	0	NA	-2.63054	NA	-2.72207	NA
CG44014	NA	NA	5.04449	0.0435333	4.81566	0.0214553	NA	NA	NA	NA	0	NA	-0.642519	NA
CG44013	NA	NA	0.537473	NA	0	NA	NA	NA	NA	NA	-2.49916	NA	-2.59071	NA
CG43335	1.09268	NA	NA	NA	NA	NA	NA	NA	0	NA	NA	NA	NA	NA
CG31446	NA	NA	NA	NA	NA	NA	NA	NA	NA	NA	0	NA	0	NA
CG34274	0	NA	4.24995	NA	NA	NA	NA	NA	0.983746	NA	0.182653	NA	0.255782	NA
CG4520	NA	NA	-1.28518	NA	-1.86678	NA	NA	NA	NA	NA	-3.60737	NA	-1.88293	NA
CG12784	NA	NA	NA	NA	NA	NA	NA	NA	NA	NA	NA	NA	NA	NA
CG5623	NA	NA	NA	NA	0	NA	NA	NA	NA	NA	NA	NA	NA	NA
asRNA:CR45206	NA	NA	NA	NA	NA	NA	NA	NA	NA	NA	0	NA	0	NA
CG5614	0.376333	NA	NA	NA	-0.970122	NA	NA	NA	-0.453916	NA	NA	NA	NA	NA
mir-4911	NA	NA	NA	NA	NA	NA	NA	NA	NA	NA	NA	NA	NA	NA
CR31292	NA	NA	NA	NA	NA	NA	NA	NA	NA	NA	NA	NA	NA	NA
lncRNA:CR46028	0	NA	NA	NA	NA	NA	NA	NA	0.983746	NA	0	NA	0	NA
CG31088	NA	NA	NA	NA	NA	NA	NA	NA	NA	NA	NA	NA	NA	NA
CG46383	NA	NA	NA	NA	NA	NA	NA	NA	NA	NA	NA	NA	NA	NA
Fer2	1.09268	NA	0.537473	NA	2.36706	NA	NA	NA	0.983751	NA	-2.46614	NA	-2.5577	NA
lncRNA:CR45642	NA	NA	NA	NA	-1.00941	NA	NA	NA	NA	NA	-2.4661	NA	-1.59586	NA
tRNA:Phe-GAA-1-8	NA	NA	NA	NA	1.54062	NA	NA	NA	NA	NA	NA	NA	NA	NA
tRNA:Val-AAC-1-1	NA	NA	NA	NA	NA	NA	NA	NA	NA	NA	NA	NA	NA	NA
CG44044	0.221348	NA	2.44678	NA	NA	NA	NA	NA	0.428744	0.890173	NA	NA	NA	NA
CG42446	NA	NA	NA	NA	NA	NA	NA	NA	NA	NA	NA	NA	NA	NA
CG14880	1.09268	NA	0.704829	NA	2.6456	0.186612	NA	NA	2.66793	NA	-3.16213	NA	-3.25366	NA
CG10317	1.09268	NA	NA	NA	0	NA	NA	NA	0	NA	NA	NA	NA	NA
lncRNA:CR45193	-0.357825	NA	NA	NA	0.830534	NA	NA	NA	-0.466736	NA	NA	NA	NA	NA
lncRNA:CR45630	NA	NA	NA	NA	NA	NA	NA	NA	NA	NA	NA	NA	NA	NA
tRNA:Thr-AGT-1-3	NA	NA	NA	NA	NA	NA	NA	NA	NA	NA	0	NA	0	NA
lncRNA:CR45631	NA	NA	0.537473	NA	-1.29505	NA	NA	NA	NA	NA	NA	NA	NA	NA
tRNA:Thr-AGT-1-4	0	NA	NA	NA	NA	NA	NA	NA	0.983746	NA	NA	NA	NA	NA
Decay	0.105754	NA	NA	NA	2.35888	NA	NA	NA	-2.02897	0.495363	-1.27221	0.586146	-0.0935574	0.967897
lncRNA:CR46030	NA	NA	NA	NA	NA	NA	NA	NA	NA	NA	NA	NA	NA	NA
NPF	-0.345009	NA	-1.35823	NA	-1.29505	NA	NA	NA	-0.453921	NA	0	NA	-0.642515	NA
CG17562	-0.357826	NA	NA	NA	-2.1007	NA	NA	NA	0.254589	NA	-3.16638	0.119987	1.05266	0.526347
mir-2494	NA	NA	NA	NA	NA	NA	NA	NA	NA	NA	NA	NA	NA	NA
CG14893	NA	NA	0.537473	NA	NA	NA	NA	NA	NA	NA	NA	NA	NA	NA
CG31275	NA	NA	NA	NA	NA	NA	NA	NA	NA	NA	NA	NA	NA	NA
lncRNA:TS16	NA	NA	NA	NA	NA	NA	NA	NA	NA	NA	NA	NA	NA	NA
mir-iab-4	NA	NA	NA	NA	NA	NA	NA	NA	NA	NA	NA	NA	NA	NA
mir-iab-8	NA	NA	NA	NA	NA	NA	NA	NA	NA	NA	NA	NA	NA	NA
lncRNA:CR43617	-0.345009	NA	NA	NA	NA	NA	NA	NA	-0.453921	NA	NA	NA	NA	NA
lncRNA:CR46267	NA	NA	NA	NA	NA	NA	NA	NA	NA	NA	NA	NA	NA	NA
VhaM9.7-d	NA	NA	NA	NA	NA	NA	NA	NA	NA	NA	NA	NA	NA	NA
lncRNA:CR45592	NA	NA	0.537473	NA	NA	NA	NA	NA	NA	NA	NA	NA	NA	NA
asRNA:CR45213	0	NA	NA	NA	0.830534	NA	NA	NA	0.983746	NA	NA	NA	NA	NA
CG31274	NA	NA	NA	NA	-1.58807	NA	NA	NA	NA	NA	0	NA	-0.642515	NA
CG5225	-1.0669	NA	0.537473	NA	-1.91583	NA	NA	NA	-1.93501	0.483058	0	NA	1.31067	NA
CG34278	-1.41907	NA	1.4857	NA	-1.29505	NA	NA	NA	-1.52798	NA	-3.97556	NA	-2.26865	NA
CG42779	0	NA	0.537473	NA	NA	NA	NA	NA	0.983746	NA	0	NA	-0.642519	NA
CG45079	-0.0869957	NA	0.791946	NA	0	NA	NA	NA	-0.917241	NA	-0.551005	NA	0	NA
CG17477	0	NA	NA	NA	NA	NA	NA	NA	1.79972	NA	0	NA	0	NA
asRNA:CR44238	NA	NA	NA	NA	NA	NA	NA	NA	NA	NA	NA	NA	NA	NA
CG31269	-1.93887	NA	NA	NA	0	NA	NA	NA	-2.04777	NA	0	NA	0	NA
CG17475	NA	NA	NA	NA	NA	NA	NA	NA	NA	NA	0	NA	0	NA
CG31267	NA	NA	NA	NA	NA	NA	NA	NA	NA	NA	-2.50517	NA	-2.59673	NA
CG5265	-1.68888	NA	NA	NA	NA	NA	NA	NA	-1.79778	NA	NA	NA	NA	NA
CG44259	NA	NA	NA	NA	NA	NA	NA	NA	NA	NA	NA	NA	NA	NA
lncRNA:CR44258	NA	NA	NA	NA	NA	NA	NA	NA	NA	NA	-3.16856	NA	-2.29835	NA
CG31418	-0.357825	NA	NA	NA	NA	NA	NA	NA	-0.466736	NA	0	NA	0	NA
CG31419	NA	NA	NA	NA	-1.29505	NA	NA	NA	NA	NA	NA	NA	NA	NA
lncRNA:CR43489	NA	NA	NA	NA	NA	NA	NA	NA	NA	NA	NA	NA	NA	NA
lncRNA:CR43490	NA	NA	NA	NA	NA	NA	NA	NA	NA	NA	NA	NA	NA	NA
lncRNA:CR44256	NA	NA	NA	NA	0	NA	NA	NA	NA	NA	NA	NA	NA	NA
CG34279	NA	NA	NA	NA	NA	NA	NA	NA	NA	NA	0	NA	-0.642515	NA
CG34280	0	NA	2.44678	NA	NA	NA	NA	NA	1.79972	NA	0	NA	0	NA
CG42823	NA	NA	NA	NA	-1.93215	NA	NA	NA	NA	NA	0	NA	0	NA
CG42824	-1.97746	NA	2.44678	NA	NA	NA	NA	NA	-2.08636	NA	NA	NA	NA	NA
CG42798	0.0261195	0.990309	0.405138	0.891582	-0.739017	0.689467	NA	NA	-4.09541	0.00675263	-2.24496	0.117758	-0.741482	0.610835
CG17283	-0.00948569	0.997542	1.23905	0.78065	1.47571	0.238968	NA	NA	-4.56684	0.00123575	1.03439	NA	1.81678	NA
CG5860	-0.97716	NA	-0.223422	NA	0.894861	NA	NA	NA	-1.08607	NA	0	NA	0.957436	NA
CG5863	1.48323	NA	-1.66674	NA	-0.252926	NA	NA	NA	-1.81696	0.481447	0.20923	NA	0	NA
asRNA:CR46034	0	NA	NA	NA	NA	NA	NA	NA	0.983746	NA	NA	NA	NA	NA
CG42834	NA	NA	NA	NA	NA	NA	NA	NA	NA	NA	NA	NA	NA	NA
CG42835	NA	NA	NA	NA	NA	NA	NA	NA	NA	NA	NA	NA	NA	NA
CG14332	1.09268	NA	0.537473	NA	0	NA	NA	NA	0	NA	-1.70911	NA	0.156411	NA
cysu	0.363518	NA	1.67841	NA	-0.0467941	NA	NA	NA	-0.466731	NA	0	NA	-0.642515	NA
lncRNA:CR46052	NA	NA	NA	NA	NA	NA	NA	NA	NA	NA	NA	NA	NA	NA
lncRNA:CR46053	NA	NA	NA	NA	NA	NA	NA	NA	NA	NA	NA	NA	NA	NA
CG44090	NA	NA	NA	NA	NA	NA	NA	NA	NA	NA	NA	NA	NA	NA
Eh	NA	NA	NA	NA	NA	NA	NA	NA	NA	NA	NA	NA	NA	NA
CG14330	NA	NA	NA	NA	-1.29505	NA	NA	NA	NA	NA	-2.62394	NA	-3.67726	NA
Sgs5	0	NA	NA	NA	NA	NA	NA	NA	0.983746	NA	NA	NA	NA	NA
CG7606	NA	NA	NA	NA	NA	NA	NA	NA	NA	NA	NA	NA	NA	NA
Edg91	NA	NA	NA	NA	NA	NA	NA	NA	NA	NA	NA	NA	NA	NA
CG14327	-0.345009	NA	-0.510794	NA	NA	NA	NA	NA	-0.453921	NA	0	NA	-0.642517	NA
tRNA:Val-CAC-1-1	NA	NA	NA	NA	NA	NA	NA	NA	NA	NA	NA	NA	NA	NA
tRNA:Pro-TGG-1-1	1.68844	NA	NA	NA	NA	NA	NA	NA	0	NA	NA	NA	NA	NA
CG14324	NA	NA	NA	NA	NA	NA	NA	NA	NA	NA	0	NA	0	NA
CG14326	NA	NA	NA	NA	NA	NA	NA	NA	NA	NA	0	NA	0	NA
tRNA:Ala-AGC-2-2	NA	NA	NA	NA	NA	NA	NA	NA	NA	NA	NA	NA	NA	NA
tRNA:Pro-TGG-1-2	NA	NA	NA	NA	NA	NA	NA	NA	NA	NA	NA	NA	NA	NA
tRNA:Ala-AGC-2-3	NA	NA	NA	NA	NA	NA	NA	NA	NA	NA	NA	NA	NA	NA
CG14323	-1.35116	NA	0.537473	NA	NA	NA	NA	NA	-2.18139	NA	-0.182295	NA	0.305928	NA
tRNA:Ala-AGC-2-4	NA	NA	NA	NA	0.830534	NA	NA	NA	NA	NA	0	NA	0	NA
tRNA:Thr-AGT-1-6	NA	NA	NA	NA	NA	NA	NA	NA	NA	NA	NA	NA	NA	NA
AttD	1.09268	NA	3.90365	0.0402946	0.210373	0.940422	NA	NA	1.69346	NA	-0.192404	0.924581	2.03181	0.146328
tRNA:Val-AAC-1-2	-0.345009	NA	NA	NA	NA	NA	NA	NA	-0.453921	NA	NA	NA	NA	NA
CG43175	-0.357828	NA	1.52016	0.716298	0.411748	0.921035	NA	NA	1.46252	NA	-1.70235	NA	0.62797	NA
tRNA:Ala-AGC-2-5	NA	NA	NA	NA	NA	NA	NA	NA	NA	NA	NA	NA	NA	NA
tRNA:Pro-TGG-1-3	NA	NA	NA	NA	NA	NA	NA	NA	NA	NA	NA	NA	NA	NA
lncRNA:CR45222	NA	NA	NA	NA	NA	NA	NA	NA	NA	NA	NA	NA	NA	NA
tRNA:Ala-AGC-2-6	-0.345009	NA	NA	NA	NA	NA	NA	NA	-0.453921	NA	NA	NA	NA	NA
tRNA:Ala-AGC-2-7	NA	NA	NA	NA	NA	NA	NA	NA	NA	NA	NA	NA	NA	NA
tRNA:Ala-AGC-2-8	NA	NA	NA	NA	NA	NA	NA	NA	NA	NA	NA	NA	NA	NA
Atg8b	NA	NA	NA	NA	NA	NA	NA	NA	NA	NA	NA	NA	NA	NA
CG12347	NA	NA	NA	NA	NA	NA	NA	NA	NA	NA	NA	NA	NA	NA
CG43445	NA	NA	NA	NA	NA	NA	NA	NA	NA	NA	NA	NA	NA	NA
CG14317	2.24529	NA	2.2481	0.495213	0.388505	0.875402	NA	NA	-0.376278	0.910058	0.634649	NA	-1.55268	NA
tRNA:Gly-TCC-1-3	-0.808338	NA	NA	NA	NA	NA	NA	NA	-0.917246	NA	NA	NA	NA	NA
tRNA:Gly-TCC-1-4	1.09268	NA	NA	NA	NA	NA	NA	NA	0	NA	NA	NA	NA	NA
CG14315	1.39656	0.0756548	-1.1585	0.759251	-0.883136	0.55476	NA	NA	-2.97452	0.0231557	0.911141	0.275468	0.763087	0.364524
Prx5	NA	NA	NA	NA	NA	NA	NA	NA	NA	NA	NA	NA	NA	NA
CG7215	NA	NA	NA	NA	NA	NA	NA	NA	NA	NA	NA	NA	NA	NA
Rpb4	NA	NA	NA	NA	NA	NA	NA	NA	NA	NA	NA	NA	NA	NA
Tgs1	NA	NA	NA	NA	NA	NA	NA	NA	NA	NA	NA	NA	NA	NA
moi	NA	NA	NA	NA	NA	NA	NA	NA	NA	NA	NA	NA	NA	NA
CG7126	-3.46613	NA	2.48617	NA	NA	NA	NA	NA	-3.57504	0.338485	NA	NA	NA	NA
naz	-1.3285	0.358071	-0.236295	NA	0.941658	0.722156	NA	NA	-3.75235	0.0141877	1.78043	0.273563	2.22518	0.148485
lncRNA:CR45634	0	NA	NA	NA	NA	NA	NA	NA	0.983746	NA	NA	NA	NA	NA
hmw	-0.466301	NA	3.05768	NA	NA	NA	NA	NA	-0.575222	NA	0	NA	-0.642515	NA
lncRNA:CR14310	NA	NA	NA	NA	NA	NA	NA	NA	NA	NA	NA	NA	NA	NA
lncRNA:CR44946	NA	NA	-0.223422	NA	NA	NA	NA	NA	NA	NA	NA	NA	NA	NA
CG7691	2.083	NA	NA	NA	NA	NA	NA	NA	0.256386	NA	1.4476	NA	0.960649	NA
hemo	NA	NA	NA	NA	NA	NA	NA	NA	NA	NA	NA	NA	NA	NA
CG43210	NA	NA	NA	NA	NA	NA	NA	NA	NA	NA	NA	NA	NA	NA
CG46318	NA	NA	NA	NA	NA	NA	NA	NA	NA	NA	NA	NA	NA	NA
CG14300	0	NA	NA	NA	NA	NA	NA	NA	0.983746	NA	NA	NA	NA	NA
CG34282	1.09268	NA	NA	NA	NA	NA	NA	NA	0	NA	NA	NA	NA	NA
lncRNA:CR45996	0	NA	NA	NA	NA	NA	NA	NA	2.36694	NA	NA	NA	NA	NA
lncRNA:CR46265	0	NA	NA	NA	NA	NA	NA	NA	2.60406	NA	NA	NA	NA	NA
lncRNA:CR45633	1.09268	NA	NA	NA	NA	NA	NA	NA	0	NA	NA	NA	NA	NA
CG14297	0.852446	0.676174	-1.28505	0.636747	-0.966396	0.51484	NA	NA	-0.0504985	0.983596	-0.167427	0.844976	-0.962363	0.175549
CG14294	1.09268	NA	NA	NA	0.830534	NA	NA	NA	0.983751	NA	-0.551004	NA	0	NA
CG14292	2.67185	0.196748	2.83024	NA	5.04382	0.000583528	NA	NA	-1.63497	0.501354	-2.9722	NA	-0.941389	NA
CG43732	NA	NA	NA	NA	NA	NA	NA	NA	NA	NA	NA	NA	NA	NA
asRNA:CR44107	0	NA	2.41444	NA	1.91092	NA	NA	NA	0.983746	NA	-3.21307	0.0970995	-0.858343	0.646389
CG11703	NA	NA	NA	NA	1.89508	NA	NA	NA	NA	NA	-2.49873	NA	-1.62849	NA
lncRNA:CR44173	0	NA	NA	NA	NA	NA	NA	NA	0.983746	NA	0	NA	-0.642516	NA
lncRNA:CR43451	NA	NA	NA	NA	NA	NA	NA	NA	NA	NA	-0.551004	NA	0	NA
lncRNA:CR44175	NA	NA	NA	NA	NA	NA	NA	NA	NA	NA	NA	NA	NA	NA
hpRNA:CR46343	NA	NA	NA	NA	NA	NA	NA	NA	NA	NA	NA	NA	NA	NA
lncRNA:CR43258	-1.67008	NA	0.819807	NA	-1.00941	NA	NA	NA	-1.77899	NA	NA	NA	NA	NA
CG43203	NA	NA	0.537473	NA	NA	NA	NA	NA	NA	NA	NA	NA	NA	NA
CR34285	NA	NA	NA	NA	NA	NA	NA	NA	NA	NA	NA	NA	NA	NA
CG3739	NA	NA	NA	NA	NA	NA	NA	NA	NA	NA	NA	NA	NA	NA
CG3517	1.09268	NA	NA	NA	NA	NA	NA	NA	0	NA	NA	NA	NA	NA
CG15025	1.09268	NA	0.537473	NA	NA	NA	NA	NA	0	NA	0	NA	0	NA
snoRNA:Me18S-A1374	NA	NA	NA	NA	NA	NA	NA	NA	NA	NA	NA	NA	NA	NA
CG17752	2.11687	NA	2.44678	NA	0.979118	0.66168	NA	NA	-0.62002	0.841052	-2.79193	0.0327183	0.535541	0.604854
mir-9373	NA	NA	NA	NA	NA	NA	NA	NA	NA	NA	NA	NA	NA	NA
tRNA:Val-CAC-2-5	NA	NA	NA	NA	NA	NA	NA	NA	NA	NA	NA	NA	NA	NA
CG34286	NA	NA	NA	NA	NA	NA	NA	NA	NA	NA	NA	NA	NA	NA
GluClalpha	-0.253079	0.885048	0.843637	0.715808	0.217082	0.942955	NA	NA	-1.52316	0.324393	-1.51281	0.213433	-0.753505	0.515609
lncRNA:CR43488	-2.53336	NA	NA	NA	NA	NA	NA	NA	-1.92093	NA	NA	NA	NA	NA
CG6300	-3.30365	0.148877	NA	NA	-1.00941	NA	NA	NA	-3.41257	0.110679	0.248737	NA	0	NA
tRNA:Val-CAC-2-6	NA	NA	NA	NA	NA	NA	NA	NA	NA	NA	NA	NA	NA	NA
tRNA:Ala-AGC-2-11	0	NA	NA	NA	NA	NA	NA	NA	0.983746	NA	NA	NA	NA	NA
tRNA:Thr-AGT-1-7	NA	NA	NA	NA	NA	NA	NA	NA	NA	NA	NA	NA	NA	NA
CG31459	0.61868	NA	NA	NA	-1.00943	NA	NA	NA	1.07344	NA	-4.17693	0.244902	-4.26849	0.228239
Xport-B	NA	NA	NA	NA	-1.29505	NA	NA	NA	NA	NA	0	NA	0	NA
Xport-A	NA	NA	NA	NA	NA	NA	NA	NA	NA	NA	NA	NA	NA	NA
hpRNA:1	NA	NA	NA	NA	NA	NA	NA	NA	NA	NA	NA	NA	NA	NA
CG4783	NA	NA	2.48292	NA	-1.63846	NA	NA	NA	NA	NA	0	NA	-0.642515	NA
Indy-2	NA	NA	NA	NA	NA	NA	NA	NA	NA	NA	NA	NA	NA	NA
CG33934	NA	NA	NA	NA	NA	NA	NA	NA	NA	NA	NA	NA	NA	NA
Rh3	0.363771	NA	NA	NA	-0.0476349	NA	NA	NA	0.254847	NA	NA	NA	NA	NA
CG31206	NA	NA	NA	NA	NA	NA	NA	NA	NA	NA	NA	NA	NA	NA
Gr92a	NA	NA	NA	NA	NA	NA	NA	NA	NA	NA	NA	NA	NA	NA
lncRNA:CR42836	1.09268	NA	2.44678	NA	NA	NA	NA	NA	0	NA	NA	NA	NA	NA
CG17199	NA	NA	NA	NA	NA	NA	NA	NA	NA	NA	NA	NA	NA	NA
lncRNA:CR46043	NA	NA	NA	NA	NA	NA	NA	NA	NA	NA	NA	NA	NA	NA
MtnC	NA	NA	NA	NA	NA	NA	NA	NA	NA	NA	NA	NA	NA	NA
lncRNA:CR44400	-2.78754	0.123519	-2.24152	0.476208	0.830526	NA	NA	NA	-4.35698	0.00820066	NA	NA	NA	NA
MFS9	0.125625	0.955132	-0.32829	NA	0.524066	0.827889	NA	NA	-2.04598	0.272031	-0.167352	NA	-0.845668	NA
MtnD	-1.13379	NA	0.537473	NA	NA	NA	NA	NA	-0.521368	NA	0	NA	0.126638	NA
att-ORFB	NA	NA	NA	NA	NA	NA	NA	NA	NA	NA	NA	NA	NA	NA
tRNA:Leu-TAA-1-1	NA	NA	NA	NA	NA	NA	NA	NA	NA	NA	NA	NA	NA	NA
CG4000	-0.357826	NA	NA	NA	NA	NA	NA	NA	0.254589	NA	0	NA	0.255782	NA
asRNA:CR45024	0	NA	NA	NA	NA	NA	NA	NA	1.79972	NA	NA	NA	NA	NA
lncRNA:CR43452	NA	NA	NA	NA	NA	NA	NA	NA	NA	NA	NA	NA	NA	NA
CG31205	NA	NA	NA	NA	2.66438	NA	NA	NA	NA	NA	-0.551004	NA	0	NA
CR42786	-1.19186	NA	NA	NA	NA	NA	NA	NA	-1.30077	NA	NA	NA	NA	NA
mir-995	0.363694	NA	-0.300701	NA	NA	NA	NA	NA	0.254771	NA	0	NA	-0.642515	NA
Takl1	2.71273	NA	-0.142039	NA	-1.01106	NA	NA	NA	1.58521	0.572355	0.367658	NA	-1.38338	NA
mir-1011	NA	NA	NA	NA	NA	NA	NA	NA	NA	NA	NA	NA	NA	NA
KaiR1D	-1.68242	NA	1.52108	NA	NA	NA	NA	NA	-1.02889	0.764811	0.627784	NA	-0.642519	NA
TotZ	NA	NA	NA	NA	0	NA	NA	NA	NA	NA	0	NA	0	NA
lncRNA:CR44048	NA	NA	NA	NA	0.830534	NA	NA	NA	NA	NA	0	NA	0	NA
tRNA:Thr-CGT-1-2	NA	NA	NA	NA	NA	NA	NA	NA	NA	NA	NA	NA	NA	NA
tRNA:Thr-CGT-1-3	2.72438	NA	NA	NA	NA	NA	NA	NA	0	NA	0	NA	0	NA
lncRNA:CR44947	0	NA	NA	NA	-1.00941	NA	NA	NA	2.19168	NA	NA	NA	NA	NA
TotX	0	NA	NA	NA	NA	NA	NA	NA	0.983746	NA	NA	NA	NA	NA
asRNA:CR44106	0	NA	NA	NA	NA	NA	NA	NA	1.79972	NA	NA	NA	NA	NA
CG43446	1.12137	NA	4.14059	0.226192	1.80256	0.251996	NA	NA	-2.18956	0.597962	-0.907567	NA	-0.49583	NA
CG12278	NA	NA	NA	NA	NA	NA	NA	NA	NA	NA	NA	NA	NA	NA
Obp93a	0	NA	NA	NA	NA	NA	NA	NA	2.35419	NA	0	NA	-0.642515	NA
e	1.04932	NA	3.04827	0.00467473	6.01458	0.000259655	NA	NA	0.256004	NA	0	1	-0.64252	NA
mir-4951	NA	NA	NA	NA	NA	NA	NA	NA	NA	NA	NA	NA	NA	NA
pre-mod(mdg4)-H	NA	NA	NA	NA	NA	NA	NA	NA	NA	NA	NA	NA	NA	NA
pre-mod(mdg4)-G	NA	NA	NA	NA	NA	NA	NA	NA	NA	NA	NA	NA	NA	NA
pre-mod(mdg4)-P	NA	NA	NA	NA	NA	NA	NA	NA	NA	NA	NA	NA	NA	NA
pre-mod(mdg4)-I	NA	NA	NA	NA	NA	NA	NA	NA	NA	NA	NA	NA	NA	NA
pre-mod(mdg4)-J	NA	NA	NA	NA	NA	NA	NA	NA	NA	NA	NA	NA	NA	NA
pre-mod(mdg4)-K	NA	NA	NA	NA	NA	NA	NA	NA	NA	NA	NA	NA	NA	NA
pre-mod(mdg4)-L	NA	NA	NA	NA	NA	NA	NA	NA	NA	NA	NA	NA	NA	NA
pre-mod(mdg4)-T	NA	NA	NA	NA	NA	NA	NA	NA	NA	NA	NA	NA	NA	NA
pre-mod(mdg4)-Z	NA	NA	NA	NA	NA	NA	NA	NA	NA	NA	NA	NA	NA	NA
pre-mod(mdg4)-C	NA	NA	NA	NA	NA	NA	NA	NA	NA	NA	NA	NA	NA	NA
pre-mod(mdg4)-AB	NA	NA	NA	NA	NA	NA	NA	NA	NA	NA	NA	NA	NA	NA
pre-mod(mdg4)-E	0.705277	NA	-0.621077	NA	1.12715	NA	NA	NA	0.440629	0.87967	0.671168	NA	0.450056	NA
pre-mod(mdg4)-Y	NA	NA	NA	NA	NA	NA	NA	NA	NA	NA	NA	NA	NA	NA
pre-mod(mdg4)-V	NA	NA	NA	NA	NA	NA	NA	NA	NA	NA	NA	NA	NA	NA
pre-mod(mdg4)-AE	NA	NA	NA	NA	NA	NA	NA	NA	NA	NA	NA	NA	NA	NA
pre-mod(mdg4)-AD	NA	NA	NA	NA	NA	NA	NA	NA	NA	NA	NA	NA	NA	NA
pre-mod(mdg4)-W	NA	NA	NA	NA	NA	NA	NA	NA	NA	NA	NA	NA	NA	NA
pre-mod(mdg4)-X	NA	NA	NA	NA	NA	NA	NA	NA	NA	NA	NA	NA	NA	NA
pre-mod(mdg4)-U	NA	NA	NA	NA	NA	NA	NA	NA	NA	NA	NA	NA	NA	NA
pre-mod(mdg4)-AA	NA	NA	NA	NA	NA	NA	NA	NA	NA	NA	NA	NA	NA	NA
pre-mod(mdg4)-O	NA	NA	NA	NA	NA	NA	NA	NA	NA	NA	NA	NA	NA	NA
pre-mod(mdg4)-N	NA	NA	NA	NA	NA	NA	NA	NA	NA	NA	NA	NA	NA	NA
bap	-0.357826	NA	NA	NA	-0.333272	NA	NA	NA	0.254589	NA	NA	NA	NA	NA
Ugt49B2	-1.36613	NA	NA	NA	0	NA	NA	NA	-1.47504	NA	0	NA	0	NA
lncRNA:CR46046	NA	NA	NA	NA	NA	NA	NA	NA	NA	NA	NA	NA	NA	NA
CG7907	NA	NA	NA	NA	-1.00941	NA	NA	NA	NA	NA	NA	NA	NA	NA
CheB93a	-0.260157	NA	NA	NA	NA	NA	NA	NA	-0.369082	NA	NA	NA	NA	NA
CheB93b	1.09268	NA	NA	NA	NA	NA	NA	NA	0	NA	NA	NA	NA	NA
lbl	1.09268	NA	NA	NA	NA	NA	NA	NA	1.66591	NA	NA	NA	NA	NA
lncRNA:CR44089	-0.357825	NA	NA	NA	NA	NA	NA	NA	-0.466736	NA	NA	NA	NA	NA
lncRNA:CR43453	NA	NA	NA	NA	NA	NA	NA	NA	NA	NA	NA	NA	NA	NA
C15	0	NA	2.48617	NA	NA	NA	NA	NA	1.79972	NA	-3.12772	NA	-3.21928	NA
lncRNA:CR43372	2.94745	NA	2.48617	NA	1.02572	0.669711	NA	NA	1.01479	0.725815	-1.50041	NA	0.874507	NA
lncRNA:CR46056	0	1	0.276975	0.956802	-0.0476349	NA	NA	NA	4.47026	0.0694494	-1.64511	NA	-0.881042	NA
lncRNA:CR46057	NA	NA	NA	NA	NA	NA	NA	NA	NA	NA	NA	NA	NA	NA
CG15497	NA	NA	-0.495593	0.920948	-2.4432	NA	NA	NA	NA	NA	-0.77981	0.733755	-0.281215	NA
CR43096	NA	NA	NA	NA	NA	NA	NA	NA	NA	NA	NA	NA	NA	NA
Sfp93F	NA	NA	0.712331	NA	-0.0476349	NA	NA	NA	NA	NA	-4.66735	NA	-1.53659	NA
CG42869	NA	NA	NA	NA	0.830534	NA	NA	NA	NA	NA	0	NA	-0.642515	NA
CR46423	NA	NA	NA	NA	NA	NA	NA	NA	NA	NA	NA	NA	NA	NA
CG31233	-0.644791	NA	2.44678	NA	0.830544	NA	NA	NA	-1.47503	NA	0	NA	-0.642515	NA
CG42335	-1.9275	NA	-0.142039	NA	NA	NA	NA	NA	-2.0364	NA	-2.50517	NA	-2.59673	NA
Burs	-0.345009	NA	NA	NA	NA	NA	NA	NA	-0.453921	NA	-0.551004	NA	0	NA
lncRNA:CRG	NA	NA	NA	NA	NA	NA	NA	NA	NA	NA	NA	NA	NA	NA
lncRNA:CR45632	-1.9275	NA	2.44678	NA	-1.29505	NA	NA	NA	-2.0364	NA	-0.550985	NA	-0.642515	NA
Gr93a	1.09268	NA	NA	NA	NA	NA	NA	NA	0	NA	NA	NA	NA	NA
asRNA:CR44087	-0.357825	NA	NA	NA	NA	NA	NA	NA	-0.466736	NA	NA	NA	NA	NA
fit	NA	NA	NA	NA	NA	NA	NA	NA	NA	NA	NA	NA	NA	NA
CG17819	NA	NA	NA	NA	NA	NA	NA	NA	NA	NA	-4.75089	NA	-4.84247	NA
Qsox3	NA	NA	NA	NA	NA	NA	NA	NA	NA	NA	0	NA	-0.642515	NA
CG45099	NA	NA	NA	NA	NA	NA	NA	NA	NA	NA	NA	NA	NA	NA
CG6015	NA	NA	NA	NA	NA	NA	NA	NA	NA	NA	NA	NA	NA	NA
scaRNA:MeU5-G38	1.83996	NA	NA	NA	NA	NA	NA	NA	-0.466684	NA	-0.551004	NA	0	NA
CG5778	0	NA	0.537473	NA	1.84234	NA	NA	NA	2.35419	NA	NA	NA	NA	NA
CG13407	1.09268	NA	-0.870484	NA	0.830534	NA	NA	NA	0	NA	-1.54274	NA	-2.59607	NA
Ir94a	0	NA	NA	NA	NA	NA	NA	NA	2.7549	NA	0	NA	0	NA
Ir94c	0	NA	0.537473	NA	NA	NA	NA	NA	2.26941	NA	NA	NA	NA	NA
lncRNA:CR45224	-1.20971	0.64933	1.13891	NA	1.09354	0.717222	NA	NA	0.201912	0.940236	-0.0241501	NA	-1.33032	NA
mir-1010	0	NA	2.48617	NA	NA	NA	NA	NA	2.66857	NA	-2.83665	NA	-2.92821	NA
CR43696	NA	NA	NA	NA	NA	NA	NA	NA	NA	NA	NA	NA	NA	NA
CR43697	NA	NA	NA	NA	NA	NA	NA	NA	NA	NA	NA	NA	NA	NA
CG33721	-1.57328	NA	NA	NA	NA	NA	NA	NA	-1.68218	NA	NA	NA	NA	NA
CG13862	2.44458	NA	NA	NA	-0.333272	NA	NA	NA	0	NA	-1.22836	NA	-1.38554	NA
asRNA:CR46054	NA	NA	NA	NA	NA	NA	NA	NA	NA	NA	NA	NA	NA	NA
CG5386	NA	NA	NA	NA	NA	NA	NA	NA	NA	NA	-0.551004	NA	0	NA
rdhB	-1.66761	NA	2.44678	NA	-1.00942	NA	NA	NA	-1.05519	NA	0	NA	-0.642515	NA
Muted	NA	NA	NA	NA	NA	NA	NA	NA	NA	NA	NA	NA	NA	NA
tRNA:Ser-GCT-2-3	NA	NA	NA	NA	NA	NA	NA	NA	NA	NA	NA	NA	NA	NA
tRNA:Ser-GCT-2-4	NA	NA	NA	NA	NA	NA	NA	NA	NA	NA	NA	NA	NA	NA
tRNA:Ser-GCT-1-1	NA	NA	NA	NA	NA	NA	NA	NA	NA	NA	NA	NA	NA	NA
tRNA:Ser-GCT-2-5	-1.41907	NA	NA	NA	NA	NA	NA	NA	-1.52798	NA	NA	NA	NA	NA
CG13856	-0.357825	NA	0.537473	NA	0.0413487	NA	NA	NA	-0.466736	NA	-1.52696	NA	-1.61847	NA
CG13855	0	NA	2.48617	NA	NA	NA	NA	NA	0.983746	NA	-0.550986	NA	0	NA
mir-4952	NA	NA	NA	NA	NA	NA	NA	NA	NA	NA	NA	NA	NA	NA
btn	1.09268	NA	-0.806833	NA	0.782162	NA	NA	NA	1.79974	NA	-5.4745	0.0019452	-1.9229	0.172905
asRNA:CR45648	NA	NA	2.44678	NA	NA	NA	NA	NA	NA	NA	-3.17229	NA	-2.30202	NA
Nepl13	1.09268	NA	NA	NA	NA	NA	NA	NA	0.983751	NA	NA	NA	NA	NA
Nepl14	1.19052	NA	0.537473	NA	NA	NA	NA	NA	-1.85907	0.618681	NA	NA	NA	NA
Nepl15	-0.808338	NA	3.05768	NA	3.98281	NA	NA	NA	-0.917246	NA	0	NA	0	NA
CG13841	1.09268	NA	NA	NA	1.66735	NA	NA	NA	0	NA	NA	NA	NA	NA
CG43091	NA	NA	NA	NA	NA	NA	NA	NA	NA	NA	NA	NA	NA	NA
CG43092	NA	NA	NA	NA	-1.29505	NA	NA	NA	NA	NA	0	NA	0.255784	NA
CG43094	NA	NA	0.537473	NA	NA	NA	NA	NA	NA	NA	0	NA	-0.642517	NA
lncRNA:CR44350	NA	NA	NA	NA	-1.00941	NA	NA	NA	NA	NA	NA	NA	NA	NA
CG4704	1.09268	NA	NA	NA	NA	NA	NA	NA	0	NA	0	NA	0	NA
lncRNA:CR43846	NA	NA	NA	NA	NA	NA	NA	NA	NA	NA	NA	NA	NA	NA
lncRNA:CR46088	NA	NA	NA	NA	NA	NA	NA	NA	NA	NA	NA	NA	NA	NA
lncRNA:CR43655	NA	NA	NA	NA	NA	NA	NA	NA	NA	NA	NA	NA	NA	NA
Or94b	NA	NA	NA	NA	NA	NA	NA	NA	NA	NA	NA	NA	NA	NA
asRNA:CR43454	-0.357825	NA	NA	NA	NA	NA	NA	NA	-0.466736	NA	0	NA	0	NA
lncRNA:CR44225	NA	NA	NA	NA	NA	NA	NA	NA	NA	NA	NA	NA	NA	NA
CG6688	-2.64309	0.181161	-1.05901	NA	0.830534	NA	NA	NA	-3.39646	0.0616673	-0.551004	NA	0	NA
lncRNA:CR44226	NA	NA	2.48292	NA	0	NA	NA	NA	NA	NA	0	NA	0	NA
CG13838	-2.76493	NA	-1.02587	NA	NA	NA	NA	NA	-2.87385	NA	-2.46721	NA	-2.55877	NA
CG13837	-1.30249	0.553942	1.52108	NA	1.17936	0.683384	NA	NA	-3.55444	0.06976	0.466759	NA	-3.225	NA
CG6738	-0.937051	0.68796	0.537473	NA	NA	NA	NA	NA	4.6004	0.000740322	0.182639	NA	0	NA
CG13829	NA	NA	-0.122829	0.98462	0.645139	NA	NA	NA	NA	NA	0	NA	0	NA
CG46310	NA	NA	NA	NA	NA	NA	NA	NA	NA	NA	NA	NA	NA	NA
lncRNA:CR44322	NA	NA	NA	NA	NA	NA	NA	NA	NA	NA	0	NA	0	NA
CG42827	0	NA	0.57972	NA	3.10281	NA	NA	NA	0.983746	NA	-1.75551	0.412945	-2.76598	NA
CG31515	1.09268	NA	NA	NA	NA	NA	NA	NA	0	NA	NA	NA	NA	NA
lncRNA:CR44323	NA	NA	NA	NA	NA	NA	NA	NA	NA	NA	-0.551004	NA	0	NA
CG17380	NA	NA	NA	NA	0.830534	NA	NA	NA	NA	NA	NA	NA	NA	NA
CG43694	NA	NA	NA	NA	1.66735	NA	NA	NA	NA	NA	0	NA	0	NA
Ir94g	-2.07347	NA	0.537473	NA	0	NA	NA	NA	-2.18237	NA	NA	NA	NA	NA
lncRNA:CR44324	1.09268	NA	NA	NA	NA	NA	NA	NA	0	NA	0	NA	0	NA
Ir94h	NA	NA	NA	NA	-1.00943	NA	NA	NA	NA	NA	-0.550994	NA	-0.642515	NA
CG34289	NA	NA	NA	NA	NA	NA	NA	NA	NA	NA	-2.46722	NA	-2.55877	NA
CG10177	NA	NA	NA	NA	NA	NA	NA	NA	NA	NA	NA	NA	NA	NA
Ugt303B1	-0.357825	NA	2.48292	NA	0.830534	NA	NA	NA	-0.466736	NA	NA	NA	NA	NA
CG10164	NA	NA	0.537473	NA	NA	NA	NA	NA	NA	NA	NA	NA	NA	NA
CG16723	-0.255888	NA	2.48617	NA	-1.76814	NA	NA	NA	-1.08613	NA	-3.1337	NA	0.00443961	NA
CG10252	0	NA	NA	NA	NA	NA	NA	NA	1.69345	NA	NA	NA	NA	NA
prt	-2.07963	NA	1.97004	0.660903	0	NA	NA	NA	-0.655619	NA	0	NA	0	NA
CG31468	NA	NA	NA	NA	0	NA	NA	NA	NA	NA	-2.46722	NA	-2.55877	NA
Qsox4	NA	NA	NA	NA	NA	NA	NA	NA	NA	NA	-0.859635	NA	-3.26237	NA
asRNA:CR44052	0.363518	NA	NA	NA	-1.29505	NA	NA	NA	-0.466731	NA	NA	NA	NA	NA
snRNA:U1:95Cb	4.35026	0.0395838	NA	NA	1.5822	NA	NA	NA	0	1	0	NA	-0.642515	NA
CR46402	0.557473	NA	-1.18738	NA	0.031257	NA	NA	NA	-0.0749998	0.982715	-0.550997	NA	0.945571	NA
CG43998	0	NA	NA	NA	NA	NA	NA	NA	0.983746	NA	0	NA	-0.642515	NA
asRNA:CR46092	1.94826	NA	0.770556	0.750153	2.06979	0.416695	NA	NA	2.95536	0.392004	-3.12727	NA	-3.21883	NA
mir-9381	-0.979713	NA	NA	NA	-1.86364	NA	NA	NA	1.29842	NA	-6.03058	0.000185674	-2.66038	0.0236568
lncRNA:CR44097	NA	NA	NA	NA	NA	NA	NA	NA	NA	NA	NA	NA	NA	NA
tRNA:Leu-TAA-2-1	-0.808336	NA	NA	NA	NA	NA	NA	NA	-0.195918	NA	0	NA	0	NA
Acp95EF	1.09268	NA	NA	NA	-1.00941	NA	NA	NA	2.63979	NA	-2.83664	NA	-2.92821	NA
CG34290	1.82245	NA	NA	NA	5.1006	0.000550249	NA	NA	0	NA	0.942857	NA	-0.642519	NA
mir-1015	NA	NA	NA	NA	NA	NA	NA	NA	NA	NA	NA	NA	NA	NA
CG5762	2.42667	NA	0.537473	NA	-1.29505	NA	NA	NA	0	NA	-0.550985	NA	-0.642515	NA
CG17784	1.09268	NA	-1.61382	NA	NA	NA	NA	NA	1.74587	NA	-1.36475	NA	-3.74598	NA
CG42812	1.55804	NA	NA	NA	-1.0083	NA	NA	NA	-0.454098	NA	3.26567	NA	0.817518	NA
CG17782	1.1919	0.509395	NA	NA	-2.9674	0.28125	NA	NA	-3.17942	0.089825	2.32597	NA	0.876477	NA
CG17781	1.00888	0.630394	0.275551	NA	0.129133	NA	NA	NA	-1.15983	0.610491	0.136389	NA	-2.28695	NA
CG33342	-0.808336	NA	NA	NA	NA	NA	NA	NA	-0.195918	NA	-0.551004	NA	0	NA
lncRNA:CR43455	NA	NA	NA	NA	NA	NA	NA	NA	NA	NA	NA	NA	NA	NA
lncRNA:CR45950	0.306669	0.828533	-0.713724	NA	NA	NA	NA	NA	-3.967	0.00687666	-0.551004	NA	0	NA
CG31128	-0.64819	NA	-0.425786	NA	-1.26901	NA	NA	NA	-1.47843	NA	-0.551004	NA	0	NA
mir-1017	NA	NA	NA	NA	NA	NA	NA	NA	NA	NA	NA	NA	NA	NA
CG13617	-0.568015	0.805109	-1.01567	0.774956	-0.168181	NA	NA	NA	-3.36463	0.0880307	-1.31932	NA	-1.81663	NA
asRNA:CR44021	NA	NA	-0.68974	0.880522	2.08551	NA	NA	NA	NA	NA	-2.50517	NA	-2.59673	NA
snRNA:U6:96Ab	NA	NA	NA	NA	NA	NA	NA	NA	NA	NA	NA	NA	NA	NA
lncRNA:CR46094	-0.108751	0.956246	-0.857192	0.772757	0.80111	0.569947	NA	NA	0.0409073	0.982542	-1.59581	0.0013695	-1.30691	0.00722629
mir-1003	NA	NA	NA	NA	NA	NA	NA	NA	NA	NA	NA	NA	NA	NA
CG46316	NA	NA	NA	NA	NA	NA	NA	NA	NA	NA	NA	NA	NA	NA
CG13627	-1.41907	NA	NA	NA	NA	NA	NA	NA	-1.52798	NA	NA	NA	NA	NA
snoRNA:Me18S-C1280	1.80421	NA	NA	NA	NA	NA	NA	NA	-0.454165	NA	-2.57646	NA	-3.62978	NA
AstA	1.68844	NA	NA	NA	0.0654262	NA	NA	NA	0.983755	NA	0	NA	0.257707	NA
lncRNA:CR45650	1.09268	NA	NA	NA	NA	NA	NA	NA	0	NA	NA	NA	NA	NA
CG6980	-1.34269	NA	NA	NA	0.830534	NA	NA	NA	-0.0172911	NA	-2.46703	NA	-2.5586	NA
CAH4	NA	NA	NA	NA	NA	NA	NA	NA	NA	NA	0	NA	0	NA
ppk22	0	NA	2.48617	NA	0.830534	NA	NA	NA	1.69632	NA	-1.504	NA	-2.55732	NA
CG13640	NA	NA	NA	NA	NA	NA	NA	NA	NA	NA	-1.54342	NA	-2.59673	NA
Elal	0	NA	-1.61382	NA	0.830548	NA	NA	NA	4.05151	0.0723517	-1.52011	NA	1.24452	NA
asRNA:CR44267	-0.345009	NA	2.38931	NA	-0.0476349	NA	NA	NA	-0.453921	NA	-0.550994	NA	0	NA
tRNA:Asp-GTC-1-12	0.363518	NA	NA	NA	NA	NA	NA	NA	-0.466731	NA	-1.50547	NA	-2.55878	NA
tRNA:Asp-GTC-3-1	-1.19186	NA	NA	NA	NA	NA	NA	NA	-1.30077	NA	NA	NA	NA	NA
CG33095	NA	NA	NA	NA	NA	NA	NA	NA	NA	NA	NA	NA	NA	NA
Mocs2B	NA	NA	NA	NA	NA	NA	NA	NA	NA	NA	NA	NA	NA	NA
Mocs2A	NA	NA	NA	NA	NA	NA	NA	NA	NA	NA	NA	NA	NA	NA
lobo	0	NA	NA	NA	2.42279	NA	NA	NA	0.983746	NA	-2.50265	NA	-1.63243	NA
CG13653	NA	NA	NA	NA	NA	NA	NA	NA	NA	NA	-3.58569	NA	-3.67726	NA
CG11854	0	NA	2.44678	NA	0.830534	NA	NA	NA	2.7549	NA	-1.52899	NA	-2.5823	NA
CG11891	NA	NA	NA	NA	NA	NA	NA	NA	NA	NA	NA	NA	NA	NA
CG11889	NA	NA	NA	NA	NA	NA	NA	NA	NA	NA	NA	NA	NA	NA
CG31300	NA	NA	NA	NA	1.60075	NA	NA	NA	NA	NA	0	NA	0	NA
ND-49L	-0.357825	NA	-0.142039	NA	NA	NA	NA	NA	-0.466736	NA	0	NA	0	NA
CG31437	NA	NA	NA	NA	0.830534	NA	NA	NA	NA	NA	NA	NA	NA	NA
CG42488	NA	NA	NA	NA	NA	NA	NA	NA	NA	NA	NA	NA	NA	NA
lncRNA:CR44948	NA	NA	NA	NA	NA	NA	NA	NA	NA	NA	NA	NA	NA	NA
lncRNA:CR43456	-0.357825	NA	NA	NA	0	NA	NA	NA	-0.466736	NA	NA	NA	NA	NA
lncRNA:CR45651	NA	NA	2.48292	NA	NA	NA	NA	NA	NA	NA	NA	NA	NA	NA
CG5107	NA	NA	NA	NA	NA	NA	NA	NA	NA	NA	0	NA	0	NA
lncRNA:CR46100	2.84316	NA	NA	NA	0	NA	NA	NA	0	NA	-2.83664	NA	-2.92821	NA
CG4582	1.09268	NA	NA	NA	NA	NA	NA	NA	1.71532	NA	0	NA	0	NA
mir-1000	NA	NA	NA	NA	NA	NA	NA	NA	NA	NA	NA	NA	NA	NA
lncRNA:CR45917	NA	NA	NA	NA	NA	NA	NA	NA	NA	NA	NA	NA	NA	NA
mir-92b	NA	NA	NA	NA	NA	NA	NA	NA	NA	NA	NA	NA	NA	NA
CG17198	NA	NA	NA	NA	NA	NA	NA	NA	NA	NA	NA	NA	NA	NA
CG17197	NA	NA	NA	NA	NA	NA	NA	NA	NA	NA	NA	NA	NA	NA
CG17196	3.03003	NA	0.540051	NA	-1.14532	NA	NA	NA	2.22606	0.546503	0.226915	NA	0.257706	NA
CG17195	-1.11618	NA	2.83085	NA	-2.10074	NA	NA	NA	-1.94643	NA	0	NA	0	NA
CG4956	-0.458889	NA	2.48617	NA	1.59787	NA	NA	NA	0.162519	NA	-2.46721	NA	-2.55877	NA
CG31093	0.531337	0.770565	NA	NA	0.512748	NA	NA	NA	1.21807	0.403659	-0.815894	NA	-1.27453	NA
lncRNA:CR43631	-0.40534	NA	4.29215	0.157084	-1.74789	NA	NA	NA	-2.21585	0.392186	-1.85429	NA	-2.75246	NA
lncRNA:CR43632	1.78572	0.289873	-0.425786	NA	-3.00456	NA	NA	NA	-2.10451	0.285654	-1.54167	NA	-1.5845	NA
lncRNA:CR43633	1.58408	0.504089	2.44678	NA	NA	NA	NA	NA	1.79206	0.406838	0	NA	0	NA
lncRNA:CR43634	NA	NA	NA	NA	NA	NA	NA	NA	NA	NA	NA	NA	NA	NA
BG642167	-0.345009	NA	0.537473	NA	NA	NA	NA	NA	-0.453921	NA	NA	NA	NA	NA
lncRNA:CR45652	NA	NA	NA	NA	NA	NA	NA	NA	NA	NA	NA	NA	NA	NA
CG5024	0	NA	NA	NA	NA	NA	NA	NA	0.983746	NA	NA	NA	NA	NA
Acam	NA	NA	NA	NA	NA	NA	NA	NA	NA	NA	NA	NA	NA	NA
CG17770	NA	NA	NA	NA	NA	NA	NA	NA	NA	NA	NA	NA	NA	NA
Sfp96F	1.83044	0.173105	3.05768	NA	-1.54678	NA	NA	NA	-1.05969	0.53863	-1.02697	0.576831	-1.79581	0.306919
Mst57Da	1.93576	0.0170823	2.83227	NA	0.697837	0.810655	NA	NA	0.467201	0.632563	-0.596012	0.674227	-2.1835	0.103709
alpha4GT2	NA	NA	NA	NA	NA	NA	NA	NA	NA	NA	NA	NA	NA	NA
lncRNA:CR45653	NA	NA	NA	NA	NA	NA	NA	NA	NA	NA	NA	NA	NA	NA
lncRNA:CR45654	NA	NA	NA	NA	NA	NA	NA	NA	NA	NA	NA	NA	NA	NA
lncRNA:CR45655	NA	NA	NA	NA	NA	NA	NA	NA	NA	NA	NA	NA	NA	NA
asRNA:CR43259	0	NA	NA	NA	NA	NA	NA	NA	0.983746	NA	0.226915	NA	-0.642515	NA
lncRNA:CR45037	NA	NA	NA	NA	NA	NA	NA	NA	NA	NA	NA	NA	NA	NA
lncRNA:CR45040	NA	NA	NA	NA	NA	NA	NA	NA	NA	NA	NA	NA	NA	NA
E(spl)m5-HLH	0	NA	2.48292	NA	1.66735	NA	NA	NA	1.66591	NA	0.735328	NA	0.256347	NA
CG42498	NA	NA	NA	NA	NA	NA	NA	NA	NA	NA	NA	NA	NA	NA
PIG-P	NA	NA	NA	NA	NA	NA	NA	NA	NA	NA	NA	NA	NA	NA
CG31086	NA	NA	NA	NA	NA	NA	NA	NA	NA	NA	NA	NA	NA	NA
CG34130	3.41743	0.0482503	2.44678	NA	-0.703335	NA	NA	NA	5.0516	0.000601079	0.519358	0.751137	0.312717	0.849483
Ald2	-1.74154	NA	2.44678	NA	1.77622	NA	NA	NA	0.157885	NA	-0.771827	NA	-2.55878	NA
CG6503	0.970764	0.115447	1.0116	0.507328	-0.831356	0.439873	NA	NA	-5.66394	1.78e-06	-0.0824161	0.913582	-0.17279	0.798643
CG34291	0.719491	0.390868	0.339745	0.876102	0.118146	0.951507	NA	NA	-5.12798	4.32e-05	-0.764971	0.422597	-0.503305	0.606901
lncRNA:CR43434	NA	NA	NA	NA	NA	NA	NA	NA	NA	NA	NA	NA	NA	NA
lncRNA:CR45226	-1.36613	NA	0.537473	NA	2.00436	NA	NA	NA	-1.47504	NA	0	NA	0	NA
lncRNA:CR44951	1.10153	NA	NA	NA	-1.74845	NA	NA	NA	-1.09149	NA	0.216374	NA	-0.642518	NA
lncRNA:CR45788	-0.345007	NA	NA	NA	-1.58807	NA	NA	NA	1.08339	NA	NA	NA	NA	NA
TwdlM	0.368693	NA	NA	NA	1.55783	NA	NA	NA	1.3481	0.614149	0	NA	0	NA
TwdlP	-0.808338	NA	NA	NA	NA	NA	NA	NA	-0.917246	NA	0	NA	0	NA
TwdlB	1.68844	NA	-0.300701	NA	-1.00943	NA	NA	NA	1.66592	NA	0.77542	NA	0	NA
TwdlL	-1.16916	0.515026	-1.16445	NA	-2.27571	0.304315	NA	NA	0.744816	0.605506	1.24989	NA	1.66987	NA
TwdlO	NA	NA	3.80102	NA	NA	NA	NA	NA	NA	NA	0	NA	0	NA
TwdlN	1.56821	NA	NA	NA	0	NA	NA	NA	-0.466068	NA	-3.12487	NA	-3.21643	NA
TwdlH	-0.357829	NA	NA	NA	NA	NA	NA	NA	1.70108	NA	NA	NA	NA	NA
TwdlR	0	NA	NA	NA	NA	NA	NA	NA	0.983746	NA	0	NA	0	NA
TwdlS	1.09268	NA	NA	NA	NA	NA	NA	NA	0.983751	NA	0	NA	0	NA
TwdlD	-0.614594	NA	NA	NA	NA	NA	NA	NA	-0.723515	NA	-2.50517	NA	-2.59673	NA
Tb	1.00115	NA	-0.742959	0.873973	1.93689	0.438251	NA	NA	-2.12194	0.542094	-0.561209	0.722263	0.0232374	0.988056
TwdlQ	NA	NA	NA	NA	NA	NA	NA	NA	NA	NA	NA	NA	NA	NA
CG14244	-1.62486	NA	2.44678	NA	NA	NA	NA	NA	-2.4551	NA	-0.551004	NA	0	NA
CG14246	-0.357825	NA	NA	NA	NA	NA	NA	NA	-0.466736	NA	NA	NA	NA	NA
CG6403	NA	NA	-1.28518	NA	-1.00943	NA	NA	NA	NA	NA	0.0226275	NA	-1.71049	NA
CG14247	NA	NA	NA	NA	2.10352	NA	NA	NA	NA	NA	0.235846	NA	0.921824	NA
lncRNA:CR45563	NA	NA	NA	NA	NA	NA	NA	NA	NA	NA	NA	NA	NA	NA
CG42789	NA	NA	NA	NA	NA	NA	NA	NA	NA	NA	NA	NA	NA	NA
lncRNA:CR46073	-0.357826	NA	-0.965071	NA	0	NA	NA	NA	0.254589	NA	-3.12378	NA	-3.21534	NA
mir-1012	NA	NA	NA	NA	NA	NA	NA	NA	NA	NA	NA	NA	NA	NA
tRNA:Gln-TTG-1-2	NA	NA	NA	NA	NA	NA	NA	NA	NA	NA	NA	NA	NA	NA
CG46313	NA	NA	NA	NA	NA	NA	NA	NA	NA	NA	NA	NA	NA	NA
CG6296	NA	NA	-0.300701	NA	NA	NA	NA	NA	NA	NA	NA	NA	NA	NA
CG6295	NA	NA	NA	NA	NA	NA	NA	NA	NA	NA	-0.550995	NA	-0.642518	NA
CG6283	NA	NA	NA	NA	2.00436	NA	NA	NA	NA	NA	0.208114	NA	-0.186825	NA
CG6271	NA	NA	NA	NA	NA	NA	NA	NA	NA	NA	NA	NA	NA	NA
CG43935	NA	NA	NA	NA	2.59307	NA	NA	NA	NA	NA	NA	NA	NA	NA
CG14258	NA	NA	NA	NA	0.830534	NA	NA	NA	NA	NA	0	NA	0	NA
CG17189	NA	NA	NA	NA	NA	NA	NA	NA	NA	NA	0	NA	-0.642515	NA
asRNA:CR45209	0	NA	2.44678	NA	NA	NA	NA	NA	0.983746	NA	-0.551004	NA	0	NA
CG31068	4.15299	NA	-0.300701	NA	-0.572712	0.837695	NA	NA	0	1	-1.88559	0.0320594	-3.11801	0.000568893
asRNA:CR44287	2.72438	NA	NA	NA	NA	NA	NA	NA	0	NA	NA	NA	NA	NA
CG3330	0	NA	NA	NA	-1.00941	NA	NA	NA	0.983746	NA	0	NA	0	NA
CG42534	0.401953	NA	-0.658242	NA	-2.19011	NA	NA	NA	0.255678	0.93982	-3.90452	NA	-3.03426	NA
CG46335	0.544904	NA	NA	NA	NA	NA	NA	NA	-1.51055	NA	1.1606	NA	0	NA
asRNA:CR43476	2.24446	NA	NA	NA	NA	NA	NA	NA	0	NA	NA	NA	NA	NA
CG43447	-0.357825	NA	NA	NA	0	NA	NA	NA	-0.466736	NA	NA	NA	NA	NA
CG13978	-1.36613	NA	NA	NA	NA	NA	NA	NA	-1.47504	NA	-3.56449	NA	-2.69424	NA
Cyp6a18	NA	NA	NA	NA	-1.00941	NA	NA	NA	NA	NA	NA	NA	NA	NA
Gr98a	0	NA	NA	NA	0.830534	NA	NA	NA	0.983746	NA	0	NA	0	NA
CG43139	NA	NA	NA	NA	NA	NA	NA	NA	NA	NA	NA	NA	NA	NA
CG5402	NA	NA	NA	NA	-1.36694	NA	NA	NA	NA	NA	NA	NA	NA	NA
lncRNA:CR46086	NA	NA	NA	NA	0.830534	NA	NA	NA	NA	NA	-1.50547	NA	-2.55878	NA
CG12885	-1.48019	NA	2.48292	NA	2.39682	NA	NA	NA	-1.5891	NA	0.24305	NA	2.73762	NA
Gr98c	0	NA	NA	NA	NA	NA	NA	NA	1.79972	NA	NA	NA	NA	NA
Gr98d	1.09268	NA	0.537473	NA	NA	NA	NA	NA	0	NA	0	NA	0	NA
snmRNA:157	0.0175586	NA	NA	NA	-1.00941	NA	NA	NA	-0.236272	0.931579	0.818448	NA	0.252775	NA
tau	2.16884	0.000409322	0.821198	0.519811	0.584029	0.183966	NA	NA	1.51924	0.0142711	-2.02951	1.76717e-09	-1.71437	2.66964e-07
mir-1001	NA	NA	NA	NA	NA	NA	NA	NA	NA	NA	NA	NA	NA	NA
CG43319	0	NA	NA	NA	2.09246	NA	NA	NA	0.983746	NA	-0.550988	NA	0.922242	NA
Or98P	NA	NA	NA	NA	NA	NA	NA	NA	NA	NA	NA	NA	NA	NA
Or98a	NA	NA	NA	NA	NA	NA	NA	NA	NA	NA	-0.550994	NA	0	NA
CG4884	NA	NA	NA	NA	NA	NA	NA	NA	NA	NA	NA	NA	NA	NA
CG42487	NA	NA	NA	NA	NA	NA	NA	NA	NA	NA	NA	NA	NA	NA
CG31253	NA	NA	NA	NA	NA	NA	NA	NA	NA	NA	NA	NA	NA	NA
CR31054	0	NA	NA	NA	0	NA	NA	NA	0.983746	NA	NA	NA	NA	NA
CR45548	NA	NA	NA	NA	NA	NA	NA	NA	NA	NA	NA	NA	NA	NA
CG31131	NA	NA	NA	NA	NA	NA	NA	NA	NA	NA	NA	NA	NA	NA
lncRNA:CR46087	NA	NA	NA	NA	NA	NA	NA	NA	NA	NA	NA	NA	NA	NA
lncRNA:TS27	-1.19186	NA	NA	NA	NA	NA	NA	NA	-1.30077	NA	NA	NA	NA	NA
trv	-1.47745	0.454998	0.537473	NA	-0.35282	0.934373	NA	NA	-1.50549	0.411073	0.704	NA	-0.642516	NA
lncRNA:CR46077	0.590505	NA	0.540051	NA	0.830541	NA	NA	NA	-0.920804	NA	-3.98291	NA	-1.12291	NA
lncRNA:CR46078	0	NA	NA	NA	NA	NA	NA	NA	0.983746	NA	0	NA	0	NA
lncRNA:CR46079	NA	NA	NA	NA	NA	NA	NA	NA	NA	NA	0	NA	0	NA
lncRNA:CR46080	0	NA	2.48292	NA	NA	NA	NA	NA	0.983746	NA	NA	NA	NA	NA
CG34436	NA	NA	NA	NA	NA	NA	NA	NA	NA	NA	0.182639	NA	0	NA
CG34437	-0.357825	NA	0.537473	NA	2.62886	NA	NA	NA	-0.466736	NA	0.406243	NA	0.299142	NA
Mst98Cb	NA	NA	2.1158	NA	-1.93215	NA	NA	NA	NA	NA	-2.83663	NA	-2.92821	NA
UQCR-14L	NA	NA	NA	NA	NA	NA	NA	NA	NA	NA	NA	NA	NA	NA
lncRNA:CR44229	0	NA	NA	NA	NA	NA	NA	NA	1.79972	NA	NA	NA	NA	NA
lncRNA:CR46103	-1.48019	NA	NA	NA	NA	NA	NA	NA	-1.5891	NA	NA	NA	NA	NA
Or98b	NA	NA	NA	NA	NA	NA	NA	NA	NA	NA	NA	NA	NA	NA
beat-VI	-2.21445	NA	NA	NA	2.00436	NA	NA	NA	-2.32337	0.368384	0	NA	0	NA
lncRNA:CR46106	0	1	NA	NA	0	NA	NA	NA	5.97615	2.86e-05	NA	NA	NA	NA
lncRNA:CR43440	0	NA	NA	NA	-1.00941	NA	NA	NA	0.983746	NA	0	NA	0.126638	NA
CR46232	NA	NA	NA	NA	0.830534	NA	NA	NA	NA	NA	NA	NA	NA	NA
CG31050	NA	NA	NA	NA	NA	NA	NA	NA	NA	NA	NA	NA	NA	NA
CG33346	NA	NA	3.05768	NA	2.20163	NA	NA	NA	NA	NA	NA	NA	NA	NA
Sid	NA	NA	4.66903	0.0911911	2.48242	NA	NA	NA	NA	NA	NA	NA	NA	NA
CG10000	-0.345009	NA	NA	NA	-1.00943	NA	NA	NA	-0.453921	NA	0	NA	0	NA
CG9997	NA	NA	NA	NA	NA	NA	NA	NA	NA	NA	NA	NA	NA	NA
aqrs	0	NA	NA	NA	NA	NA	NA	NA	1.74587	NA	NA	NA	NA	NA
lncRNA:CR44952	NA	NA	NA	NA	NA	NA	NA	NA	NA	NA	0	NA	0	NA
CG34295	1.09268	NA	NA	NA	NA	NA	NA	NA	0	NA	NA	NA	NA	NA
intr	NA	NA	NA	NA	NA	NA	NA	NA	NA	NA	NA	NA	NA	NA
CheB98a	NA	NA	NA	NA	-1.00941	NA	NA	NA	NA	NA	0	NA	-0.642515	NA
Nepl18	-2.03353	NA	2.44678	NA	1.49244	NA	NA	NA	-0.447837	0.849749	-0.550985	NA	-0.642515	NA
mir-4947	NA	NA	NA	NA	NA	NA	NA	NA	NA	NA	NA	NA	NA	NA
lncRNA:CR44264	NA	NA	NA	NA	NA	NA	NA	NA	NA	NA	NA	NA	NA	NA
CG14518	-1.19186	NA	NA	NA	-1.29505	NA	NA	NA	-1.30077	NA	NA	NA	NA	NA
mir-279	NA	NA	NA	NA	NA	NA	NA	NA	NA	NA	NA	NA	NA	NA
mir-996	NA	NA	NA	NA	NA	NA	NA	NA	NA	NA	NA	NA	NA	NA
CG45546	1.09268	NA	-0.300701	NA	0	NA	NA	NA	0.983751	NA	NA	NA	NA	NA
lncRNA:CR44022	0.811718	NA	-1.31232	NA	-1.93021	NA	NA	NA	-1.33528	0.633626	-1.50231	NA	-2.55561	NA
ND-20L	1.04511	NA	NA	NA	NA	NA	NA	NA	-0.466387	NA	NA	NA	NA	NA
lncRNA:CR43613	2.07943	NA	NA	NA	NA	NA	NA	NA	0.266667	NA	NA	NA	NA	NA
CG7567	NA	NA	NA	NA	NA	NA	NA	NA	NA	NA	0	NA	0	NA
CG11470	1.98178	NA	3.21708	NA	NA	NA	NA	NA	0	NA	-3.42832	NA	-2.07009	NA
CG7568	2.18232	NA	0.840144	0.599057	1.93678	0.356411	NA	NA	1.92722	0.542277	0	NA	0	NA
Diedel2	2.14883	NA	NA	NA	0.140504	NA	NA	NA	2.72369	0.372612	-2.46174	0.330149	-1.59146	NA
ppk21	0.366422	NA	2.38931	NA	-0.911561	NA	NA	NA	2.53012	0.322167	0.358024	0.898411	0	1
Obp99c	0.183281	NA	2.1158	NA	-1.79146	NA	NA	NA	-1.41501	NA	-3.28122	0.102415	-2.90879	0.130426
lncRNA:CR45569	-0.763277	NA	NA	NA	-1.29468	NA	NA	NA	-1.59353	NA	NA	NA	NA	NA
Dup99B	1.04526	NA	NA	NA	NA	NA	NA	NA	-0.466348	NA	0	NA	0	NA
lncRNA:CR46108	-0.357828	NA	0.537473	NA	-1.29505	NA	NA	NA	1.07057	NA	NA	NA	NA	NA
CG34296	NA	NA	NA	NA	NA	NA	NA	NA	NA	NA	NA	NA	NA	NA
CG42592	NA	NA	NA	NA	-1.93215	NA	NA	NA	NA	NA	-2.4672	NA	-2.55877	NA
Prtl99C	-0.418937	NA	3.10088	NA	0.830526	NA	NA	NA	-1.1355	NA	0.198835	NA	1.52676	NA
CG15517	-1.36613	NA	NA	NA	NA	NA	NA	NA	-1.47504	NA	NA	NA	NA	NA
Capa	NA	NA	NA	NA	0.866996	NA	NA	NA	NA	NA	0.182646	NA	-0.642515	NA
Jon99Cii	2.86125	NA	NA	NA	NA	NA	NA	NA	0	NA	NA	NA	NA	NA
CG42557	NA	NA	NA	NA	NA	NA	NA	NA	NA	NA	NA	NA	NA	NA
CG42558	NA	NA	NA	NA	NA	NA	NA	NA	NA	NA	NA	NA	NA	NA
RpS28a	-2.9971	NA	NA	NA	NA	NA	NA	NA	-2.38468	0.413321	NA	NA	NA	NA
Sry-beta	NA	NA	NA	NA	NA	NA	NA	NA	NA	NA	NA	NA	NA	NA
Sry-alpha	NA	NA	NA	NA	NA	NA	NA	NA	NA	NA	NA	NA	NA	NA
CG34317	NA	NA	NA	NA	NA	NA	NA	NA	NA	NA	NA	NA	NA	NA
Anp	1.84848	NA	2.48617	NA	2.31507	0.490467	NA	NA	-0.465943	NA	1.10563	NA	1.05805	NA
CecA2	1.98178	NA	4.30332	0.235432	-2.2756	NA	NA	NA	0	NA	-3.56666	NA	-1.28718	NA
Cec2	NA	NA	NA	NA	NA	NA	NA	NA	NA	NA	0	NA	-0.642515	NA
CecB	-1.62911	NA	0.0362345	0.992179	1.03481	NA	NA	NA	-2.45936	NA	-4.15517	NA	-1.79386	NA
CecC	NA	NA	2.18075	0.469457	-2.35679	NA	NA	NA	NA	NA	-0.550988	NA	0	NA
tRNA:Leu-TAG-1-1	-2.15635	NA	-0.223422	NA	NA	NA	NA	NA	-2.26525	NA	-0.551004	NA	0	NA
CG9682	NA	NA	0.537473	NA	NA	NA	NA	NA	NA	NA	-2.4672	NA	-0.698689	NA
CG18404	-1.65393	NA	0.537473	NA	1.54062	NA	NA	NA	-2.48418	NA	0	NA	0.842343	NA
lncRNA:CR46114	-0.808336	NA	NA	NA	NA	NA	NA	NA	-0.195918	NA	NA	NA	NA	NA
CG42740	NA	NA	NA	NA	NA	NA	NA	NA	NA	NA	NA	NA	NA	NA
CG2217	NA	NA	NA	NA	NA	NA	NA	NA	NA	NA	NA	NA	NA	NA
Jon99Fii	NA	NA	NA	NA	0	NA	NA	NA	NA	NA	-0.550985	NA	0	NA
Jon99Fi	-1.81169	NA	NA	NA	NA	NA	NA	NA	-1.92059	NA	0	NA	0.126638	NA
PH4alphaMP	1.09268	NA	0.537473	NA	0.830531	NA	NA	NA	0	NA	-2.4672	NA	-1.59699	NA
PH4alphaSG1	0.172934	NA	NA	NA	1.67035	NA	NA	NA	-1.52634	NA	-3.12377	NA	-3.21534	NA
mir-4908	NA	NA	NA	NA	NA	NA	NA	NA	NA	NA	NA	NA	NA	NA
CG9698	1.09268	NA	NA	NA	0.830538	NA	NA	NA	0	NA	-3.12378	NA	-3.21534	NA
lncRNA:CR46236	-0.357825	NA	0.537473	NA	NA	NA	NA	NA	-0.466736	NA	NA	NA	NA	NA
CG34432	0	NA	-0.179199	NA	NA	NA	NA	NA	1.69345	NA	NA	NA	NA	NA
CG34433	0	NA	2.26154	NA	NA	NA	NA	NA	1.75807	NA	NA	NA	NA	NA
lncRNA:CR45191	-2.72249	NA	2.44678	NA	NA	NA	NA	NA	-2.8314	NA	NA	NA	NA	NA
lncRNA:CR46115	-0.218289	0.843027	-0.9986	0.806976	1.23341	0.673355	NA	NA	-3.02675	0.00853997	-0.637241	0.689326	-2.12502	0.162205
lncRNA:CR46219	-0.697729	NA	-0.00827953	NA	-0.62669	NA	NA	NA	-1.52797	NA	-1.42765	NA	-2.29825	NA
eIF4H2	0.0089367	1	-1.10455	NA	0.859834	NA	NA	NA	-3.07044	0.205473	-2.01418	NA	-2.5127	NA
CG15543	2.4209	NA	2.41133	NA	0	NA	NA	NA	0.983758	NA	-0.542691	NA	-2.55568	NA
mir-1013	NA	NA	NA	NA	NA	NA	NA	NA	NA	NA	NA	NA	NA	NA
tll	-0.357828	NA	NA	NA	NA	NA	NA	NA	1.07057	NA	-2.46721	NA	-2.55877	NA
Cpr100A	-2.36486	NA	NA	NA	NA	NA	NA	NA	-2.47377	NA	NA	NA	NA	NA
Cyp4c3	1.51675	0.299091	-1.63183	0.687663	1.02864	0.61393	NA	NA	1.67389	0.209393	-0.781298	0.471529	-0.122211	0.919345
CG33483	1.09268	NA	NA	NA	NA	NA	NA	NA	0	NA	NA	NA	NA	NA
lncRNA:CR46220	NA	NA	NA	NA	NA	NA	NA	NA	NA	NA	NA	NA	NA	NA
Ptx1	1.60931	NA	NA	NA	-0.626259	NA	NA	NA	2.41866	0.42781	NA	NA	NA	NA
lncRNA:CR44041	0	NA	NA	NA	NA	NA	NA	NA	0.983746	NA	NA	NA	NA	NA
CG15550	NA	NA	NA	NA	NA	NA	NA	NA	NA	NA	NA	NA	NA	NA
Ctr1C	NA	NA	NA	NA	NA	NA	NA	NA	NA	NA	NA	NA	NA	NA
lncRNA:CR46116	NA	NA	NA	NA	NA	NA	NA	NA	NA	NA	NA	NA	NA	NA
CG31008	-0.357825	NA	NA	NA	0.830534	NA	NA	NA	-0.466736	NA	NA	NA	NA	NA
CG31007	1.09268	NA	NA	NA	NA	NA	NA	NA	0	NA	NA	NA	NA	NA
lncRNA:CR46117	NA	NA	NA	NA	NA	NA	NA	NA	NA	NA	NA	NA	NA	NA
CG33773	-0.215922	0.789849	0.00530228	0.995243	-0.934257	0.228489	NA	NA	-6.23274	1.68e-07	-1.13723	0.016469	-1.80215	0.000113502
Sox100B	2.3917	NA	1.52136	NA	2.96267	0.0946296	NA	NA	0.985895	0.751331	-0.551581	NA	0.282379	NA
CG11317	-0.0357862	NA	-0.425786	NA	-1.00508	NA	NA	NA	0.261716	0.940923	-2.46186	0.336284	-2.55338	0.309964
CG15554	0	NA	NA	NA	-1.63846	NA	NA	NA	2.19168	NA	-2.54002	0.325641	-1.66975	0.534736
lncRNA:CR46207	NA	NA	NA	NA	NA	NA	NA	NA	NA	NA	0	NA	0	NA
lncRNA:CR43458	-0.357825	NA	0.819807	NA	0.830534	NA	NA	NA	-0.466736	NA	0	NA	-0.642515	NA
bnk	NA	NA	NA	NA	NA	NA	NA	NA	NA	NA	NA	NA	NA	NA
mir-4949	NA	NA	NA	NA	NA	NA	NA	NA	NA	NA	NA	NA	NA	NA
CG31204	0.363518	NA	0.537473	NA	2.00436	NA	NA	NA	-0.466731	NA	-4.13442	NA	-4.22597	NA
lncRNA:CR45554	-2.18959	NA	NA	NA	0	NA	NA	NA	-1.57716	NA	0	NA	0	NA
lncRNA:CR45555	NA	NA	NA	NA	NA	NA	NA	NA	NA	NA	NA	NA	NA	NA
nyo	-2.38136	NA	-0.598783	0.903552	-3.40116	NA	NA	NA	0.288044	0.922661	-2.08013	0.115458	-2.89256	0.0406894
lncRNA:CR46120	NA	NA	NA	NA	NA	NA	NA	NA	NA	NA	NA	NA	NA	NA
CG11550	3.08208	0.291887	3.15958	0.373003	2.01292	NA	NA	NA	2.6911	0.337798	-3.32399	0.042294	-1.31705	0.330774
lncRNA:CR44091	-0.357825	NA	NA	NA	1.54062	NA	NA	NA	-0.466736	NA	NA	NA	NA	NA
lncRNA:CR45052	1.09268	NA	-0.300701	NA	1.70144	NA	NA	NA	0.983751	NA	-2.7013	0.167654	-0.279103	0.876762
mir-1014	NA	NA	NA	NA	NA	NA	NA	NA	NA	NA	NA	NA	NA	NA
asRNA:CR33945	1.09268	NA	0.214211	NA	0	NA	NA	NA	0	NA	-2.50517	NA	-2.59673	NA
CG2053	NA	NA	2.48617	NA	NA	NA	NA	NA	NA	NA	0.182639	NA	0	NA
CG34140	NA	NA	NA	NA	NA	NA	NA	NA	NA	NA	NA	NA	NA	NA
Kaz1-ORFA	NA	NA	NA	NA	NA	NA	NA	NA	NA	NA	NA	NA	NA	NA
CG34263	0.833663	0.379073	1.3902	0.323515	1.32322	0.0625477	NA	NA	-2.79051	0.0194069	0.656007	0.466115	-0.32193	0.744995
ddbt	1.09268	NA	NA	NA	0.690922	NA	NA	NA	1.66591	NA	-3.1245	NA	-2.25428	NA
Roc1b	1.74976	0.16382	-0.290522	NA	2.97724	0.224961	NA	NA	-0.184251	0.913324	-4.45243	NA	-4.54396	NA
CG13884	NA	NA	NA	NA	0.830534	NA	NA	NA	NA	NA	-2.83665	NA	-2.92821	NA
lncRNA:CR45378	-1.41575	NA	0.537473	NA	-1.18566	NA	NA	NA	-0.119524	NA	-2.46722	NA	-2.55877	NA
snmRNA:438	NA	NA	NA	NA	NA	NA	NA	NA	NA	NA	NA	NA	NA	NA
CG34268	1.77295	NA	NA	NA	NA	NA	NA	NA	0	NA	-2.46722	NA	-2.55877	NA
lncRNA:CR46002	-0.357826	NA	NA	NA	NA	NA	NA	NA	0.254589	NA	-3.12378	NA	-3.21534	NA
lncRNA:CR45118	1.86881	NA	NA	NA	-1.58807	NA	NA	NA	0	NA	0	NA	0	NA
lncRNA:CR45117	NA	NA	NA	NA	NA	NA	NA	NA	NA	NA	0	NA	0	NA
CG34269	-0.667926	NA	NA	NA	-0.793145	NA	NA	NA	-2.16309	NA	-1.33325	0.373597	-3.90728	0.029729
lncRNA:CR44513	-2.47251	NA	NA	NA	0.645139	NA	NA	NA	0.094912	0.983135	NA	NA	NA	NA
ban	NA	NA	NA	NA	NA	NA	NA	NA	NA	NA	NA	NA	NA	NA
lncRNA:CR44514	-0.357825	NA	4.04779	NA	2.76929	NA	NA	NA	-0.466736	NA	-0.0652747	0.979548	-0.332964	0.862245
lncRNA:CR43883	-1.77623	NA	0.479689	0.907811	-1.75378	NA	NA	NA	-1.16381	NA	-3.67567	NA	-2.35066	NA
snoRNA:Me28S-C788b	-1.26144	NA	1.54327	NA	1.79762	NA	NA	NA	-0.61451	0.869646	2.8994	NA	-0.64252	NA
snoRNA:Me28S-C788a	0.972095	NA	1.4857	NA	-0.0476349	NA	NA	NA	-0.453911	NA	-0.192432	NA	0.578926	NA
snoRNA:Me28S-G3113b	1.93917	NA	0.540051	NA	1.77622	NA	NA	NA	1.01356	0.731929	-0.550997	NA	-0.642519	NA
snoRNA:Me5.8S-G74	NA	NA	NA	NA	NA	NA	NA	NA	NA	NA	NA	NA	NA	NA
Trh	-0.814743	NA	0.537473	NA	0.83054	NA	NA	NA	1.02273	NA	0.471848	NA	0	NA
CG32335	1.82245	NA	3.05768	NA	NA	NA	NA	NA	0	NA	NA	NA	NA	NA
LysC	NA	NA	NA	NA	NA	NA	NA	NA	NA	NA	NA	NA	NA	NA
LysP	1.09268	NA	NA	NA	NA	NA	NA	NA	1.79974	NA	NA	NA	NA	NA
LysS	0	NA	NA	NA	-1.00941	NA	NA	NA	2.23323	NA	NA	NA	NA	NA
CG33965	0.364338	NA	NA	NA	NA	NA	NA	NA	1.69368	NA	NA	NA	NA	NA
CG33966	1.09268	NA	NA	NA	NA	NA	NA	NA	0	NA	-0.551004	NA	0	NA
lncRNA:CR45747	NA	NA	NA	NA	NA	NA	NA	NA	NA	NA	NA	NA	NA	NA
CG32318	0	NA	NA	NA	0	NA	NA	NA	1.74587	NA	NA	NA	NA	NA
CG9130	NA	NA	NA	NA	NA	NA	NA	NA	NA	NA	NA	NA	NA	NA
tRNA:Glu-CTC-3-1	-1.1788	NA	-0.750782	NA	NA	NA	NA	NA	-3.50653	0.104374	-2.4672	NA	-1.59699	NA
tRNA:Glu-CTC-3-4	NA	NA	NA	NA	NA	NA	NA	NA	NA	NA	NA	NA	NA	NA
tRNA:Glu-CTC-3-5	NA	NA	NA	NA	NA	NA	NA	NA	NA	NA	NA	NA	NA	NA
tRNA:Glu-CTC-3-6	NA	NA	NA	NA	NA	NA	NA	NA	NA	NA	NA	NA	NA	NA
tRNA:Glu-CTC-3-7	NA	NA	NA	NA	NA	NA	NA	NA	NA	NA	NA	NA	NA	NA
tRNA:Glu-CTC-3-8	NA	NA	NA	NA	NA	NA	NA	NA	NA	NA	NA	NA	NA	NA
CG9168	0.363518	NA	-0.300701	NA	-0.761345	NA	NA	NA	-0.466731	NA	NA	NA	NA	NA
CG18170	NA	NA	NA	NA	NA	NA	NA	NA	NA	NA	NA	NA	NA	NA
CG33791	NA	NA	NA	NA	NA	NA	NA	NA	NA	NA	NA	NA	NA	NA
asRNA:CR45814	NA	NA	0.344466	0.931121	1.14864	NA	NA	NA	NA	NA	0	NA	0	NA
Uhg7	NA	NA	NA	NA	NA	NA	NA	NA	NA	NA	NA	NA	NA	NA
snoRNA:Me28S-A2634b	1.62571	0.497201	2.1158	NA	-1.79605	NA	NA	NA	0.879418	0.720235	-1.56102	0.217087	-0.989372	0.429275
snoRNA:Or-CD15	NA	NA	NA	NA	NA	NA	NA	NA	NA	NA	NA	NA	NA	NA
RabX5	2.59144	NA	NA	NA	0.830534	NA	NA	NA	2.76063	0.360912	0	NA	0	NA
CG13930	1.04754	NA	1.4857	NA	-0.101057	NA	NA	NA	3.0333	0.141616	0.785006	NA	-1.59464	NA
asRNA:CR45834	-1.48019	NA	NA	NA	-1.00941	NA	NA	NA	-1.5891	NA	NA	NA	NA	NA
asRNA:CR45686	NA	NA	1.18951	0.729109	-0.320137	NA	NA	NA	NA	NA	-1.50269	NA	-2.55599	NA
Cpr62Ba	NA	NA	NA	NA	NA	NA	NA	NA	NA	NA	0	NA	0.126638	NA
Cpr62Bb	1.82245	NA	NA	NA	0.830534	NA	NA	NA	0.983756	NA	0	NA	0	NA
tRNA:Cys-GCA-2-1	NA	NA	NA	NA	NA	NA	NA	NA	NA	NA	NA	NA	NA	NA
lncRNA:CR45826	-1.69315	0.251601	0.834768	0.697993	1.64302	0.482358	NA	NA	-5.42114	0.000592226	-3.03354	9.28498e-06	-0.901291	0.0922009
CG42841	1.77295	NA	NA	NA	1.54062	NA	NA	NA	0	NA	NA	NA	NA	NA
lncRNA:CR44535	NA	NA	NA	NA	0.830534	NA	NA	NA	NA	NA	-2.46722	NA	-2.55877	NA
CG42357	-0.345009	NA	0.537473	NA	NA	NA	NA	NA	-0.453921	NA	-0.0368199	NA	-2.59345	NA
CG42356	-0.808333	NA	NA	NA	-1.00941	NA	NA	NA	1.12739	NA	-0.211019	NA	-3.64682	NA
CG42355	0.363518	NA	NA	NA	0.830534	NA	NA	NA	-0.466731	NA	-0.551004	NA	0	NA
CG15878	1.96168	NA	NA	NA	-1.00941	NA	NA	NA	1.71492	NA	0	NA	0.25711	NA
tRNA:Cys-GCA-3-1	0	NA	NA	NA	NA	NA	NA	NA	0.983746	NA	NA	NA	NA	NA
CG13801	NA	NA	NA	NA	NA	NA	NA	NA	NA	NA	NA	NA	NA	NA
CG32299	NA	NA	NA	NA	NA	NA	NA	NA	NA	NA	NA	NA	NA	NA
CG32298	NA	NA	NA	NA	NA	NA	NA	NA	NA	NA	NA	NA	NA	NA
CG16762	1.98178	NA	2.44678	NA	1.54062	NA	NA	NA	0	NA	0.182639	NA	0	NA
lncRNA:CR45170	-1.24285	NA	NA	NA	NA	NA	NA	NA	-1.35176	NA	NA	NA	NA	NA
CG42245	NA	NA	NA	NA	NA	NA	NA	NA	NA	NA	NA	NA	NA	NA
Snup	NA	NA	NA	NA	NA	NA	NA	NA	NA	NA	NA	NA	NA	NA
CG42304	NA	NA	NA	NA	NA	NA	NA	NA	NA	NA	NA	NA	NA	NA
lncRNA:CR44531	-0.787099	0.707865	0.289035	0.902444	-1.29268	0.66893	NA	NA	-3.86186	0.0457669	-0.916412	NA	-1.5989	NA
spz5	-1.04422	NA	1.47711	0.481467	NA	NA	NA	NA	-2.57818	0.192965	NA	NA	NA	NA
CG34025	NA	NA	NA	NA	NA	NA	NA	NA	NA	NA	NA	NA	NA	NA
Or63a	-0.0869957	NA	NA	NA	NA	NA	NA	NA	-0.917241	NA	-4.83478	NA	-4.92633	NA
lncRNA:CR44530	NA	NA	NA	NA	NA	NA	NA	NA	NA	NA	NA	NA	NA	NA
CG2113	1.09268	NA	NA	NA	NA	NA	NA	NA	2.38571	NA	NA	NA	NA	NA
CG32488	NA	NA	NA	NA	0	NA	NA	NA	NA	NA	NA	NA	NA	NA
CG32487	-0.470519	NA	NA	NA	0.830534	NA	NA	NA	-1.30076	NA	NA	NA	NA	NA
tRNA:Cys-GCA-1-2	NA	NA	NA	NA	NA	NA	NA	NA	NA	NA	NA	NA	NA	NA
tRNA:Cys-GCA-1-3	NA	NA	NA	NA	NA	NA	NA	NA	NA	NA	NA	NA	NA	NA
tRNA:Lys-CTT-1-12	-1.36953	NA	NA	NA	NA	NA	NA	NA	-1.47844	NA	0	NA	-0.642515	NA
lncRNA:CR45819	NA	NA	NA	NA	2.20163	NA	NA	NA	NA	NA	0.22735	NA	0	NA
CG32271	3.16475	NA	2.48617	NA	-1.58807	NA	NA	NA	0	NA	-3.16973	NA	-1.40047	NA
CG32269	NA	NA	NA	NA	NA	NA	NA	NA	NA	NA	NA	NA	NA	NA
CG32270	NA	NA	NA	NA	NA	NA	NA	NA	NA	NA	NA	NA	NA	NA
snoRNA:Or-CD11b	1.68844	NA	NA	NA	-1.00941	NA	NA	NA	0	NA	-2.50516	NA	-1.63494	NA
snoRNA:Or-CD11a	NA	NA	2.48617	NA	2.48242	NA	NA	NA	NA	NA	-0.471308	NA	-1.66054	NA
mir-282	NA	NA	NA	NA	NA	NA	NA	NA	NA	NA	NA	NA	NA	NA
CG12017	1.09268	NA	1.51829	NA	-1.96581	NA	NA	NA	2.66999	NA	0	NA	0	NA
mir-955	-0.357825	NA	NA	NA	NA	NA	NA	NA	-0.466736	NA	NA	NA	NA	NA
Drsl5	-2.35666	NA	1.52136	NA	-0.52795	0.873493	NA	NA	-1.75066	0.499942	-0.754406	0.398808	1.2311	0.0752308
CG42456	NA	NA	NA	NA	NA	NA	NA	NA	NA	NA	NA	NA	NA	NA
Drsl1	NA	NA	NA	NA	-2.33741	NA	NA	NA	NA	NA	-3.17888	0.086114	0.162398	0.926074
lncRNA:CR45043	1.09268	NA	NA	NA	NA	NA	NA	NA	0.983751	NA	NA	NA	NA	NA
CG14974	NA	NA	NA	NA	0.829126	NA	NA	NA	NA	NA	-2.50515	NA	-0.865791	NA
CG10862	3.16645	0.190302	3.10102	0.217541	0.0878762	NA	NA	NA	1.00656	0.726409	-2.48775	NA	0.923738	NA
CG43098	NA	NA	NA	NA	NA	NA	NA	NA	NA	NA	NA	NA	NA	NA
lncRNA:CR43484	-2.4019	NA	NA	NA	NA	NA	NA	NA	-2.51079	NA	NA	NA	NA	NA
lncRNA:CR45675	NA	NA	NA	NA	0.830545	NA	NA	NA	NA	NA	NA	NA	NA	NA
CG43089	NA	NA	NA	NA	0	NA	NA	NA	NA	NA	-0.550994	NA	-0.642515	NA
CG32266	NA	NA	3.35211	NA	0.830534	NA	NA	NA	NA	NA	-0.550994	NA	-0.642515	NA
CG32263	NA	NA	NA	NA	NA	NA	NA	NA	NA	NA	0	NA	-0.642515	NA
lncRNA:CR45034	1.82245	NA	NA	NA	NA	NA	NA	NA	0	NA	-3.58978	NA	-3.6813	NA
Acp63F	1.09268	NA	NA	NA	-1.93215	NA	NA	NA	0	NA	0	NA	0.886404	NA
lncRNA:CR45379	NA	NA	NA	NA	0.830534	NA	NA	NA	NA	NA	0	NA	0	NA
CG10853	NA	NA	NA	NA	NA	NA	NA	NA	NA	NA	NA	NA	NA	NA
CG14983	NA	NA	NA	NA	NA	NA	NA	NA	NA	NA	NA	NA	NA	NA
CG43915	0	NA	NA	NA	NA	NA	NA	NA	0.983746	NA	NA	NA	NA	NA
Gr64c	NA	NA	NA	NA	NA	NA	NA	NA	NA	NA	NA	NA	NA	NA
Gr64b	NA	NA	NA	NA	NA	NA	NA	NA	NA	NA	NA	NA	NA	NA
Gr64d	0	1	NA	NA	NA	NA	NA	NA	5.2664	0.00174322	NA	NA	NA	NA
Gr64e	0	1	NA	NA	NA	NA	NA	NA	4.57212	0.0196573	NA	NA	NA	NA
Gad1	0.586717	NA	-1.77158	NA	-1.58888	NA	NA	NA	-0.370043	NA	-1.25547	NA	0.415294	NA
CG14989	2.58808	NA	NA	NA	0.830534	NA	NA	NA	0	NA	NA	NA	NA	NA
CG14990	-0.97716	NA	NA	NA	-1.00941	NA	NA	NA	-1.08607	NA	0	NA	1.32394	NA
lncRNA:CR44529	0	NA	NA	NA	NA	NA	NA	NA	1.67975	NA	-0.550994	NA	0	NA
Cpr64Aa	-0.54377	0.86957	-0.142039	NA	1.75727	NA	NA	NA	1.05277	0.686888	-3.09642	NA	-1.58338	NA
asRNA:CR45738	0	NA	0.537473	NA	2.17655	NA	NA	NA	0.983746	NA	-2.11581	0.0903386	-1.50094	0.198192
CG33764	NA	NA	1.6098	NA	3.07283	NA	NA	NA	NA	NA	-2.60799	NA	-3.66131	NA
lncRNA:CR44360	NA	NA	NA	NA	NA	NA	NA	NA	NA	NA	NA	NA	NA	NA
lncRNA:CR45739	NA	NA	0.537473	NA	NA	NA	NA	NA	NA	NA	NA	NA	NA	NA
CG11345	-0.0524278	NA	1.54327	NA	-0.045219	NA	NA	NA	-1.47843	NA	1.71979	NA	0.203533	NA
CG15023	NA	NA	NA	NA	-0.046668	NA	NA	NA	NA	NA	0	NA	1.15453	NA
CG15024	-0.357828	NA	-0.223422	NA	1.60075	NA	NA	NA	1.07057	NA	-0.417468	NA	-1.36858	NA
CG32241	NA	NA	3.05768	NA	-0.784306	NA	NA	NA	NA	NA	-3.54575	NA	-2.1335	NA
CG32248	0	NA	3.32904	0.293792	1.37414	NA	NA	NA	0.983746	NA	-3.58567	NA	-3.67726	NA
CG11349	-0.357825	NA	NA	NA	-1.00941	NA	NA	NA	-0.466736	NA	-3.17162	NA	-0.889857	NA
CG13721	NA	NA	0.537473	NA	0	NA	NA	NA	NA	NA	NA	NA	NA	NA
CG13720	0	NA	NA	NA	-1.29505	NA	NA	NA	2.30131	NA	NA	NA	NA	NA
CG33777	NA	NA	NA	NA	NA	NA	NA	NA	NA	NA	0.182639	NA	0	NA
lncRNA:CR45438	0	NA	1.74022	0.51859	1.43246	NA	NA	NA	2.80029	NA	NA	NA	NA	NA
CG13716	NA	NA	NA	NA	NA	NA	NA	NA	NA	NA	NA	NA	NA	NA
TTLL1B	1.09268	NA	NA	NA	NA	NA	NA	NA	0	NA	NA	NA	NA	NA
asRNA:CR45830	-0.357826	NA	0.537473	NA	NA	NA	NA	NA	0.254589	NA	NA	NA	NA	NA
CG18418	NA	NA	NA	NA	NA	NA	NA	NA	NA	NA	NA	NA	NA	NA
CG15876	1.82245	NA	NA	NA	-1.14005	NA	NA	NA	0	NA	NA	NA	NA	NA
CG13712	0	NA	NA	NA	NA	NA	NA	NA	0.983746	NA	NA	NA	NA	NA
lncRNA:CR45983	2.10131	NA	NA	NA	NA	NA	NA	NA	0	NA	NA	NA	NA	NA
lncRNA:CR43882	NA	NA	NA	NA	NA	NA	NA	NA	NA	NA	NA	NA	NA	NA
lncRNA:CR45740	1.75442	NA	NA	NA	-1.29505	NA	NA	NA	-0.465974	NA	-3.93482	NA	-4.02635	NA
CG32237	-2.9135	NA	-0.621077	NA	-0.0463527	NA	NA	NA	-3.02242	NA	NA	NA	NA	NA
CG13705	-0.389241	0.85306	0.126483	0.971257	-0.871765	NA	NA	NA	0.560463	0.739425	-1.8607	0.313065	-1.95391	NA
CG13704	NA	NA	NA	NA	-1.00941	NA	NA	NA	NA	NA	0	NA	-0.642515	NA
lncRNA:CR43627	-0.356214	NA	NA	NA	0	NA	NA	NA	3.00268	0.336091	0	NA	0.126638	NA
CG17030	NA	NA	NA	NA	-1.00941	NA	NA	NA	NA	NA	0	NA	0	NA
CG32232	-0.763277	NA	1.52136	NA	0.830534	NA	NA	NA	-1.59353	NA	-0.151891	NA	-1.59361	NA
lncRNA:CR43884	NA	NA	2.44678	NA	NA	NA	NA	NA	NA	NA	NA	NA	NA	NA
lncRNA:CR46198	NA	NA	NA	NA	NA	NA	NA	NA	NA	NA	NA	NA	NA	NA
lncRNA:CR34047	0	NA	NA	NA	NA	NA	NA	NA	0.983746	NA	0	NA	-0.642515	NA
CG4597	0	NA	NA	NA	NA	NA	NA	NA	1.71577	NA	NA	NA	NA	NA
CG15212	-0.357825	NA	1.48608	NA	-1.29505	NA	NA	NA	-0.466736	NA	-2.49075	NA	0.669394	NA
CG4669	-1.75462	NA	NA	NA	NA	NA	NA	NA	-1.1422	NA	NA	NA	NA	NA
lncRNA:CR45741	NA	NA	NA	NA	NA	NA	NA	NA	NA	NA	NA	NA	NA	NA
lncRNA:CR45742	NA	NA	NA	NA	NA	NA	NA	NA	NA	NA	NA	NA	NA	NA
tRNA:Ser-AGA-2-5	NA	NA	NA	NA	NA	NA	NA	NA	NA	NA	NA	NA	NA	NA
tRNA:Val-TAC-1-1	NA	NA	NA	NA	NA	NA	NA	NA	NA	NA	0	NA	0	NA
tRNA:Val-TAC-1-2	NA	NA	NA	NA	NA	NA	NA	NA	NA	NA	NA	NA	NA	NA
lncRNA:CR44516	NA	NA	NA	NA	0	NA	NA	NA	NA	NA	NA	NA	NA	NA
lncRNA:CR45743	-0.808336	NA	NA	NA	NA	NA	NA	NA	-0.195918	NA	NA	NA	NA	NA
Ir64a	1.09268	NA	-1.02587	NA	-0.863539	NA	NA	NA	0.983751	NA	-1.57072	NA	-2.16748	NA
DIP-delta	2.002	NA	0.537473	NA	0	NA	NA	NA	0.255566	NA	0	NA	0	NA
CG4835	0	NA	0.537473	NA	0.902551	NA	NA	NA	1.79972	NA	-4.33496	NA	-4.42654	NA
lncRNA:CR44520	0	NA	2.44678	NA	-1.00943	NA	NA	NA	0.983746	NA	NA	NA	NA	NA
lncRNA:CR44518	-0.417391	NA	2.44678	NA	0	NA	NA	NA	-1.28057	NA	0	NA	1.25573	NA
lncRNA:CR44519	NA	NA	NA	NA	NA	NA	NA	NA	NA	NA	NA	NA	NA	NA
CG34342	-0.357825	NA	NA	NA	NA	NA	NA	NA	-0.466736	NA	NA	NA	NA	NA
CG13285	0	NA	NA	NA	NA	NA	NA	NA	0.983746	NA	NA	NA	NA	NA
snmRNA:357	NA	NA	NA	NA	NA	NA	NA	NA	NA	NA	NA	NA	NA	NA
CG46320	NA	NA	NA	NA	NA	NA	NA	NA	NA	NA	NA	NA	NA	NA
CG44521	0	NA	NA	NA	NA	NA	NA	NA	0.983746	NA	NA	NA	NA	NA
snoRNA:Me18S-A1494	NA	NA	NA	NA	NA	NA	NA	NA	NA	NA	NA	NA	NA	NA
CG13287	-0.357825	NA	-0.904991	NA	0.830534	NA	NA	NA	-0.466736	NA	-3.16827	NA	-2.29805	NA
CG32413	NA	NA	NA	NA	NA	NA	NA	NA	NA	NA	NA	NA	NA	NA
CG10486	-0.345009	NA	NA	NA	0	NA	NA	NA	-0.453921	NA	0	NA	0	NA
asRNA:CR45167	NA	NA	NA	NA	0.830534	NA	NA	NA	NA	NA	0	NA	0.840716	NA
lncRNA:CR45439	-0.0869957	NA	NA	NA	-2.33741	NA	NA	NA	-0.917241	NA	NA	NA	NA	NA
PVRAP	0.999868	NA	-0.806833	NA	-1.00941	NA	NA	NA	2.10809	0.288355	1.50652	NA	0.380117	NA
CG10477	2.03197	0.173344	0.454995	0.946279	-2.33216	NA	NA	NA	-2.32469	0.199682	-1.77365	0.103617	-1.66529	0.116643
yip7	NA	NA	NA	NA	NA	NA	NA	NA	NA	NA	NA	NA	NA	NA
lncRNA:CR43952	NA	NA	NA	NA	NA	NA	NA	NA	NA	NA	NA	NA	NA	NA
CG6462	NA	NA	NA	NA	NA	NA	NA	NA	NA	NA	NA	NA	NA	NA
Jon65Aiv	1.09268	NA	NA	NA	NA	NA	NA	NA	1.66591	NA	-3.17245	NA	-4.22578	NA
Jon65Aiii	0	NA	0.537473	NA	0	NA	NA	NA	0.983746	NA	0	NA	0.840716	NA
Jon65Aii	0.376201	NA	NA	NA	0.830534	NA	NA	NA	0.950323	NA	0	NA	-0.642515	NA
lncRNA:CR45441	0	NA	NA	NA	0	NA	NA	NA	0.983746	NA	0	NA	0	NA
CG6602	1.09268	NA	NA	NA	2.1502	NA	NA	NA	0	NA	-2.50153	NA	-0.731891	NA
CG13293	-0.296241	0.783292	-1.33786	0.508845	0.832	0.618959	NA	NA	-3.85749	0.00315754	0.310696	0.805448	0.395889	0.73738
lncRNA:CR46001	NA	NA	NA	NA	NA	NA	NA	NA	NA	NA	NA	NA	NA	NA
l(3)mbn	NA	NA	0.537473	NA	NA	NA	NA	NA	NA	NA	0	NA	-0.642515	NA
Lcp65Ag3	NA	NA	NA	NA	NA	NA	NA	NA	NA	NA	-0.550994	NA	0	NA
Lcp65Ag2	NA	NA	NA	NA	NA	NA	NA	NA	NA	NA	NA	NA	NA	NA
Lcp65Ag1	NA	NA	NA	NA	NA	NA	NA	NA	NA	NA	0	NA	0	NA
Lcp65Af	NA	NA	NA	NA	0	NA	NA	NA	NA	NA	1.13314	NA	-0.642515	NA
Lcp65Ae	NA	NA	NA	NA	NA	NA	NA	NA	NA	NA	0	NA	0.192337	NA
Cpr65Av	NA	NA	NA	NA	NA	NA	NA	NA	NA	NA	-3.14621	NA	-3.23778	NA
Cpr65Aw	NA	NA	NA	NA	NA	NA	NA	NA	NA	NA	NA	NA	NA	NA
Lcp65Ad	NA	NA	0.537473	NA	2.09246	NA	NA	NA	NA	NA	-3.12378	NA	-3.21534	NA
Lcp65Ac	-0.357825	NA	NA	NA	-1.00941	NA	NA	NA	-0.466736	NA	0	NA	-0.642515	NA
Lcp65Ab2	NA	NA	NA	NA	NA	NA	NA	NA	NA	NA	NA	NA	NA	NA
Cpr65Ax1	NA	NA	NA	NA	NA	NA	NA	NA	NA	NA	NA	NA	NA	NA
Lcp65APsi	NA	NA	NA	NA	NA	NA	NA	NA	NA	NA	NA	NA	NA	NA
Lcp65Ab1	NA	NA	NA	NA	NA	NA	NA	NA	NA	NA	NA	NA	NA	NA
Cpr65Ax2	NA	NA	NA	NA	NA	NA	NA	NA	NA	NA	NA	NA	NA	NA
Lcp65Aa	NA	NA	NA	NA	NA	NA	NA	NA	NA	NA	NA	NA	NA	NA
Acp65Aa	NA	NA	NA	NA	NA	NA	NA	NA	NA	NA	0	NA	-0.642515	NA
Cpr65Az	-0.357826	NA	NA	NA	NA	NA	NA	NA	0.254589	NA	NA	NA	NA	NA
Prdm13	-1.23128	NA	2.44678	NA	-1.29505	NA	NA	NA	0.70364	NA	NA	NA	NA	NA
lncRNA:CR44522	1.30381	0.00754307	1.18577	0.274406	0.12905	0.827844	NA	NA	-2.35517	0.000154265	-2.00017	2.33496e-14	-0.709667	0.00742709
lncRNA:CR45420	NA	NA	NA	NA	NA	NA	NA	NA	NA	NA	NA	NA	NA	NA
lncRNA:CR45114	0	NA	NA	NA	NA	NA	NA	NA	1.74587	NA	NA	NA	NA	NA
lncRNA:CR45113	-1.19186	NA	NA	NA	NA	NA	NA	NA	-1.30077	NA	NA	NA	NA	NA
Or65b	-0.548253	0.796302	0.212233	0.946279	0.981237	0.418099	NA	NA	-4.0696	0.0294335	-3.90057	6.03923e-08	-3.06911	1.91123e-07
Or65c	1.09268	NA	3.9924	0.614716	2.27887	NA	NA	NA	0	NA	0	NA	0.866006	NA
lncRNA:CR45419	2.89118	NA	NA	NA	0	NA	NA	NA	0	NA	NA	NA	NA	NA
lncRNA:CR45980	2.87389	NA	NA	NA	NA	NA	NA	NA	0	NA	NA	NA	NA	NA
lncRNA:CR45418	-0.357828	NA	NA	NA	NA	NA	NA	NA	0.936749	NA	NA	NA	NA	NA
lncRNA:CR45238	0.363518	NA	2.44678	NA	1.77622	NA	NA	NA	-0.466731	NA	0	NA	0	NA
eIF4E4	1.09268	NA	NA	NA	NA	NA	NA	NA	0.983751	NA	NA	NA	NA	NA
lncRNA:CR45173	NA	NA	NA	NA	NA	NA	NA	NA	NA	NA	NA	NA	NA	NA
CG32395	0	NA	NA	NA	0	NA	NA	NA	0.983746	NA	NA	NA	NA	NA
lncRNA:CR45417	NA	NA	2.44678	NA	0.830534	NA	NA	NA	NA	NA	0	NA	0	NA
CG32392	-2.7466	NA	-0.300701	NA	0.830526	NA	NA	NA	-1.40689	0.566615	0	NA	0.969701	NA
lncRNA:CR45759	NA	NA	NA	NA	NA	NA	NA	NA	NA	NA	NA	NA	NA	NA
lncRNA:CR45115	NA	NA	NA	NA	NA	NA	NA	NA	NA	NA	0	NA	0	NA
lncRNA:CR45416	NA	NA	NA	NA	NA	NA	NA	NA	NA	NA	NA	NA	NA	NA
CG45413	NA	NA	NA	NA	NA	NA	NA	NA	NA	NA	0	NA	0	NA
lncRNA:CR45415	1.09268	NA	NA	NA	NA	NA	NA	NA	0	NA	NA	NA	NA	NA
lncRNA:CR45414	NA	NA	NA	NA	0	NA	NA	NA	NA	NA	0	NA	0	NA
lncRNA:CR46000	3.00582	NA	0.674618	NA	-1.58808	NA	NA	NA	1.75806	0.594041	-3.15724	NA	-0.0669749	NA
CG32388	NA	NA	NA	NA	NA	NA	NA	NA	NA	NA	NA	NA	NA	NA
CG43439	NA	NA	NA	NA	NA	NA	NA	NA	NA	NA	NA	NA	NA	NA
CG17744	-5.95912	7.14e-06	0.663408	0.664236	NA	NA	NA	NA	-5.3467	3.62e-05	NA	NA	NA	NA
asRNA:CR45832	0	NA	NA	NA	NA	NA	NA	NA	0.983746	NA	NA	NA	NA	NA
CG32391	NA	NA	NA	NA	NA	NA	NA	NA	NA	NA	NA	NA	NA	NA
CG34030	NA	NA	NA	NA	NA	NA	NA	NA	NA	NA	-2.46722	NA	-2.55877	NA
Cpr65Ea	-0.808338	NA	NA	NA	NA	NA	NA	NA	-0.917246	NA	NA	NA	NA	NA
Cpr65Eb	1.09268	NA	-0.142039	NA	NA	NA	NA	NA	0	NA	0	NA	0	NA
Cpr65Ec	0	NA	-0.965071	NA	3.24185	NA	NA	NA	2.43024	NA	-1.04948	NA	0.478579	NA
Acbp4	-0.357825	NA	NA	NA	NA	NA	NA	NA	-0.466736	NA	NA	NA	NA	NA
Acbp3	NA	NA	NA	NA	NA	NA	NA	NA	NA	NA	NA	NA	NA	NA
lncRNA:CR45410	NA	NA	NA	NA	0.830534	NA	NA	NA	NA	NA	NA	NA	NA	NA
CG14826	0.363518	NA	NA	NA	NA	NA	NA	NA	-0.466731	NA	-0.550975	NA	0	NA
mus312	NA	NA	NA	NA	NA	NA	NA	NA	NA	NA	NA	NA	NA	NA
CG43780	NA	NA	NA	NA	NA	NA	NA	NA	NA	NA	NA	NA	NA	NA
CG43781	NA	NA	NA	NA	NA	NA	NA	NA	NA	NA	NA	NA	NA	NA
CG8562	0	NA	NA	NA	NA	NA	NA	NA	2.34906	NA	-2.50516	NA	-1.63494	NA
CG8560	0.363518	NA	-1.16445	NA	0.778203	0.797209	NA	NA	-0.466731	NA	0.00650426	1	-0.255482	NA
lncRNA:CR33948	NA	NA	NA	NA	NA	NA	NA	NA	NA	NA	NA	NA	NA	NA
lncRNA:CR44525	-0.357825	NA	-0.73781	NA	-0.625159	NA	NA	NA	-0.466736	NA	-3.6232	0.113776	-3.71472	NA
sphinx1	-1.68888	NA	NA	NA	NA	NA	NA	NA	-1.79778	NA	0	NA	0	NA
sphinx2	1.09268	NA	NA	NA	NA	NA	NA	NA	0	NA	NA	NA	NA	NA
CG42661	NA	NA	NA	NA	NA	NA	NA	NA	NA	NA	NA	NA	NA	NA
Tsp66A	NA	NA	NA	NA	NA	NA	NA	NA	NA	NA	NA	NA	NA	NA
CG42660	NA	NA	NA	NA	NA	NA	NA	NA	NA	NA	NA	NA	NA	NA
CG8543	2.1921	NA	NA	NA	NA	NA	NA	NA	-0.465793	NA	-3.53821	NA	-3.62978	NA
CG8541	NA	NA	NA	NA	0	NA	NA	NA	NA	NA	-2.20653	NA	-3.25984	NA
Cyp316a1	1.09268	NA	2.48617	NA	0.830534	NA	NA	NA	0	NA	NA	NA	NA	NA
CG16998	-2.12346	NA	2.41352	NA	-1.26118	NA	NA	NA	-2.95372	0.305389	0.226902	NA	0	NA
CG32376	1.37205	NA	0.540051	NA	0	NA	NA	NA	-1.12307	0.701867	-1.5086	NA	-3.09505	NA
lncRNA:CR45866	1.75498	NA	NA	NA	-0.0476349	NA	NA	NA	0	NA	NA	NA	NA	NA
CG44195	0	NA	NA	NA	0	NA	NA	NA	0.983746	NA	-2.46722	NA	-2.55877	NA
CG7409	0.376334	NA	NA	NA	2.8668	0.126998	NA	NA	0.267411	NA	0.722355	NA	0	NA
Hn	2.08466	0.358188	3.55678	0.00267731	4.37245	1.25e-06	NA	NA	-1.23352	0.636835	-1.45902	0.267327	-2.67853	0.045723
CG43880	-1.19186	NA	NA	NA	NA	NA	NA	NA	-1.30077	NA	NA	NA	NA	NA
tRNA:Ala-AGC-2-1	1.09268	NA	NA	NA	NA	NA	NA	NA	1.69346	NA	NA	NA	NA	NA
tRNA:Leu-CAG-1-3	NA	NA	NA	NA	NA	NA	NA	NA	NA	NA	NA	NA	NA	NA
tRNA:Leu-CAG-1-4	NA	NA	NA	NA	NA	NA	NA	NA	NA	NA	NA	NA	NA	NA
tRNA:Leu-CAG-1-5	NA	NA	NA	NA	NA	NA	NA	NA	NA	NA	NA	NA	NA	NA
tRNA:Leu-CAG-1-6	NA	NA	NA	NA	NA	NA	NA	NA	NA	NA	NA	NA	NA	NA
CG42591	-1.34166	NA	3.80102	NA	1.94446	0.491395	NA	NA	0.00211339	NA	-0.363195	0.879448	-3.3858	0.133442
mir-2501	NA	NA	NA	NA	NA	NA	NA	NA	NA	NA	NA	NA	NA	NA
CG13674	NA	NA	NA	NA	NA	NA	NA	NA	NA	NA	-3.15119	NA	-3.24273	NA
lncRNA:CR43953	0.965255	0.144619	-0.132478	0.952462	0.0464698	0.96401	NA	NA	-4.59003	0.000154969	-1.99361	1.69251e-07	-2.41589	2.33017e-10
CG7213	-1.10561	NA	-0.780865	0.775813	0.187556	0.937749	NA	NA	1.47647	0.441372	-0.740239	0.457311	-1.37985	0.147164
CG43059	NA	NA	NA	NA	NA	NA	NA	NA	NA	NA	NA	NA	NA	NA
CG34461	-0.825529	NA	NA	NA	-2.22535	NA	NA	NA	1.11289	NA	-2.83307	0.164936	0.0106046	0.996573
CG34462	-0.357828	NA	NA	NA	NA	NA	NA	NA	1.01671	NA	NA	NA	NA	NA
Cpr66Cb	NA	NA	NA	NA	NA	NA	NA	NA	NA	NA	-0.551004	NA	0	NA
mir-4913	NA	NA	NA	NA	NA	NA	NA	NA	NA	NA	NA	NA	NA	NA
Jon66Ci	0	NA	NA	NA	-1.58807	NA	NA	NA	2.8487	NA	NA	NA	NA	NA
CG33057	-0.357828	NA	NA	NA	-1.29505	NA	NA	NA	0.936749	NA	NA	NA	NA	NA
mkg-p	NA	NA	NA	NA	NA	NA	NA	NA	NA	NA	NA	NA	NA	NA
CG6576	0	NA	NA	NA	NA	NA	NA	NA	1.69345	NA	NA	NA	NA	NA
CG13310	2.44272	0.178324	4.49685	0.135104	3.37802	NA	NA	NA	-1.64799	0.450702	-0.550971	NA	0.840737	NA
CG13311	NA	NA	NA	NA	0.830534	NA	NA	NA	NA	NA	0	NA	0	NA
CG34426	0	NA	0.537473	NA	NA	NA	NA	NA	1.74587	NA	NA	NA	NA	NA
CG32023	NA	NA	NA	NA	NA	NA	NA	NA	NA	NA	0	NA	-0.642515	NA
CG34427	-1.36613	NA	0.537473	NA	NA	NA	NA	NA	-0.0715496	NA	0	NA	0	NA
CG13312	-0.0899391	NA	NA	NA	0.830544	NA	NA	NA	-0.19886	NA	-1.54341	NA	-2.59673	NA
CG32024	0	NA	NA	NA	NA	NA	NA	NA	0.983746	NA	NA	NA	NA	NA
CR46432	NA	NA	NA	NA	NA	NA	NA	NA	NA	NA	NA	NA	NA	NA
CG13309	0	NA	NA	NA	NA	NA	NA	NA	0.983746	NA	NA	NA	NA	NA
CG43169	0	NA	NA	NA	0	NA	NA	NA	1.66591	NA	0	NA	-0.64252	NA
asRNA:CR45871	1.14942	NA	0.00969293	0.993865	2.14389	0.0178465	NA	NA	-2.28977	0.307047	-0.409675	NA	-0.338796	NA
Doc2	2.01295	NA	NA	NA	0.275293	NA	NA	NA	0.26704	NA	-0.550985	NA	0	NA
Doc1	0	NA	NA	NA	0.830534	NA	NA	NA	1.79972	NA	0	NA	0	NA
mir-4940	NA	NA	NA	NA	NA	NA	NA	NA	NA	NA	NA	NA	NA	NA
CG4483	-0.357825	NA	NA	NA	NA	NA	NA	NA	-0.466736	NA	NA	NA	NA	NA
CG4477	1.09268	NA	NA	NA	NA	NA	NA	NA	0	NA	NA	NA	NA	NA
Hsp22	NA	NA	NA	NA	NA	NA	NA	NA	NA	NA	NA	NA	NA	NA
CR43483	NA	NA	NA	NA	NA	NA	NA	NA	NA	NA	NA	NA	NA	NA
CR43482	NA	NA	NA	NA	NA	NA	NA	NA	NA	NA	NA	NA	NA	NA
asRNA:CR45872	NA	NA	NA	NA	NA	NA	NA	NA	NA	NA	NA	NA	NA	NA
CR33701	NA	NA	NA	NA	NA	NA	NA	NA	NA	NA	NA	NA	NA	NA
CG33700	NA	NA	NA	NA	NA	NA	NA	NA	NA	NA	0	NA	0	NA
Or67a	0	NA	0.537473	NA	-0.680855	NA	NA	NA	0.983746	NA	-2.16202	NA	-3.21534	NA
asRNA:CR46246	-1.41907	NA	NA	NA	-0.0817372	NA	NA	NA	-0.806648	NA	NA	NA	NA	NA
CG18180	-1.19108	NA	-0.223422	NA	2.27862	NA	NA	NA	-0.589547	NA	-2.49866	NA	-1.62842	NA
CG16719	-1.36953	NA	1.83364	NA	-1.00941	NA	NA	NA	-1.47844	NA	-3.16826	NA	-3.25984	NA
snmRNA:838	NA	NA	NA	NA	NA	NA	NA	NA	NA	NA	NA	NA	NA	NA
mir-4986	NA	NA	NA	NA	NA	NA	NA	NA	NA	NA	NA	NA	NA	NA
Zasp67	1.89785	NA	1.13891	NA	-1.13927	0.756578	NA	NA	1.05376	0.726409	-1.51479	0.581434	0.906154	NA
Ilp1	3.51673	NA	0.460928	NA	0.932568	NA	NA	NA	0	1	-0.416513	NA	-2.26594	NA
Ilp4	0.418584	NA	2.44678	NA	-3.09342	NA	NA	NA	-1.30076	NA	-3.17126	NA	0.244679	NA
CG6709	NA	NA	NA	NA	NA	NA	NA	NA	NA	NA	NA	NA	NA	NA
Hez	NA	NA	NA	NA	NA	NA	NA	NA	NA	NA	NA	NA	NA	NA
CG42455	NA	NA	NA	NA	NA	NA	NA	NA	NA	NA	NA	NA	NA	NA
lncRNA:CR45877	1.09268	NA	NA	NA	NA	NA	NA	NA	0	NA	NA	NA	NA	NA
lncRNA:CR45155	NA	NA	0.537473	NA	NA	NA	NA	NA	NA	NA	NA	NA	NA	NA
CG14160	1.09268	NA	NA	NA	NA	NA	NA	NA	0	NA	NA	NA	NA	NA
CG32053	0	NA	-0.300701	NA	1.66735	NA	NA	NA	1.66591	NA	-0.551004	NA	0	NA
CG32054	NA	NA	2.44678	NA	NA	NA	NA	NA	NA	NA	NA	NA	NA	NA
CG42825	NA	NA	NA	NA	-0.760373	NA	NA	NA	NA	NA	-3.90176	NA	-2.13324	NA
CG42826	NA	NA	NA	NA	NA	NA	NA	NA	NA	NA	NA	NA	NA	NA
CR45879	NA	NA	NA	NA	NA	NA	NA	NA	NA	NA	NA	NA	NA	NA
snoRNA:MeU2-A31	NA	NA	NA	NA	NA	NA	NA	NA	NA	NA	NA	NA	NA	NA
CG8072	NA	NA	NA	NA	NA	NA	NA	NA	NA	NA	-2.50517	NA	-2.59673	NA
snoRNA:Me28S-C993	NA	NA	NA	NA	NA	NA	NA	NA	NA	NA	NA	NA	NA	NA
lncRNA:CR44538	NA	NA	NA	NA	NA	NA	NA	NA	NA	NA	0	NA	0	NA
CG8065	NA	NA	NA	NA	NA	NA	NA	NA	NA	NA	NA	NA	NA	NA
lncRNA:CR44542	NA	NA	NA	NA	NA	NA	NA	NA	NA	NA	NA	NA	NA	NA
lncRNA:CR45403	NA	NA	NA	NA	NA	NA	NA	NA	NA	NA	NA	NA	NA	NA
lncRNA:CR44541	NA	NA	NA	NA	-1.29505	NA	NA	NA	NA	NA	0	NA	0	NA
Or67c	1.68844	NA	NA	NA	NA	NA	NA	NA	0	NA	NA	NA	NA	NA
lncRNA:CR44539	0	NA	NA	NA	NA	NA	NA	NA	0.983746	NA	NA	NA	NA	NA
lncRNA:CR44540	NA	NA	NA	NA	NA	NA	NA	NA	NA	NA	NA	NA	NA	NA
lncRNA:CR45242	NA	NA	NA	NA	0	NA	NA	NA	NA	NA	NA	NA	NA	NA
Or67d	NA	NA	NA	NA	NA	NA	NA	NA	NA	NA	NA	NA	NA	NA
mir-276b	NA	NA	NA	NA	NA	NA	NA	NA	NA	NA	NA	NA	NA	NA
mir-276a	NA	NA	NA	NA	NA	NA	NA	NA	NA	NA	NA	NA	NA	NA
lncRNA:CR45245	-1.9203	NA	0.537473	NA	0.623512	NA	NA	NA	-2.75055	NA	0.792123	NA	2.24134	NA
CG12362	0.925559	NA	NA	NA	NA	NA	NA	NA	-1.538	NA	0	NA	0	NA
CG32061	NA	NA	NA	NA	NA	NA	NA	NA	NA	NA	NA	NA	NA	NA
CG46430	NA	NA	NA	NA	NA	NA	NA	NA	NA	NA	NA	NA	NA	NA
lncRNA:CR46212	NA	NA	NA	NA	NA	NA	NA	NA	NA	NA	NA	NA	NA	NA
CG14151	NA	NA	NA	NA	NA	NA	NA	NA	NA	NA	NA	NA	NA	NA
CG14153	1.7915	NA	NA	NA	1.74598	NA	NA	NA	-0.453905	NA	-3.49866	NA	-5.32049	NA
lncRNA:CR44544	0	NA	2.44678	NA	NA	NA	NA	NA	1.71577	NA	0	NA	0	NA
lncRNA:CR44545	NA	NA	NA	NA	NA	NA	NA	NA	NA	NA	NA	NA	NA	NA
lncRNA:CR44546	NA	NA	NA	NA	NA	NA	NA	NA	NA	NA	NA	NA	NA	NA
lncRNA:CR46231	NA	NA	NA	NA	NA	NA	NA	NA	NA	NA	NA	NA	NA	NA
CG12523	-2.54615	NA	NA	NA	NA	NA	NA	NA	-1.21971	NA	0	NA	0	NA
CG42831	1.09268	NA	NA	NA	NA	NA	NA	NA	0	NA	0	NA	0	NA
lncRNA:CR45247	-1.36033	NA	NA	NA	NA	NA	NA	NA	0.697025	NA	0	NA	0	NA
lncRNA:CR45246	NA	NA	NA	NA	NA	NA	NA	NA	NA	NA	0	NA	0	NA
Cpr67Fa1	-0.989138	NA	1.51829	NA	-0.966562	NA	NA	NA	2.34914	0.331041	0	NA	-0.642515	NA
Cpr67Fb	-0.0154137	0.987711	0.563613	0.720654	1.19484	0.176131	NA	NA	-0.87886	0.145359	0.245828	0.767433	0.757393	0.27631
CG14147	NA	NA	NA	NA	NA	NA	NA	NA	NA	NA	NA	NA	NA	NA
lncRNA:CR45745	0	NA	NA	NA	NA	NA	NA	NA	0.983746	NA	NA	NA	NA	NA
Fad2	NA	NA	NA	NA	NA	NA	NA	NA	NA	NA	0	NA	-0.642515	NA
CG32079	NA	NA	NA	NA	NA	NA	NA	NA	NA	NA	0	NA	0	NA
lncRNA:CR44547	NA	NA	NA	NA	NA	NA	NA	NA	NA	NA	0	NA	0	NA
CG45101	NA	NA	NA	NA	NA	NA	NA	NA	NA	NA	NA	NA	NA	NA
SuUR	NA	NA	NA	NA	NA	NA	NA	NA	NA	NA	NA	NA	NA	NA
CG12522	1.75498	NA	-0.223422	NA	NA	NA	NA	NA	0	NA	0.73565	NA	0.358008	NA
CG32074	0.18266	NA	0.537473	NA	NA	NA	NA	NA	-1.41573	NA	-4.27997	0.127733	-4.37151	0.113202
CG6216	-0.39587	0.690314	-0.105245	0.966143	0.798969	0.154444	NA	NA	-3.01925	0.00341489	-0.937301	0.017341	-1.40648	0.000243509
CG7607	0.403001	0.721612	0.534428	0.80034	0.665876	0.588192	NA	NA	-1.04059	0.332742	0.49669	0.410315	-0.595999	0.334306
asRNA:CR46050	NA	NA	2.72396	NA	1.84621	NA	NA	NA	NA	NA	-1.50398	NA	-2.55729	NA
lncRNA:CR45405	NA	NA	0.537473	NA	NA	NA	NA	NA	NA	NA	0	NA	0	NA
lncRNA:CR44719	NA	NA	NA	NA	NA	NA	NA	NA	NA	NA	-3.17288	NA	-3.2644	NA
lncRNA:CR44714	1.09268	NA	3.05111	0.269498	1.54889	NA	NA	NA	0	NA	0	NA	1.37198	NA
lncRNA:CR44716	0.0669313	0.977925	1.15343	0.786012	-0.500972	0.795358	NA	NA	1.51324	0.283587	-3.63263	1.75179e-12	-2.25773	1.88768e-06
CG7573	0.0727689	NA	2.48617	NA	0.294704	NA	NA	NA	-2.47517	0.421099	0.619201	0.720157	2.28614	0.0811671
lncRNA:CR44361	0	NA	0.537473	NA	-1.76515	NA	NA	NA	0.983746	NA	-2.67125	NA	-3.3673	NA
lncRNA:CR46240	0	NA	NA	NA	0	NA	NA	NA	0.983746	NA	-3.12569	NA	-3.21726	NA
lncRNA:CR44722	0	NA	NA	NA	-1.29505	NA	NA	NA	0.983746	NA	NA	NA	NA	NA
lncRNA:CR45250	-0.0869957	NA	-1.30097	NA	0.830534	NA	NA	NA	-0.917241	NA	NA	NA	NA	NA
lncRNA:CR42755	0.947237	0.408196	1.70031	0.605954	0.855868	0.68738	NA	NA	-4.06575	0.00413039	-0.440003	0.784011	-0.591503	0.695229
CG11726	1.09268	NA	-0.510794	NA	0	NA	NA	NA	0	NA	-3.16826	NA	-3.25984	NA
CG6149	NA	NA	NA	NA	NA	NA	NA	NA	NA	NA	NA	NA	NA	NA
lncRNA:CR44548	0	NA	NA	NA	0.830534	NA	NA	NA	1.74587	NA	0	NA	0	NA
lncRNA:CR44549	NA	NA	NA	NA	-1.93215	NA	NA	NA	NA	NA	0	NA	-0.642518	NA
CG12289	NA	NA	NA	NA	NA	NA	NA	NA	NA	NA	NA	NA	NA	NA
Fum3	0	NA	NA	NA	2.24958	NA	NA	NA	1.79972	NA	-0.550984	NA	0	NA
Vha16-3	0	NA	0.537473	NA	-1.74845	NA	NA	NA	0.983746	NA	0	NA	-0.642515	NA
asRNA:CR46049	NA	NA	NA	NA	NA	NA	NA	NA	NA	NA	NA	NA	NA	NA
Vha16-2	NA	NA	NA	NA	NA	NA	NA	NA	NA	NA	NA	NA	NA	NA
CG33272	NA	NA	NA	NA	NA	NA	NA	NA	NA	NA	0	NA	0	NA
CG11714	NA	NA	NA	NA	NA	NA	NA	NA	NA	NA	NA	NA	NA	NA
Fuca	NA	NA	NA	NA	NA	NA	NA	NA	NA	NA	NA	NA	NA	NA
CG46412	NA	NA	0.537473	NA	-1.93215	NA	NA	NA	NA	NA	0	NA	0	NA
CG33490	1.68844	NA	NA	NA	NA	NA	NA	NA	0.983755	NA	0	NA	1.60742	NA
CG33270	NA	NA	NA	NA	0.830534	NA	NA	NA	NA	NA	0	NA	-0.642515	NA
CG43390	NA	NA	NA	NA	NA	NA	NA	NA	NA	NA	NA	NA	NA	NA
CG43391	NA	NA	NA	NA	NA	NA	NA	NA	NA	NA	0	NA	-0.642515	NA
CG33269	NA	NA	NA	NA	2.00436	NA	NA	NA	NA	NA	NA	NA	NA	NA
CG7377	NA	NA	NA	NA	-1.00941	NA	NA	NA	NA	NA	NA	NA	NA	NA
CG33268	NA	NA	NA	NA	NA	NA	NA	NA	NA	NA	NA	NA	NA	NA
lncRNA:CR45672	NA	NA	NA	NA	NA	NA	NA	NA	NA	NA	NA	NA	NA	NA
lncRNA:CR45442	NA	NA	NA	NA	NA	NA	NA	NA	NA	NA	NA	NA	NA	NA
lncRNA:CR45671	NA	NA	NA	NA	NA	NA	NA	NA	NA	NA	NA	NA	NA	NA
lncRNA:CR45443	NA	NA	NA	NA	NA	NA	NA	NA	NA	NA	NA	NA	NA	NA
lncRNA:CR46414	-0.357825	NA	NA	NA	NA	NA	NA	NA	-0.466736	NA	NA	NA	NA	NA
mir-3642	NA	NA	NA	NA	NA	NA	NA	NA	NA	NA	NA	NA	NA	NA
mir-274	NA	NA	NA	NA	NA	NA	NA	NA	NA	NA	NA	NA	NA	NA
lncRNA:CR45881	-1.86001	NA	NA	NA	NA	NA	NA	NA	-1.96892	NA	NA	NA	NA	NA
lncRNA:CR45880	NA	NA	NA	NA	NA	NA	NA	NA	NA	NA	NA	NA	NA	NA
lncRNA:CR45883	0	NA	NA	NA	NA	NA	NA	NA	1.74587	NA	NA	NA	NA	NA
asRNA:CR45882	NA	NA	2.44678	NA	NA	NA	NA	NA	NA	NA	0	NA	-0.642515	NA
lncRNA:CR45884	NA	NA	NA	NA	NA	NA	NA	NA	NA	NA	NA	NA	NA	NA
Ccdc56	NA	NA	NA	NA	NA	NA	NA	NA	NA	NA	NA	NA	NA	NA
mtTFB1	NA	NA	NA	NA	NA	NA	NA	NA	NA	NA	NA	NA	NA	NA
Gr68a	NA	NA	NA	NA	NA	NA	NA	NA	NA	NA	NA	NA	NA	NA
mir-314	0	NA	NA	NA	NA	NA	NA	NA	1.69345	NA	NA	NA	NA	NA
tRNA:Gln-TTG-1-1	NA	NA	NA	NA	NA	NA	NA	NA	NA	NA	-0.551004	NA	0	NA
CG12521	NA	NA	NA	NA	NA	NA	NA	NA	NA	NA	NA	NA	NA	NA
CG5906	NA	NA	NA	NA	0.830534	NA	NA	NA	NA	NA	NA	NA	NA	NA
CG5897	1.09268	NA	NA	NA	NA	NA	NA	NA	1.74587	NA	NA	NA	NA	NA
lncRNA:CR43624	0	NA	NA	NA	0.830534	NA	NA	NA	1.79972	NA	NA	NA	NA	NA
CG11588	NA	NA	NA	NA	NA	NA	NA	NA	NA	NA	NA	NA	NA	NA
SdhAL	1.75583	NA	NA	NA	NA	NA	NA	NA	0.983755	NA	NA	NA	NA	NA
byn	-1.99585	NA	NA	NA	NA	NA	NA	NA	-0.854513	0.723236	0	NA	-0.642515	NA
Rpt4R	-1.30397	NA	2.44678	NA	2.69735	0.264911	NA	NA	-1.41289	NA	0	NA	-0.642515	NA
CG5883	2.98842	NA	NA	NA	NA	NA	NA	NA	0	NA	NA	NA	NA	NA
mir-285	0	NA	NA	NA	NA	NA	NA	NA	0.983746	NA	NA	NA	NA	NA
CG7252	2.47759	NA	-0.300701	NA	-2.33741	NA	NA	NA	3.4392	0.147724	-2.46722	NA	-2.55877	NA
obst-G	NA	NA	NA	NA	-1.29505	NA	NA	NA	NA	NA	NA	NA	NA	NA
CG7248	1.77295	NA	NA	NA	-1.96733	NA	NA	NA	0	NA	NA	NA	NA	NA
CG11570	NA	NA	NA	NA	-1.29505	NA	NA	NA	NA	NA	-3.58569	NA	-3.67726	NA
CG43294	NA	NA	NA	NA	0.830526	NA	NA	NA	NA	NA	0	NA	-0.642515	NA
prc	2.73555	0.0190102	1.54891	0.618908	-0.266335	0.84289	NA	NA	-0.735311	0.666745	0.343525	0.639093	0.193062	0.79608
CG42397	-1.19186	NA	0.537473	NA	-0.0476349	NA	NA	NA	-1.30077	NA	0	NA	0	NA
CG14125	0	NA	0.537473	NA	NA	NA	NA	NA	0.983746	NA	NA	NA	NA	NA
CG43896	-1.6682	NA	NA	NA	NA	NA	NA	NA	0.651043	NA	-0.550981	NA	0.706463	NA
CG43993	NA	NA	NA	NA	NA	NA	NA	NA	NA	NA	0	NA	0	NA
CG17154	1.3766	0.290074	0.407267	0.926632	-0.550557	0.731808	NA	NA	0.137488	0.934827	-1.98585	7.29901e-05	-2.19181	1.06672e-05
lncRNA:CR45746	-0.0910031	NA	NA	NA	NA	NA	NA	NA	-0.199925	NA	0	NA	0	NA
lncRNA:CR46241	0	NA	NA	NA	NA	NA	NA	NA	0.983746	NA	NA	NA	NA	NA
lncRNA:CR44550	NA	NA	NA	NA	NA	NA	NA	NA	NA	NA	-0.765522	NA	-2.59673	NA
lncRNA:CR44551	NA	NA	NA	NA	NA	NA	NA	NA	NA	NA	NA	NA	NA	NA
CG44355	NA	NA	NA	NA	NA	NA	NA	NA	NA	NA	NA	NA	NA	NA
lncRNA:CR45824	-1.36613	NA	NA	NA	NA	NA	NA	NA	-1.47504	NA	0	NA	0	NA
Obp69a	6.08005	5.82e-10	1.55548	0.727981	-0.113358	0.839666	NA	NA	-1.73824	0.299302	-0.870823	5.53745e-05	-1.28169	1.39005e-09
CG32102	0	NA	NA	NA	NA	NA	NA	NA	0.983746	NA	NA	NA	NA	NA
CG33725	0	NA	0.537473	NA	NA	NA	NA	NA	1.74587	NA	0	NA	0.31899	NA
asRNA:CR43868	2.3129	NA	-0.538025	0.893717	1.16573	0.470007	NA	NA	3.07228	0.21162	-2.44551	NA	-1.30523	NA
asRNA:CR46251	1.47605	NA	-0.180912	0.969562	1.6327	0.434551	NA	NA	0.256222	NA	-0.0368199	NA	-2.59345	NA
CG32107	-0.114334	NA	NA	NA	2.72233	NA	NA	NA	1.77194	0.577908	-2.46722	NA	-2.55877	NA
CG10943	NA	NA	NA	NA	-1.00941	NA	NA	NA	NA	NA	-2.83664	NA	-1.96642	NA
CG14120	0.363834	NA	NA	NA	0	NA	NA	NA	0.254909	NA	0	NA	-0.642515	NA
lncRNA:CR45748	NA	NA	NA	NA	NA	NA	NA	NA	NA	NA	NA	NA	NA	NA
CG43894	NA	NA	NA	NA	NA	NA	NA	NA	NA	NA	NA	NA	NA	NA
CG10748	0	NA	NA	NA	0.830534	NA	NA	NA	0.983746	NA	-0.551004	NA	0	NA
lncRNA:CR45157	1.09268	NA	NA	NA	NA	NA	NA	NA	0	NA	NA	NA	NA	NA
CG14115	NA	NA	NA	NA	NA	NA	NA	NA	NA	NA	NA	NA	NA	NA
CG34429	0	NA	2.44678	NA	0	NA	NA	NA	0.983746	NA	0	NA	0	NA
CG17300	NA	NA	NA	NA	NA	NA	NA	NA	NA	NA	NA	NA	NA	NA
lncRNA:CR45749	NA	NA	3.87331	NA	NA	NA	NA	NA	NA	NA	-4.08583	NA	-4.17742	NA
CG11251	NA	NA	NA	NA	2.24958	NA	NA	NA	NA	NA	NA	NA	NA	NA
lncRNA:CR44554	NA	NA	NA	NA	NA	NA	NA	NA	NA	NA	NA	NA	NA	NA
CG33262	NA	NA	NA	NA	NA	NA	NA	NA	NA	NA	NA	NA	NA	NA
snky	0	NA	NA	NA	-1.93215	NA	NA	NA	1.66591	NA	NA	NA	NA	NA
lncRNA:CR45096	0	NA	NA	NA	NA	NA	NA	NA	1.66591	NA	NA	NA	NA	NA
tRNA:Pro-AGG-1-6	NA	NA	NA	NA	NA	NA	NA	NA	NA	NA	NA	NA	NA	NA
tRNA:Pro-AGG-1-7	NA	NA	NA	NA	NA	NA	NA	NA	NA	NA	NA	NA	NA	NA
lncRNA:CR45097	0	NA	NA	NA	NA	NA	NA	NA	2.19168	NA	NA	NA	NA	NA
lncRNA:CR43914	-0.808335	NA	NA	NA	0.830534	NA	NA	NA	0.566204	NA	-3.55675	NA	-2.6865	NA
CG32119	NA	NA	NA	NA	NA	NA	NA	NA	NA	NA	-2.46722	NA	-2.55877	NA
tRNA:CR32123:Psi	0	NA	NA	NA	NA	NA	NA	NA	0.983746	NA	NA	NA	NA	NA
Sfp70A4	NA	NA	NA	NA	NA	NA	NA	NA	NA	NA	NA	NA	NA	NA
lncRNA:CR45255	NA	NA	NA	NA	NA	NA	NA	NA	NA	NA	NA	NA	NA	NA
CG42481	NA	NA	NA	NA	NA	NA	NA	NA	NA	NA	NA	NA	NA	NA
CG43147	NA	NA	NA	NA	-1.00941	NA	NA	NA	NA	NA	NA	NA	NA	NA
SP	NA	NA	NA	NA	NA	NA	NA	NA	NA	NA	NA	NA	NA	NA
lncRNA:CR43911	0	NA	NA	NA	NA	NA	NA	NA	0.983746	NA	0	NA	0	NA
lncRNA:CR44557	NA	NA	NA	NA	NA	NA	NA	NA	NA	NA	NA	NA	NA	NA
lncRNA:CR44555	-0.345032	NA	NA	NA	NA	NA	NA	NA	0.980001	NA	NA	NA	NA	NA
lncRNA:CR44558	NA	NA	NA	NA	NA	NA	NA	NA	NA	NA	-0.551004	NA	0	NA
CG14113	NA	NA	NA	NA	NA	NA	NA	NA	NA	NA	NA	NA	NA	NA
CG14111	0.502157	NA	0.9114	NA	-0.163378	0.962089	NA	NA	-1.53831	NA	-3.57232	NA	-2.70206	NA
SNCF	0.0836287	NA	NA	NA	-1.14	NA	NA	NA	-1.34536	NA	0	NA	-0.642515	NA
asRNA:CR45886	0	NA	NA	NA	-1.77165	NA	NA	NA	0.983746	NA	0	NA	0	NA
ImpL1	0.802107	NA	3.6054	0.245415	1.21811	NA	NA	NA	-0.917235	NA	-4.0372	0.0154643	-2.25999	0.0793852
CG33263	NA	NA	NA	NA	NA	NA	NA	NA	NA	NA	NA	NA	NA	NA
CG14106	NA	NA	NA	NA	NA	NA	NA	NA	NA	NA	NA	NA	NA	NA
CG14105	NA	NA	NA	NA	-1.29505	NA	NA	NA	NA	NA	NA	NA	NA	NA
tRNA:Val-AAC-2-3	NA	NA	NA	NA	NA	NA	NA	NA	NA	NA	NA	NA	NA	NA
tRNA:Val-AAC-2-4	0	NA	NA	NA	NA	NA	NA	NA	0.983746	NA	NA	NA	NA	NA
CG10154	NA	NA	NA	NA	-1.00941	NA	NA	NA	NA	NA	0	NA	-0.642515	NA
CG10725	1.09268	NA	NA	NA	0	NA	NA	NA	0	NA	1.18878	NA	1.32207	NA
CG10140	1.90015	NA	-1.93547	NA	0.427158	NA	NA	NA	0.344449	0.905558	-1.78482	0.115429	-1.44399	0.189301
CG10116	0.92756	NA	2.44678	NA	2.75753	NA	NA	NA	0.19167	0.962344	-1.27996	0.588224	0.459847	NA
lncRNA:CR45825	NA	NA	NA	NA	NA	NA	NA	NA	NA	NA	0	NA	0	NA
lncRNA:CR45178	NA	NA	NA	NA	NA	NA	NA	NA	NA	NA	NA	NA	NA	NA
mir-289	NA	NA	NA	NA	NA	NA	NA	NA	NA	NA	NA	NA	NA	NA
CG43184	NA	NA	NA	NA	NA	NA	NA	NA	NA	NA	NA	NA	NA	NA
asRNA:CR46266	0	NA	NA	NA	-1.29506	NA	NA	NA	0.983746	NA	-0.551004	NA	0	NA
CG8750	NA	NA	NA	NA	NA	NA	NA	NA	NA	NA	NA	NA	NA	NA
CG13737	NA	NA	NA	NA	2.00436	NA	NA	NA	NA	NA	-2.50517	NA	-2.59673	NA
ssp2	NA	NA	NA	NA	NA	NA	NA	NA	NA	NA	NA	NA	NA	NA
CG17364	1.79919	0.107132	0.930629	0.83771	1.1741	0.686681	NA	NA	3.68121	5.95e-05	0.628504	NA	-0.205519	NA
CG9040	NA	NA	NA	NA	-1.29505	NA	NA	NA	NA	NA	0	NA	0	NA
Fbp1	NA	NA	NA	NA	NA	NA	NA	NA	NA	NA	NA	NA	NA	NA
Sox21a	0	NA	2.48617	NA	-1.29505	NA	NA	NA	2.21949	NA	0	NA	-0.642515	NA
lncRNA:CR45887	NA	NA	NA	NA	NA	NA	NA	NA	NA	NA	NA	NA	NA	NA
lncRNA:CR45399	-0.957507	0.675696	0.537473	NA	0.900578	0.780463	NA	NA	-1.11987	0.593635	-3.78426	NA	-1.9491	NA
lncRNA:CR44561	0	NA	NA	NA	1.6173	NA	NA	NA	3.55196	0.252265	0.226909	NA	-0.642515	NA
lncRNA:CR44560	0	NA	0.537473	NA	0.867174	0.827693	NA	NA	0.983746	NA	-1.82957	NA	-1.2639	NA
CG13481	NA	NA	0.537473	NA	NA	NA	NA	NA	NA	NA	-0.551004	NA	0	NA
CG43246	-1.24285	NA	2.48617	NA	0.830534	NA	NA	NA	-1.35176	NA	-3.16863	NA	-2.29841	NA
Lk	0	NA	NA	NA	NA	NA	NA	NA	2.43024	NA	0	NA	0	NA
CG42758	NA	NA	NA	NA	NA	NA	NA	NA	NA	NA	NA	NA	NA	NA
lncRNA:CR45888	0	NA	NA	NA	NA	NA	NA	NA	0.983746	NA	0	NA	0	NA
CG43121	NA	NA	NA	NA	NA	NA	NA	NA	NA	NA	-2.58489	0.374419	-2.67641	0.347777
tRNA:iMet-CAT-1-4	NA	NA	NA	NA	NA	NA	NA	NA	NA	NA	NA	NA	NA	NA
CG13474	NA	NA	NA	NA	NA	NA	NA	NA	NA	NA	NA	NA	NA	NA
CG17177	0.363518	NA	-0.142039	NA	1.77622	NA	NA	NA	-0.466731	NA	0	NA	0.126638	NA
CG13471	1.86881	NA	NA	NA	NA	NA	NA	NA	0	NA	-2.46721	NA	-1.59699	NA
CG42507	NA	NA	NA	NA	NA	NA	NA	NA	NA	NA	NA	NA	NA	NA
lncRNA:CR44702	0	NA	2.44678	NA	2.24958	NA	NA	NA	0.983746	NA	NA	NA	NA	NA
lncRNA:CR45398	1.68844	NA	NA	NA	NA	NA	NA	NA	1.74588	NA	NA	NA	NA	NA
CG34245	0	NA	NA	NA	NA	NA	NA	NA	0.983746	NA	-2.46722	NA	-2.55877	NA
CG13465	-0.345009	NA	0.537473	NA	NA	NA	NA	NA	-0.453921	NA	NA	NA	NA	NA
BobA	NA	NA	NA	NA	NA	NA	NA	NA	NA	NA	NA	NA	NA	NA
lncRNA:CR45978	NA	NA	NA	NA	NA	NA	NA	NA	NA	NA	NA	NA	NA	NA
Brd	-0.808338	NA	3.05768	NA	0.151192	NA	NA	NA	-0.917246	NA	-0.107851	NA	-1.41058	NA
Ocho	NA	NA	NA	NA	2.48242	NA	NA	NA	NA	NA	1.69122	NA	1.88286	NA
CG3349	-0.357826	NA	2.44678	NA	0.213426	NA	NA	NA	0.254589	NA	-2.68177	0.202628	-0.268627	NA
CG32148	NA	NA	NA	NA	NA	NA	NA	NA	NA	NA	NA	NA	NA	NA
Rpn12R	NA	NA	NA	NA	NA	NA	NA	NA	NA	NA	0	NA	0.380125	NA
ind	1.09268	NA	0.537473	NA	NA	NA	NA	NA	0	NA	0	NA	0	NA
CG43678	NA	NA	3.05768	NA	-1.00941	NA	NA	NA	NA	NA	-2.6598	NA	0.383215	NA
CG18581	-0.697729	NA	1.52108	NA	NA	NA	NA	NA	-1.52797	NA	0	NA	-0.642518	NA
CG12310	NA	NA	NA	NA	0.830534	NA	NA	NA	NA	NA	-3.74262	0.0430446	0.620309	0.681856
CG43679	NA	NA	NA	NA	NA	NA	NA	NA	NA	NA	0	NA	0	NA
CG43680	NA	NA	NA	NA	NA	NA	NA	NA	NA	NA	0	NA	-0.642515	NA
EAChm	-0.97716	NA	0.537473	NA	-1.97519	NA	NA	NA	-1.08607	NA	0	NA	-0.642518	NA
asRNA:CR43971	0.500944	0.531103	-0.513454	0.734043	-0.287271	0.792903	NA	NA	1.04032	0.112153	-0.853788	0.102235	-0.589488	0.264214
asRNA:CR45397	-0.357825	NA	0.537473	NA	-1.77165	NA	NA	NA	-0.466736	NA	-0.551004	NA	0	NA
lncRNA:CR44562	-1.32422	0.337945	NA	NA	-2.22535	NA	NA	NA	-4.97785	0.000858134	1.2216	NA	0.814029	NA
lncRNA:CR46213	NA	NA	NA	NA	NA	NA	NA	NA	NA	NA	NA	NA	NA	NA
lncRNA:CR43247	NA	NA	NA	NA	NA	NA	NA	NA	NA	NA	NA	NA	NA	NA
lncRNA:CR43992	-0.345009	NA	NA	NA	NA	NA	NA	NA	-0.453921	NA	-3.70533	NA	-2.83509	NA
lncRNA:CR43625	NA	NA	NA	NA	NA	NA	NA	NA	NA	NA	NA	NA	NA	NA
lncRNA:CR45395	NA	NA	NA	NA	NA	NA	NA	NA	NA	NA	NA	NA	NA	NA
lncRNA:CR45394	NA	NA	NA	NA	NA	NA	NA	NA	NA	NA	NA	NA	NA	NA
CG13455	0	NA	0.537473	NA	NA	NA	NA	NA	1.75807	NA	NA	NA	NA	NA
CG7276	NA	NA	NA	NA	NA	NA	NA	NA	NA	NA	NA	NA	NA	NA
gdl-ORF39	NA	NA	NA	NA	NA	NA	NA	NA	NA	NA	NA	NA	NA	NA
CG43083	-1.36688	NA	NA	NA	2.92493	NA	NA	NA	-1.47579	NA	0	NA	0	NA
Eig71Ea	NA	NA	NA	NA	NA	NA	NA	NA	NA	NA	NA	NA	NA	NA
Eig71Eb	NA	NA	NA	NA	-1.29506	NA	NA	NA	NA	NA	0	NA	0	NA
CG43084	0.418584	NA	NA	NA	NA	NA	NA	NA	-1.30076	NA	NA	NA	NA	NA
Eig71Ec	NA	NA	NA	NA	NA	NA	NA	NA	NA	NA	-3.12378	NA	-3.21534	NA
Eig71Ed	0	NA	NA	NA	-1.74845	NA	NA	NA	0.983746	NA	0	NA	-0.642515	NA
Eig71Ee	1.09268	NA	NA	NA	0.830526	NA	NA	NA	0	NA	NA	NA	NA	NA
Eig71Ef	NA	NA	NA	NA	NA	NA	NA	NA	NA	NA	NA	NA	NA	NA
Eig71Eg	-0.357826	NA	NA	NA	NA	NA	NA	NA	0.254589	NA	-0.550994	NA	0	NA
Eig71Eh	NA	NA	NA	NA	NA	NA	NA	NA	NA	NA	NA	NA	NA	NA
Eig71Ei	0.363518	NA	NA	NA	NA	NA	NA	NA	-0.466731	NA	NA	NA	NA	NA
Eig71Ej	NA	NA	NA	NA	NA	NA	NA	NA	NA	NA	NA	NA	NA	NA
Eig71Ek	NA	NA	NA	NA	NA	NA	NA	NA	NA	NA	NA	NA	NA	NA
CG43082	NA	NA	NA	NA	NA	NA	NA	NA	NA	NA	NA	NA	NA	NA
CG7304	1.09268	NA	NA	NA	NA	NA	NA	NA	0	NA	NA	NA	NA	NA
CG42571	0	NA	NA	NA	1.84234	NA	NA	NA	0.983746	NA	0.775429	NA	0.318989	NA
CG42570	-2.43026	NA	2.44678	NA	2.27862	NA	NA	NA	-2.53915	NA	0	NA	-0.642515	NA
lncRNA:CR45240	NA	NA	NA	NA	2.09246	NA	NA	NA	NA	NA	NA	NA	NA	NA
CG6244	0	NA	NA	NA	0.830534	NA	NA	NA	2.26941	NA	NA	NA	NA	NA
mir-263b	NA	NA	NA	NA	NA	NA	NA	NA	NA	NA	NA	NA	NA	NA
lncRNA:CR44051	NA	NA	-0.300701	NA	NA	NA	NA	NA	NA	NA	NA	NA	NA	NA
lncRNA:CR44050	1.82245	NA	NA	NA	NA	NA	NA	NA	0.983756	NA	NA	NA	NA	NA
CG17026	NA	NA	1.48581	NA	0.830534	NA	NA	NA	NA	NA	0	NA	0.214826	NA
lncRNA:CR43949	1.09268	NA	0.128502	NA	0.830534	NA	NA	NA	2.60489	NA	-2.46568	NA	1.14945	NA
mir-4941	NA	NA	NA	NA	NA	NA	NA	NA	NA	NA	NA	NA	NA	NA
CG32152	NA	NA	NA	NA	NA	NA	NA	NA	NA	NA	NA	NA	NA	NA
CG33796	0	NA	NA	NA	-1.58807	NA	NA	NA	1.74587	NA	-0.874399	NA	-1.28015	NA
CG33795	1.09268	NA	0.537473	NA	0.830537	NA	NA	NA	3.00334	NA	-3.14094	NA	-1.41168	NA
lncRNA:CR45754	2.50843	NA	NA	NA	0	NA	NA	NA	0.983761	NA	-1.39216	NA	-1.44183	NA
lncRNA:CR45755	2.91766	NA	NA	NA	NA	NA	NA	NA	0	NA	-1.54341	NA	-2.59673	NA
lncRNA:CR45437	2.72524	NA	NA	NA	-0.0476349	NA	NA	NA	0.983762	NA	0	NA	-0.642515	NA
CG33688	NA	NA	NA	NA	NA	NA	NA	NA	NA	NA	NA	NA	NA	NA
CG33689	NA	NA	NA	NA	-1.93215	NA	NA	NA	NA	NA	NA	NA	NA	NA
CG33690	NA	NA	NA	NA	NA	NA	NA	NA	NA	NA	-2.46722	NA	-2.55877	NA
tRNA:Met-CAT-1-3	-0.357825	NA	NA	NA	-1.29468	NA	NA	NA	-0.466736	NA	NA	NA	NA	NA
CG13054	-1.84425	NA	5.72385	0.00355166	0.32317	NA	NA	NA	-1.95315	NA	-0.573149	NA	0.287053	NA
CG34247	NA	NA	NA	NA	2.37145	NA	NA	NA	NA	NA	NA	NA	NA	NA
CG13071	NA	NA	NA	NA	NA	NA	NA	NA	NA	NA	-0.551004	NA	0	NA
CG13070	NA	NA	NA	NA	NA	NA	NA	NA	NA	NA	NA	NA	NA	NA
CG13051	NA	NA	NA	NA	NA	NA	NA	NA	NA	NA	NA	NA	NA	NA
CG13069	NA	NA	0.537473	NA	0.830534	NA	NA	NA	NA	NA	NA	NA	NA	NA
CG13068	2.24446	NA	NA	NA	NA	NA	NA	NA	0	NA	NA	NA	NA	NA
CG34248	0.0815851	NA	NA	NA	NA	NA	NA	NA	-1.47843	NA	NA	NA	NA	NA
CG13067	NA	NA	NA	NA	0.830534	NA	NA	NA	NA	NA	0	NA	-0.642515	NA
CG13065	NA	NA	NA	NA	NA	NA	NA	NA	NA	NA	NA	NA	NA	NA
CG13064	NA	NA	NA	NA	NA	NA	NA	NA	NA	NA	0	NA	-0.642516	NA
CG13045	1.12501	0.000346373	-0.0132521	0.989132	-0.0912463	0.788001	NA	NA	-8.03492	1.97e-13	-0.218572	0.331783	-0.582954	0.00349958
CG4982	NA	NA	NA	NA	NA	NA	NA	NA	NA	NA	-0.550986	NA	0	NA
CG13044	1.09268	NA	1.48608	NA	NA	NA	NA	NA	0	NA	NA	NA	NA	NA
asRNA:CR45890	NA	NA	NA	NA	NA	NA	NA	NA	NA	NA	0.965394	NA	0	NA
CG43249	-0.808338	NA	NA	NA	NA	NA	NA	NA	-0.917246	NA	0	NA	0	NA
CG13043	-0.97716	NA	0.537473	NA	NA	NA	NA	NA	-1.08607	NA	-0.551004	NA	0	NA
CG13063	-0.357826	NA	NA	NA	NA	NA	NA	NA	0.254589	NA	0	NA	0.256774	NA
CG13042	NA	NA	NA	NA	NA	NA	NA	NA	NA	NA	0	NA	-0.642515	NA
lncRNA:CR32160	1.09268	NA	NA	NA	NA	NA	NA	NA	0.983751	NA	NA	NA	NA	NA
CG13062	-0.357825	NA	NA	NA	NA	NA	NA	NA	-0.466736	NA	0	NA	-0.642515	NA
Nplp3	NA	NA	NA	NA	NA	NA	NA	NA	NA	NA	0	NA	0	NA
asRNA:CR45663	1.25262	NA	NA	NA	NA	NA	NA	NA	-0.466725	NA	NA	NA	NA	NA
CG13041	0	NA	2.26106	NA	0.830534	NA	NA	NA	2.35419	NA	-0.0261664	NA	-0.438664	NA
lncRNA:CR45664	2.56949	NA	NA	NA	NA	NA	NA	NA	0	NA	NA	NA	NA	NA
CG13060	NA	NA	0.537473	NA	0	NA	NA	NA	NA	NA	0	NA	0.256721	NA
CG42718	-0.357825	NA	NA	NA	NA	NA	NA	NA	-0.466736	NA	NA	NA	NA	NA
CG13059	NA	NA	0.537473	NA	NA	NA	NA	NA	NA	NA	-2.50469	NA	-0.864251	NA
CG13039	NA	NA	NA	NA	2.00436	NA	NA	NA	NA	NA	NA	NA	NA	NA
CG13038	0.956787	0.0462159	0.809814	0.434218	1.46982	0.144464	NA	NA	-6.25865	4.03e-08	1.62086	0.0625684	-0.105128	0.928866
CG13058	1.67468	0.0813276	0.861923	0.775426	0.183	0.951507	NA	NA	-3.49702	0.0129281	1.11485	NA	-1.4116	NA
CG33061	2.27168	0.00674773	-0.000566746	0.999762	-0.0941133	0.973267	NA	NA	-4.18983	0.00186339	2.89394	NA	0.875656	NA
CG33060	3.05363	NA	2.48292	NA	-0.323937	NA	NA	NA	0	NA	0.972022	NA	0	NA
retinin	1.02712	NA	NA	NA	0.83053	NA	NA	NA	-0.466436	NA	NA	NA	NA	NA
CG13056	-0.357825	NA	NA	NA	-1.29505	NA	NA	NA	-0.466736	NA	NA	NA	NA	NA
lncRNA:CR45893	NA	NA	NA	NA	NA	NA	NA	NA	NA	NA	NA	NA	NA	NA
Pdh	NA	NA	NA	NA	NA	NA	NA	NA	NA	NA	0.736355	NA	0	NA
CG4229	-0.982785	NA	0.537473	NA	1.6107	NA	NA	NA	1.27002	NA	0	NA	1.22272	NA
CG43206	0	NA	NA	NA	1.54062	NA	NA	NA	1.75807	NA	0	NA	0	NA
asRNA:CR46033	0	NA	2.48617	NA	2.44951	NA	NA	NA	0.983746	NA	-1.54341	NA	-1.63494	NA
Lasp	NA	NA	NA	NA	NA	NA	NA	NA	NA	NA	NA	NA	NA	NA
CG43954	NA	NA	NA	NA	NA	NA	NA	NA	NA	NA	NA	NA	NA	NA
lncRNA:CR45179	NA	NA	0.537473	NA	NA	NA	NA	NA	NA	NA	-2.77529	NA	-1.90506	NA
CG9692	2.40359	NA	4.44423	0.148794	1.85389	0.503957	NA	NA	0.971566	0.726409	-1.69078	0.26993	-1.70902	0.254661
CG9701	-0.384395	NA	1.29561	NA	0.830534	NA	NA	NA	-0.419624	0.891711	-0.191224	NA	-1.61849	NA
CG42852	1.75571	NA	NA	NA	-1.40874	NA	NA	NA	0.983755	NA	-1.67972	NA	-0.518553	NA
Rh4	1.0522	0.0522492	-0.237191	0.923617	-0.303185	0.703232	NA	NA	-4.206	2.47e-05	-1.10304	0.0154856	-0.45676	0.352608
CG13023	-0.357825	NA	1.52108	NA	0.830526	NA	NA	NA	-0.466736	NA	0	NA	0	NA
Obp73a	-0.601081	NA	0.537473	NA	0.830534	NA	NA	NA	-0.741853	0.816034	-0.550994	NA	0	NA
mir-2500	NA	NA	NA	NA	NA	NA	NA	NA	NA	NA	NA	NA	NA	NA
asRNA:CR43433	2.31383	NA	0.537473	NA	NA	NA	NA	NA	2.23438	NA	0	NA	0	NA
CG7707	NA	NA	NA	NA	0	NA	NA	NA	NA	NA	0.182646	NA	-0.642515	NA
CG6497	NA	NA	NA	NA	NA	NA	NA	NA	NA	NA	NA	NA	NA	NA
lncRNA:CR45436	1.09268	NA	NA	NA	NA	NA	NA	NA	0.983751	NA	NA	NA	NA	NA
mir-219	NA	NA	NA	NA	NA	NA	NA	NA	NA	NA	NA	NA	NA	NA
ND-24L	0	NA	NA	NA	NA	NA	NA	NA	0.983746	NA	NA	NA	NA	NA
CG13724	NA	NA	NA	NA	NA	NA	NA	NA	NA	NA	0	NA	-0.642515	NA
Or74a	1.09268	NA	NA	NA	-0.488727	NA	NA	NA	1.69661	NA	0.438952	NA	0.153855	NA
lncRNA:CR44563	0	NA	NA	NA	NA	NA	NA	NA	0.983746	NA	NA	NA	NA	NA
tRNA:Pro-CGG-2-2	1.09268	NA	NA	NA	NA	NA	NA	NA	0	NA	NA	NA	NA	NA
CG13727	NA	NA	0.537473	NA	-1.29505	NA	NA	NA	NA	NA	-3.12375	NA	-3.21534	NA
brv2	0.642779	NA	-1.28518	NA	-2.37582	NA	NA	NA	-0.917236	NA	-1.49747	0.515365	-4.04368	0.073855
CG13728	0.375725	NA	1.4857	NA	-1.27581	NA	NA	NA	1.51037	NA	-4.3369	0.0121763	-2.01602	0.185241
frc	NA	NA	NA	NA	NA	NA	NA	NA	NA	NA	NA	NA	NA	NA
lncRNA:CR44565	1.09268	NA	NA	NA	NA	NA	NA	NA	0	NA	NA	NA	NA	NA
CG6333	-3.28573	NA	1.32412	0.720654	-2.10157	NA	NA	NA	-3.39464	0.272053	-1.69122	0.348133	-1.83796	NA
lncRNA:CR45165	2.20259	NA	0.537473	NA	NA	NA	NA	NA	1.69751	NA	NA	NA	NA	NA
snmRNA:641	NA	NA	NA	NA	NA	NA	NA	NA	NA	NA	NA	NA	NA	NA
CG34251	NA	NA	NA	NA	0	NA	NA	NA	NA	NA	-2.50517	NA	-2.59673	NA
lncRNA:CR45976	1.09268	NA	NA	NA	NA	NA	NA	NA	0	NA	NA	NA	NA	NA
CheB74a	NA	NA	NA	NA	NA	NA	NA	NA	NA	NA	0	NA	0	NA
CG32182	0.363518	NA	NA	NA	0.830534	NA	NA	NA	-0.466731	NA	-2.50285	NA	-2.59441	NA
CG32181	0.375725	NA	0.537473	NA	-0.043724	NA	NA	NA	1.51037	NA	-3.16894	NA	-2.29872	NA
lncRNA:CR44668	NA	NA	NA	NA	NA	NA	NA	NA	NA	NA	NA	NA	NA	NA
CG5506	NA	NA	NA	NA	0.830534	NA	NA	NA	NA	NA	NA	NA	NA	NA
CR42548	0	NA	NA	NA	NA	NA	NA	NA	0.983746	NA	NA	NA	NA	NA
snoRNA:Me28S-A30	1.09268	NA	NA	NA	0.830534	NA	NA	NA	3.07913	0.293459	-0.550985	NA	0	NA
CG32192	NA	NA	0.537473	NA	0.830534	NA	NA	NA	NA	NA	0	NA	0	NA
CG42393	NA	NA	NA	NA	2.1502	NA	NA	NA	NA	NA	NA	NA	NA	NA
lncRNA:CR45392	0	NA	NA	NA	NA	NA	NA	NA	0.983746	NA	NA	NA	NA	NA
CG42853	1.09268	NA	NA	NA	-0.0476349	NA	NA	NA	0	NA	-3.60002	NA	-2.72978	NA
lncRNA:CR44669	NA	NA	NA	NA	-1.29505	NA	NA	NA	NA	NA	NA	NA	NA	NA
lncRNA:CR45234	1.24961	0.537345	1.19276	0.664236	0.658814	0.829047	NA	NA	-1.59557	0.466889	-3.85852	NA	-1.70976	NA
lncRNA:CR45935	1.089	0.477145	0.942512	0.85176	0.778673	0.687319	NA	NA	-2.26701	0.192004	-0.556245	0.755496	-0.85776	0.606901
CG5103	1.09268	NA	NA	NA	NA	NA	NA	NA	0	NA	0	NA	0	NA
lncRNA:CR43306	NA	NA	NA	NA	NA	NA	NA	NA	NA	NA	NA	NA	NA	NA
CG13700	1.09268	NA	2.44678	NA	NA	NA	NA	NA	0	NA	-2.50516	NA	-2.59673	NA
lncRNA:CR45975	NA	NA	NA	NA	NA	NA	NA	NA	NA	NA	NA	NA	NA	NA
asRNA:CR45974	NA	NA	NA	NA	NA	NA	NA	NA	NA	NA	NA	NA	NA	NA
lncRNA:CR46353	-0.808336	NA	NA	NA	NA	NA	NA	NA	-0.195918	NA	NA	NA	NA	NA
lncRNA:CR46215	-1.87058	NA	0.301325	NA	NA	NA	NA	NA	-1.97948	NA	NA	NA	NA	NA
lncRNA:CR43280	-5.82097	3.37e-05	-0.464464	0.822838	NA	NA	NA	NA	-5.9299	1.19e-05	NA	NA	NA	NA
lncRNA:CR44671	0.363518	NA	0.537473	NA	NA	NA	NA	NA	-0.466731	NA	NA	NA	NA	NA
Met75Cb	NA	NA	NA	NA	NA	NA	NA	NA	NA	NA	NA	NA	NA	NA
Met75Ca	NA	NA	NA	NA	NA	NA	NA	NA	NA	NA	NA	NA	NA	NA
lncRNA:CR44672	0	NA	2.48617	NA	NA	NA	NA	NA	0.983746	NA	NA	NA	NA	NA
lncRNA:CR44673	-2.16795	NA	3.21708	NA	0	NA	NA	NA	-1.55553	NA	0.71119	NA	0	NA
AstC-R2	-0.0436916	0.979151	-1.66315	0.232514	-0.171802	0.956138	NA	NA	-2.63202	0.0262788	-0.963569	NA	-2.31219	NA
CG32198	-1.19186	NA	NA	NA	-1.9704	NA	NA	NA	-1.30077	NA	0	NA	-0.642515	NA
lncRNA:CR45435	NA	NA	NA	NA	-1.00941	NA	NA	NA	NA	NA	NA	NA	NA	NA
lncRNA:CR45389	NA	NA	NA	NA	NA	NA	NA	NA	NA	NA	NA	NA	NA	NA
lncRNA:CR45390	NA	NA	NA	NA	NA	NA	NA	NA	NA	NA	NA	NA	NA	NA
CG13380	NA	NA	NA	NA	NA	NA	NA	NA	NA	NA	NA	NA	NA	NA
CG4174	1.5956	NA	0.714176	0.861437	NA	NA	NA	NA	-0.453907	NA	0	NA	-0.642515	NA
CG18234	0	NA	-0.740112	NA	NA	NA	NA	NA	1.71577	NA	NA	NA	NA	NA
CG18233	-0.357825	NA	NA	NA	0	NA	NA	NA	-0.466736	NA	-0.550994	NA	-0.642515	NA
CG18231	NA	NA	2.1047	NA	NA	NA	NA	NA	NA	NA	-0.551004	NA	0	NA
CG32201	-0.345061	NA	1.48581	NA	0.830534	NA	NA	NA	1.0408	NA	0	NA	0.126638	NA
CG32199	-0.357825	NA	-0.140452	NA	NA	NA	NA	NA	-0.466736	NA	NA	NA	NA	NA
lncRNA:CR43987	0	NA	NA	NA	NA	NA	NA	NA	0.983746	NA	NA	NA	NA	NA
CG6893	1.09268	NA	NA	NA	-2.33741	NA	NA	NA	0	NA	NA	NA	NA	NA
Dic4	-0.345009	NA	NA	NA	0	NA	NA	NA	-0.453921	NA	-0.550986	NA	0	NA
lncRNA:CR44674	NA	NA	NA	NA	NA	NA	NA	NA	NA	NA	NA	NA	NA	NA
CG12477	-0.99714	0.46051	1.39281	0.55525	-1.1781	0.360462	NA	NA	-1.7329	0.171239	-1.54258	0.175016	-1.90881	0.0843637
lncRNA:CR43985	NA	NA	NA	NA	NA	NA	NA	NA	NA	NA	0	NA	0	NA
CG6885	2.92975	NA	NA	NA	-1.00941	NA	NA	NA	1.66932	NA	-3.16923	NA	-1.52147	NA
lncRNA:CR45387	NA	NA	NA	NA	-1.29505	NA	NA	NA	NA	NA	-2.46719	NA	-0.574367	NA
mir-315	NA	NA	NA	NA	NA	NA	NA	NA	NA	NA	NA	NA	NA	NA
NijB	-0.345009	NA	-0.981107	NA	1.70058	NA	NA	NA	-0.453921	NA	-0.555233	NA	-0.0796485	NA
Ir75d	NA	NA	NA	NA	NA	NA	NA	NA	NA	NA	NA	NA	NA	NA
CG6839	NA	NA	NA	NA	0	NA	NA	NA	NA	NA	NA	NA	NA	NA
lncRNA:CR45689	NA	NA	NA	NA	NA	NA	NA	NA	NA	NA	NA	NA	NA	NA
CG14075	-1.3448	NA	0.537473	NA	NA	NA	NA	NA	-0.0354875	NA	NA	NA	NA	NA
lncRNA:CR44675	NA	NA	NA	NA	NA	NA	NA	NA	NA	NA	NA	NA	NA	NA
lncRNA:CR45386	NA	NA	-0.713724	NA	-1.00941	NA	NA	NA	NA	NA	0	NA	0.306258	NA
CG33647	-5.11458	5.06e-05	1.04036	0.451135	-1.28503	NA	NA	NA	0.605959	0.392617	0	NA	0.193125	NA
lncRNA:CR43892	NA	NA	NA	NA	NA	NA	NA	NA	NA	NA	NA	NA	NA	NA
lncRNA:CR46216	-2.8712	0.133276	-2.10662	0.513496	1.74093	0.55476	NA	NA	1.14556	0.466412	-0.550985	NA	-0.642515	NA
CG42374	NA	NA	NA	NA	NA	NA	NA	NA	NA	NA	NA	NA	NA	NA
CG9666	NA	NA	NA	NA	NA	NA	NA	NA	NA	NA	NA	NA	NA	NA
CG14088	NA	NA	-0.713724	NA	NA	NA	NA	NA	NA	NA	NA	NA	NA	NA
CG14086	NA	NA	NA	NA	0	NA	NA	NA	NA	NA	NA	NA	NA	NA
CR42838	-3.30308	NA	1.58992	0.665474	-0.043466	NA	NA	NA	-1.32277	0.531115	0	NA	-0.642515	NA
CG14095	NA	NA	0.537473	NA	NA	NA	NA	NA	NA	NA	0.226902	NA	0	NA
CG14096	NA	NA	NA	NA	NA	NA	NA	NA	NA	NA	-2.46722	NA	-2.55877	NA
CG32214	-0.97716	NA	2.44678	NA	2.68734	NA	NA	NA	-1.08607	NA	-0.550994	NA	-0.642515	NA
CG12519	-2.03388	0.127652	-1.35823	NA	3.07338	NA	NA	NA	-0.146436	0.913851	-0.894009	0.577822	-2.27448	0.1346
CG32213	NA	NA	4.22625	0.202748	1.66735	NA	NA	NA	NA	NA	0	NA	0	NA
CG32212	-2.4868	0.24387	0.617051	0.864231	1.14753	0.689277	NA	NA	-3.71022	0.0626916	-3.96858	0.0504416	-3.31894	0.0750731
CG9451	-1.34681	NA	-1.05107	0.796518	2.98389	0.145568	NA	NA	-3.27203	0.151645	-2.5001	NA	-1.62986	NA
CG9452	-1.90042	NA	-1.16445	NA	0.343713	NA	NA	NA	-2.00934	0.469845	-0.403438	0.833079	-0.251659	NA
lncRNA:CR45731	NA	NA	NA	NA	1.77622	NA	NA	NA	NA	NA	0	NA	0	NA
Cpr76Bb	-0.64819	NA	NA	NA	NA	NA	NA	NA	-1.47843	NA	NA	NA	NA	NA
Cpr76Bc	NA	NA	-0.425786	NA	-1.00941	NA	NA	NA	NA	NA	-0.299762	NA	-0.731831	NA
CG46434	NA	NA	NA	NA	NA	NA	NA	NA	NA	NA	NA	NA	NA	NA
CG9279	NA	NA	NA	NA	NA	NA	NA	NA	NA	NA	NA	NA	NA	NA
Rcd7	NA	NA	NA	NA	NA	NA	NA	NA	NA	NA	0	NA	0	NA
CG46435	NA	NA	NA	NA	NA	NA	NA	NA	NA	NA	NA	NA	NA	NA
lncRNA:CR44677	-0.357825	NA	NA	NA	NA	NA	NA	NA	-0.466736	NA	0.182653	NA	-0.642515	NA
mir-9a	NA	NA	NA	NA	NA	NA	NA	NA	NA	NA	NA	NA	NA	NA
Trpml	1.26663	0.520558	NA	NA	NA	NA	NA	NA	0.919771	0.637545	NA	NA	NA	NA
CG42637	1.63613	0.315888	NA	NA	NA	NA	NA	NA	2.02888	0.163826	NA	NA	NA	NA
CG42529	NA	NA	NA	NA	NA	NA	NA	NA	NA	NA	NA	NA	NA	NA
ms(3)76Ca	NA	NA	NA	NA	NA	NA	NA	NA	NA	NA	NA	NA	NA	NA
CG34258	NA	NA	NA	NA	NA	NA	NA	NA	NA	NA	NA	NA	NA	NA
CG33710	NA	NA	NA	NA	NA	NA	NA	NA	NA	NA	NA	NA	NA	NA
CG42655	-0.357825	NA	NA	NA	NA	NA	NA	NA	-0.466736	NA	NA	NA	NA	NA
CG42654	NA	NA	NA	NA	NA	NA	NA	NA	NA	NA	NA	NA	NA	NA
CG42263	NA	NA	2.48617	NA	NA	NA	NA	NA	NA	NA	0	NA	0	NA
Csas	0	NA	2.44678	NA	NA	NA	NA	NA	1.74587	NA	NA	NA	NA	NA
fln	1.89573	NA	NA	NA	0.830534	NA	NA	NA	0.267078	NA	-2.09352	NA	-3.11918	NA
lncRNA:CR44679	0	NA	NA	NA	NA	NA	NA	NA	1.71577	NA	NA	NA	NA	NA
CG14185	1.77382	NA	NA	NA	1.98158	NA	NA	NA	0.983755	NA	-0.551004	NA	0	NA
CG14187	1.09268	NA	0.537473	NA	3.42314	NA	NA	NA	1.79974	NA	NA	NA	NA	NA
obst-J	1.09268	NA	NA	NA	0.830534	NA	NA	NA	0	NA	-0.551003	NA	0	NA
CG7335	0.44901	NA	0.537473	NA	NA	NA	NA	NA	-1.11284	0.747682	0	NA	0	NA
lncRNA:CR45942	NA	NA	NA	NA	NA	NA	NA	NA	NA	NA	NA	NA	NA	NA
CG42833	NA	NA	-0.300701	NA	0	NA	NA	NA	NA	NA	1.13208	NA	0	NA
obst-F	-0.357825	NA	NA	NA	NA	NA	NA	NA	-0.466736	NA	-0.551004	NA	0	NA
CG7298	NA	NA	NA	NA	NA	NA	NA	NA	NA	NA	-2.50517	NA	-2.59673	NA
asRNA:CR32224	NA	NA	NA	NA	NA	NA	NA	NA	NA	NA	-0.550994	NA	-0.642515	NA
CG7017	-0.0373938	NA	1.48608	NA	NA	NA	NA	NA	-2.44228	0.500791	-1.50326	0.51952	-0.701677	0.759696
CG6933	NA	NA	2.44678	NA	NA	NA	NA	NA	NA	NA	-3.84262	NA	-2.97241	NA
CG17145	0	NA	NA	NA	NA	NA	NA	NA	0.983746	NA	0	NA	0	NA
CG17147	-0.356728	NA	0.537473	NA	-0.680855	NA	NA	NA	2.2997	NA	NA	NA	NA	NA
asRNA:CR43876	NA	NA	NA	NA	NA	NA	NA	NA	NA	NA	NA	NA	NA	NA
CG32228	1.09268	NA	2.48292	NA	0.830534	NA	NA	NA	0	NA	0	NA	-0.642515	NA
CG17122	1.18265	0.648671	NA	NA	1.54062	NA	NA	NA	1.53554	0.503197	-1.62873	NA	-3.04668	NA
CR45385	0.493252	0.538454	0.214211	NA	1.47517	NA	NA	NA	0.138302	0.875071	-0.336877	NA	-1.59396	NA
snoRNA:Me18S-U1356b	-1.16943	0.535183	NA	NA	0.887739	NA	NA	NA	-0.774144	0.654574	-3.95679	NA	-3.08652	NA
CG13250	-2.88219	NA	2.44678	NA	-1.58807	NA	NA	NA	-0.253795	0.919595	-2.68243	0.224256	-0.911632	0.659126
lncRNA:TS3	NA	NA	NA	NA	NA	NA	NA	NA	NA	NA	NA	NA	NA	NA
lncRNA:CR46326	-1.36953	NA	NA	NA	NA	NA	NA	NA	-1.47844	NA	NA	NA	NA	NA
lncRNA:CR44684	1.09268	NA	NA	NA	NA	NA	NA	NA	0	NA	NA	NA	NA	NA
lncRNA:CR44683	-0.357825	NA	0.537473	NA	NA	NA	NA	NA	-0.466736	NA	NA	NA	NA	NA
lncRNA:CR44680	-0.811149	NA	NA	NA	NA	NA	NA	NA	0.514003	NA	NA	NA	NA	NA
lncRNA:CR44681	1.09268	NA	NA	NA	NA	NA	NA	NA	1.79974	NA	NA	NA	NA	NA
lncRNA:CR44682	NA	NA	NA	NA	NA	NA	NA	NA	NA	NA	0	NA	-0.642515	NA
lncRNA:CR44685	NA	NA	NA	NA	NA	NA	NA	NA	NA	NA	NA	NA	NA	NA
CG34260	NA	NA	NA	NA	-1.29505	NA	NA	NA	NA	NA	0	NA	0.840716	NA
lncRNA:CR43945	NA	NA	2.48292	NA	-1.58807	NA	NA	NA	NA	NA	-2.46405	NA	-1.59379	NA
Gr77a	0.298932	NA	-0.317197	NA	3.16066	NA	NA	NA	1.51844	0.541132	1.46835	NA	0	NA
CG33912	0	NA	NA	NA	0.830534	NA	NA	NA	4.02407	0.358034	-0.551004	NA	0	NA
lncRNA:CR43705	NA	NA	NA	NA	NA	NA	NA	NA	NA	NA	NA	NA	NA	NA
lncRNA:CR43706	NA	NA	NA	NA	NA	NA	NA	NA	NA	NA	NA	NA	NA	NA
lncRNA:CR44686	2.52636	NA	NA	NA	0.830534	NA	NA	NA	0	NA	1.13258	NA	0	NA
Sfp77F	0	1	NA	NA	NA	NA	NA	NA	5.57638	0.000371719	-3.58568	NA	-3.67726	NA
CG11458	0	1	NA	NA	NA	NA	NA	NA	6.29804	1.16e-06	-3.16827	NA	-3.25984	NA
lncRNA:CR45733	-1.74547	NA	0.537473	NA	-1.00651	0.771889	NA	NA	0.628117	0.858109	-1.5402	NA	-0.793334	NA
CG10589	-0.207134	NA	2.26106	NA	-0.793922	NA	NA	NA	1.12512	0.6437	-0.550986	NA	0	NA
lncRNA:CR45243	-1.63549	0.415541	0.537473	NA	1.62535	NA	NA	NA	3.83394	0.00186688	1.46221	NA	0.305515	NA
Sems	0	NA	NA	NA	NA	NA	NA	NA	2.43024	NA	NA	NA	NA	NA
CG11037	NA	NA	2.48617	NA	NA	NA	NA	NA	NA	NA	-2.46722	NA	-2.55877	NA
CG10587	1.77017	NA	NA	NA	-1.74845	NA	NA	NA	-0.929506	NA	NA	NA	NA	NA
CR33283	1.09268	NA	NA	NA	NA	NA	NA	NA	0	NA	NA	NA	NA	NA
asRNA:CR45944	NA	NA	2.48617	NA	0.830534	NA	NA	NA	NA	NA	NA	NA	NA	NA
lncRNA:CR45945	0.782648	NA	2.48617	NA	-1.14014	0.763729	NA	NA	-1.43694	NA	NA	NA	NA	NA
Edg78E	-0.123045	NA	3.66592	NA	0.830534	NA	NA	NA	1.46389	NA	0	NA	-0.642519	NA
CG43702	-0.808338	NA	0.537473	NA	NA	NA	NA	NA	-0.917246	NA	0	NA	0	NA
lncRNA:CR45432	NA	NA	NA	NA	NA	NA	NA	NA	NA	NA	-3.57567	NA	-3.66723	NA
lncRNA:CR45674	NA	NA	NA	NA	NA	NA	NA	NA	NA	NA	NA	NA	NA	NA
sa	NA	NA	NA	NA	0.830534	NA	NA	NA	NA	NA	0	NA	0	NA
Alp1	-0.266926	0.893303	-2.84375	0.258012	0.151308	0.951751	NA	NA	-2.36726	0.189123	-0.449109	0.707457	-0.886533	0.420194
CG7173	0	NA	1.48608	NA	NA	NA	NA	NA	0.983746	NA	0	NA	0.842343	NA
mir-193	-0.357825	NA	NA	NA	0.830534	NA	NA	NA	-0.466736	NA	-0.550987	NA	0	NA
lncRNA:CR43939	NA	NA	NA	NA	NA	NA	NA	NA	NA	NA	0	NA	0	NA
hpRNA:CR46340	NA	NA	NA	NA	NA	NA	NA	NA	NA	NA	NA	NA	NA	NA
lncRNA:CR43940	NA	NA	NA	NA	NA	NA	NA	NA	NA	NA	NA	NA	NA	NA
lncRNA:CR45956	2.31194	NA	NA	NA	NA	NA	NA	NA	0	NA	NA	NA	NA	NA
lncRNA:CR43977	NA	NA	NA	NA	0.830534	NA	NA	NA	NA	NA	NA	NA	NA	NA
mir-316	NA	NA	NA	NA	NA	NA	NA	NA	NA	NA	NA	NA	NA	NA
asRNA:CR43979	1.09268	NA	0.99618	0.816016	2.32247	NA	NA	NA	0	NA	-0.551004	NA	0	NA
Sfp78E	-0.0869957	NA	NA	NA	0	NA	NA	NA	-0.917241	NA	-0.568684	NA	-1.62031	NA
CG14570	1.09268	NA	NA	NA	NA	NA	NA	NA	0	NA	-0.551007	0.835825	0	1
CG14569	NA	NA	2.44678	NA	NA	NA	NA	NA	NA	NA	-2.4648	NA	-0.747008	NA
lncRNA:CR43888	NA	NA	NA	NA	NA	NA	NA	NA	NA	NA	NA	NA	NA	NA
CG14567	-4.24348	0.00111119	1.01611	0.652635	3.59819	0.125329	NA	NA	2.70911	6.98e-06	-2.46206	0.347933	-1.59179	0.55976
lncRNA:CR45957	NA	NA	NA	NA	NA	NA	NA	NA	NA	NA	NA	NA	NA	NA
CG7370	NA	NA	NA	NA	NA	NA	NA	NA	NA	NA	0	NA	-0.642515	NA
lncRNA:CR45958	NA	NA	NA	NA	NA	NA	NA	NA	NA	NA	NA	NA	NA	NA
CG43895	NA	NA	NA	NA	NA	NA	NA	NA	NA	NA	NA	NA	NA	NA
CG14563	NA	NA	NA	NA	NA	NA	NA	NA	NA	NA	0	NA	-0.642515	NA
tRNA:Cys-GCA-4-1	NA	NA	NA	NA	NA	NA	NA	NA	NA	NA	NA	NA	NA	NA
lncRNA:CR43878	0	NA	0.537473	NA	0.830534	NA	NA	NA	0.983746	NA	-2.46722	NA	-2.55877	NA
lncRNA:CR45959	NA	NA	NA	NA	NA	NA	NA	NA	NA	NA	NA	NA	NA	NA
lncRNA:CR45803	NA	NA	0.537473	NA	NA	NA	NA	NA	NA	NA	-0.550994	NA	-0.642515	NA
lncRNA:CR45757	-0.345009	NA	NA	NA	NA	NA	NA	NA	-0.453921	NA	-0.551004	NA	0	NA
Act79B	-0.650968	0.758693	-1.99508	NA	-1.00679	NA	NA	NA	-1.17272	0.544381	0	1	2.4145	NA
CG7140	1.09268	NA	3.21708	NA	1.76927	NA	NA	NA	0	NA	-3.90931	NA	-1.50738	NA
CG43392	1.09268	NA	NA	NA	NA	NA	NA	NA	0	NA	NA	NA	NA	NA
lncRNA:CR44687	-2.81407	NA	0.206597	0.952593	-2.02892	NA	NA	NA	-3.64433	0.0752921	-1.41809	NA	-2.30206	NA
lncRNA:CR45236	0	NA	NA	NA	NA	NA	NA	NA	2.30706	NA	NA	NA	NA	NA
lncRNA:CR45971	1.75571	NA	0.540051	NA	-1.29505	NA	NA	NA	0.983755	NA	-2.48875	NA	-1.61849	NA
lncRNA:CR45972	-0.959559	0.418787	0.537473	NA	NA	NA	NA	NA	-4.85931	0.000394444	0	NA	0	NA
lncRNA:CR45035	NA	NA	NA	NA	NA	NA	NA	NA	NA	NA	NA	NA	NA	NA
lncRNA:CR45963	NA	NA	NA	NA	NA	NA	NA	NA	NA	NA	NA	NA	NA	NA
lncRNA:CR45964	NA	NA	NA	NA	NA	NA	NA	NA	NA	NA	NA	NA	NA	NA
lncRNA:CR45237	0	1	0.537473	NA	NA	NA	NA	NA	5.65318	9.73e-05	NA	NA	NA	NA
lncRNA:CR45966	0	1	2.44678	NA	NA	NA	NA	NA	5.94745	1.1e-05	NA	NA	NA	NA
lncRNA:CR45430	NA	NA	NA	NA	NA	NA	NA	NA	NA	NA	NA	NA	NA	NA
lncRNA:CR45431	NA	NA	NA	NA	NA	NA	NA	NA	NA	NA	NA	NA	NA	NA
CG43312	NA	NA	NA	NA	NA	NA	NA	NA	NA	NA	NA	NA	NA	NA
CG43330	NA	NA	NA	NA	0.830534	NA	NA	NA	NA	NA	NA	NA	NA	NA
CG43329	NA	NA	NA	NA	NA	NA	NA	NA	NA	NA	NA	NA	NA	NA
lncRNA:CR45429	0	NA	NA	NA	NA	NA	NA	NA	1.66591	NA	NA	NA	NA	NA
mir-957	1.09268	NA	NA	NA	NA	NA	NA	NA	0	NA	NA	NA	NA	NA
CG11404	NA	NA	2.48617	NA	-1.28503	NA	NA	NA	NA	NA	NA	NA	NA	NA
Trxr-2	-0.357828	NA	NA	NA	NA	NA	NA	NA	0.936749	NA	NA	NA	NA	NA
lncRNA:CR46348	0	NA	NA	NA	NA	NA	NA	NA	0.983746	NA	NA	NA	NA	NA
CG14459	-2.18844	NA	-0.142039	NA	-1.29505	NA	NA	NA	-0.535119	0.855999	NA	NA	NA	NA
lncRNA:CR45967	0	NA	NA	NA	NA	NA	NA	NA	2.19168	NA	NA	NA	NA	NA
CG33766	NA	NA	NA	NA	-1.29505	NA	NA	NA	NA	NA	0	NA	0	NA
CG33767	NA	NA	NA	NA	NA	NA	NA	NA	NA	NA	NA	NA	NA	NA
CG33768	NA	NA	NA	NA	-1.29505	NA	NA	NA	NA	NA	NA	NA	NA	NA
CG33769	NA	NA	NA	NA	0	NA	NA	NA	NA	NA	NA	NA	NA	NA
CG33770	NA	NA	NA	NA	NA	NA	NA	NA	NA	NA	NA	NA	NA	NA
CG33771	NA	NA	1.48581	NA	NA	NA	NA	NA	NA	NA	NA	NA	NA	NA
CG33772	NA	NA	NA	NA	NA	NA	NA	NA	NA	NA	NA	NA	NA	NA
lncRNA:CR43270	1.09268	NA	NA	NA	0	NA	NA	NA	0	NA	0	NA	0	NA
mir-958	NA	NA	NA	NA	NA	NA	NA	NA	NA	NA	NA	NA	NA	NA
CG14457	-2.0261	NA	1.48581	NA	-0.272252	NA	NA	NA	-2.135	NA	-3.16847	NA	-2.29826	NA
CG14455	1.09268	NA	0.537473	NA	NA	NA	NA	NA	2.22256	NA	NA	NA	NA	NA
CG14456	0	NA	2.44678	NA	0.830534	NA	NA	NA	0.983746	NA	-3.83413	NA	-3.1082	NA
CG14454	-1.24017	NA	NA	NA	NA	NA	NA	NA	-0.627745	NA	NA	NA	NA	NA
CG12546	1.82245	NA	NA	NA	NA	NA	NA	NA	1.66592	NA	0	NA	-0.642515	NA
CG14453	1.09268	NA	NA	NA	NA	NA	NA	NA	1.66591	NA	NA	NA	NA	NA
CG14452	-0.357826	NA	NA	NA	NA	NA	NA	NA	0.254589	NA	NA	NA	NA	NA
CG32453	0.363873	NA	NA	NA	NA	NA	NA	NA	0.254949	NA	NA	NA	NA	NA
CG45116	NA	NA	NA	NA	NA	NA	NA	NA	NA	NA	NA	NA	NA	NA
CG13239	NA	NA	0.537473	NA	0.0333432	NA	NA	NA	NA	NA	-3.12563	NA	-3.21719	NA
snoRNA:Me28S-G764	-0.975123	NA	0.537473	NA	-1.10839	NA	NA	NA	-1.62787	0.392808	-1.2074	NA	-0.865186	NA
lncRNA:CR44688	NA	NA	-0.300701	NA	-1.00941	NA	NA	NA	NA	NA	NA	NA	NA	NA
CG32457	-3.4196	1.33e-07	0.529038	0.442825	0.997531	0.267965	NA	NA	-5.50026	2.36e-08	-1.34075	0.0108623	-0.285067	0.621123
mir-4942	1.09268	NA	NA	NA	NA	NA	NA	NA	0	NA	NA	NA	NA	NA
lncRNA:CR45736	NA	NA	NA	NA	NA	NA	NA	NA	NA	NA	0	NA	0	NA
lncRNA:CR43941	-0.813461	0.690469	-0.98674	NA	NA	NA	NA	NA	-0.0720341	0.973084	1.22623	0.669643	-0.64252	NA
lncRNA:CR43942	-1.89278	NA	2.58684	NA	NA	NA	NA	NA	-2.00169	NA	0	NA	-0.642516	NA
lncRNA:CR45159	-1.15091	NA	1.68164	NA	0	1	NA	NA	0.687518	NA	-2.46443	NA	-1.59417	NA
CR42722	NA	NA	NA	NA	NA	NA	NA	NA	NA	NA	NA	NA	NA	NA
CR42723	NA	NA	NA	NA	NA	NA	NA	NA	NA	NA	NA	NA	NA	NA
CR41597	NA	NA	NA	NA	NA	NA	NA	NA	NA	NA	NA	NA	NA	NA
asRNA:CR45182	NA	NA	0.537473	NA	NA	NA	NA	NA	NA	NA	-3.12902	NA	-3.22057	NA
CG41284	1.09268	NA	NA	NA	-1.93215	NA	NA	NA	1.69651	NA	-0.550975	NA	0.380125	NA
CG42598	2.61909	NA	NA	NA	0	NA	NA	NA	2.99719	0.223437	-1.5022	NA	0.385713	NA
snoRNA:Me18S-G1358	NA	NA	NA	NA	NA	NA	NA	NA	NA	NA	NA	NA	NA	NA
lncRNA:CR46250	-0.345008	NA	-0.0659785	NA	-0.043459	NA	NA	NA	0.267407	NA	0	1	0	1
CR14578	-1.96955	NA	0.537473	NA	NA	NA	NA	NA	-2.79982	NA	NA	NA	NA	NA
CR42653	3.06872	0.282143	-0.223422	NA	NA	NA	NA	NA	-0.229901	0.951511	NA	NA	NA	NA
CR40068	1.36454	0.519928	0.537473	NA	-1.90629	NA	NA	NA	1.48858	0.44331	0	NA	0.126638	NA
CR40100	NA	NA	NA	NA	NA	NA	NA	NA	NA	NA	0	NA	0	NA
CG41242	-1.39361	NA	0.537473	NA	NA	NA	NA	NA	-1.50251	NA	NA	NA	NA	NA
CR41501	0.345753	0.764287	-1.18738	NA	0.661092	0.788859	NA	NA	-4.40109	0.000993241	1.95393	0.262593	2.36621	0.152908
RYa	NA	NA	0.537473	NA	NA	NA	NA	NA	NA	NA	NA	NA	NA	NA
lncRNA:CR44100	0	NA	-0.223422	NA	0.894861	NA	NA	NA	3.88066	0.0972828	NA	NA	NA	NA
CG44102	-0.357191	NA	0.64307	NA	NA	NA	NA	NA	1.55466	NA	NA	NA	NA	NA
Or42b	1.09268	NA	0.537473	NA	-1.60572	NA	NA	NA	0	NA	-2.64055	NA	-3.27584	NA
CG44438	NA	NA	NA	NA	0.151192	NA	NA	NA	NA	NA	0.471848	NA	0	NA
lncRNA:CR44126	NA	NA	NA	NA	NA	NA	NA	NA	NA	NA	0	NA	0	NA
asRNA:CR44130	-0.697729	NA	2.48617	NA	NA	NA	NA	NA	-1.52797	NA	0.701708	NA	0	NA
CG34212	NA	NA	0.537473	NA	NA	NA	NA	NA	NA	NA	NA	NA	NA	NA
lncRNA:CR44131	NA	NA	NA	NA	NA	NA	NA	NA	NA	NA	NA	NA	NA	NA
tRNA:Arg-ACG-1-1	2.24446	NA	NA	NA	-1.00941	NA	NA	NA	0	NA	0	NA	0	NA
tRNA:Asn-GTT-1-2	NA	NA	NA	NA	NA	NA	NA	NA	NA	NA	NA	NA	NA	NA
tRNA:Asn-GTT-1-3	0	NA	NA	NA	NA	NA	NA	NA	0.983746	NA	-0.551004	NA	0	NA
tRNA:Asn-GTT-1-4	1.09268	NA	0.537473	NA	NA	NA	NA	NA	0	NA	-0.236764	NA	-2.55869	NA
tRNA:Asn-GTT-1-5	-0.345009	NA	NA	NA	NA	NA	NA	NA	-0.453921	NA	NA	NA	NA	NA
tRNA:Asn-GTT-1-6	NA	NA	0.537473	NA	NA	NA	NA	NA	NA	NA	NA	NA	NA	NA
tRNA:Lys-CTT-1-4	NA	NA	NA	NA	NA	NA	NA	NA	NA	NA	NA	NA	NA	NA
tRNA:Arg-ACG-1-3	NA	NA	2.48617	NA	NA	NA	NA	NA	NA	NA	NA	NA	NA	NA
tRNA:Arg-ACG-1-5	-0.357825	NA	NA	NA	NA	NA	NA	NA	-0.466736	NA	NA	NA	NA	NA
CG8343	-0.256711	NA	NA	NA	NA	NA	NA	NA	-1.08696	NA	NA	NA	NA	NA
lncRNA:CR43905	-1.36954	NA	NA	NA	0	NA	NA	NA	-0.757121	NA	NA	NA	NA	NA
CG15233	NA	NA	0.537473	NA	NA	NA	NA	NA	NA	NA	0	NA	-0.642515	NA
asRNA:CR44165	1.09268	NA	0.263288	NA	1.24228	0.580716	NA	NA	0	NA	-0.551005	0.837386	1.85437	0.302207
CG45092	NA	NA	NA	NA	NA	NA	NA	NA	NA	NA	NA	NA	NA	NA
chk	NA	NA	NA	NA	NA	NA	NA	NA	NA	NA	NA	NA	NA	NA
lncRNA:CR43611	1.09268	NA	0.537473	NA	1.54883	NA	NA	NA	0	NA	-0.550994	NA	0	NA
Zip42C.2	0	1	2.48617	NA	0.830534	NA	NA	NA	5.40754	0.000335108	-4.33496	NA	-4.42654	NA
lncRNA:CR44442	-1.03279	NA	0.537473	NA	0	NA	NA	NA	-1.86304	NA	NA	NA	NA	NA
CG34215	NA	NA	NA	NA	-1.00941	NA	NA	NA	NA	NA	0	NA	0.255782	NA
mir-4976	NA	NA	NA	NA	NA	NA	NA	NA	NA	NA	NA	NA	NA	NA
CG9445	-0.345009	NA	NA	NA	0	NA	NA	NA	-0.453921	NA	0	NA	0	NA
lncRNA:CR44166	NA	NA	2.44678	NA	NA	NA	NA	NA	NA	NA	0	NA	0	NA
Spn42Db	-1.0544	0.449235	0.345931	0.770388	1.07609	0.234933	NA	NA	-5.29161	0.000431322	-0.866292	0.369112	-0.675332	0.484263
ppk25	NA	NA	NA	NA	NA	NA	NA	NA	NA	NA	-0.551004	NA	0	NA
lncRNA:CR44170	NA	NA	NA	NA	NA	NA	NA	NA	NA	NA	-2.46445	NA	-2.55598	NA
Tsp42Eb	NA	NA	NA	NA	NA	NA	NA	NA	NA	NA	NA	NA	NA	NA
CR42785	NA	NA	NA	NA	NA	NA	NA	NA	NA	NA	NA	NA	NA	NA
CG30160	NA	NA	NA	NA	NA	NA	NA	NA	NA	NA	NA	NA	NA	NA
lncRNA:CR44172	0	NA	NA	NA	NA	NA	NA	NA	0.983746	NA	-4.57399	0.0662574	-3.80812	0.112391
Tsp42Er	-0.345008	NA	NA	NA	-0.0476349	NA	NA	NA	0.267407	NA	0	NA	0	NA
CG12836	-1.36688	NA	NA	NA	-1.00941	NA	NA	NA	-1.47579	NA	0.711199	NA	0	NA
tRNA:Thr-AGT-2-1	NA	NA	NA	NA	NA	NA	NA	NA	NA	NA	NA	NA	NA	NA
tRNA:Thr-AGT-1-2	NA	NA	NA	NA	NA	NA	NA	NA	NA	NA	NA	NA	NA	NA
lncRNA:CR44443	-1.13379	NA	NA	NA	-1.00941	NA	NA	NA	-1.2427	NA	NA	NA	NA	NA
CG12828	-1.19186	NA	3.66592	NA	NA	NA	NA	NA	-1.30077	NA	NA	NA	NA	NA
asRNA:CR45129	-3.7756	0.0442818	0.493291	0.833504	NA	NA	NA	NA	-1.46563	0.407481	0	NA	0	NA
CG11113	-0.808338	NA	2.11112	NA	-1.29505	NA	NA	NA	-0.917246	NA	-3.56865	NA	-3.66019	NA
mir-4977	NA	NA	NA	NA	NA	NA	NA	NA	NA	NA	NA	NA	NA	NA
CG1701	1.98178	NA	NA	NA	-0.662607	NA	NA	NA	0	NA	-4.98588	0.00983814	-4.11561	0.0346207
lncRNA:CR44202	3.97961	NA	1.52136	NA	-0.480638	0.732378	NA	NA	0.983759	0.747486	-0.326221	0.712625	-0.604512	0.453892
lncRNA:CR44204	1.25107	NA	2.41444	NA	-1.00943	NA	NA	NA	-2.27666	0.36775	0.354625	NA	0.588562	NA
CG30503	NA	NA	NA	NA	NA	NA	NA	NA	NA	NA	NA	NA	NA	NA
mir-4909	NA	NA	NA	NA	NA	NA	NA	NA	NA	NA	NA	NA	NA	NA
Prosalpha1	1.91605	NA	0.537473	NA	NA	NA	NA	NA	-1.37822	0.673298	NA	NA	NA	NA
CG18853	-1.04955	0.612645	NA	NA	NA	NA	NA	NA	5.89582	1.18e-07	NA	NA	NA	NA
CG30382	2.31911	NA	NA	NA	-0.572752	NA	NA	NA	2.26062	NA	0.223854	NA	0.255619	NA
azot	0	NA	NA	NA	NA	NA	NA	NA	2.97393	NA	0	NA	0	NA
CG11191	0	NA	NA	NA	0.830526	NA	NA	NA	0.983746	NA	NA	NA	NA	NA
Odc2	1.09268	NA	NA	NA	0.055584	NA	NA	NA	2.68607	NA	0.691562	0.758865	-3.08292	NA
mir-4981	NA	NA	NA	NA	NA	NA	NA	NA	NA	NA	NA	NA	NA	NA
lncRNA:CR43724	-0.357825	NA	NA	NA	NA	NA	NA	NA	-0.466736	NA	NA	NA	NA	NA
Pbp49	NA	NA	NA	NA	NA	NA	NA	NA	NA	NA	NA	NA	NA	NA
CG42516	NA	NA	NA	NA	NA	NA	NA	NA	NA	NA	NA	NA	NA	NA
snoRNA:MeU6-C68	1.77382	NA	0.537473	NA	NA	NA	NA	NA	0.983755	NA	NA	NA	NA	NA
CG14756	-1.19186	NA	NA	NA	NA	NA	NA	NA	-1.30077	NA	NA	NA	NA	NA
asRNA:CR44275	2.47404	NA	NA	NA	NA	NA	NA	NA	2.62624	0.392631	NA	NA	NA	NA
lncRNA:CR44276	3.69922	NA	-0.341359	NA	1.49347	0.491524	NA	NA	1.6958	0.57829	-1.29917	0.416799	-0.523498	0.753158
lncRNA:CR44445	2.45703	0.2672	0.739962	NA	0.535073	0.851531	NA	NA	1.83557	0.404497	-2.12015	0.227228	-2.88182	0.101186
CG44439	NA	NA	NA	NA	NA	NA	NA	NA	NA	NA	NA	NA	NA	NA
CG30369	NA	NA	NA	NA	NA	NA	NA	NA	NA	NA	NA	NA	NA	NA
CG14759	NA	NA	NA	NA	NA	NA	NA	NA	NA	NA	NA	NA	NA	NA
CG2291	NA	NA	NA	NA	NA	NA	NA	NA	NA	NA	NA	NA	NA	NA
CG12126	-1.19186	NA	NA	NA	NA	NA	NA	NA	-1.30077	NA	NA	NA	NA	NA
CG30376	NA	NA	NA	NA	NA	NA	NA	NA	NA	NA	NA	NA	NA	NA
lncRNA:CR44280	NA	NA	NA	NA	NA	NA	NA	NA	NA	NA	NA	NA	NA	NA
mir-280	0.363518	NA	NA	NA	NA	NA	NA	NA	-0.466731	NA	NA	NA	NA	NA
lncRNA:TS18	0	NA	NA	NA	0.830534	NA	NA	NA	2.8487	NA	0	NA	0	NA
lncRNA:CR44450	-1.13379	NA	-0.300701	NA	-1.29506	NA	NA	NA	-1.2427	NA	1.30841	NA	0.380117	NA
spaw	NA	NA	NA	NA	NA	NA	NA	NA	NA	NA	NA	NA	NA	NA
hubl	NA	NA	NA	NA	NA	NA	NA	NA	NA	NA	NA	NA	NA	NA
whip	NA	NA	0.537473	NA	NA	NA	NA	NA	NA	NA	NA	NA	NA	NA
cola	NA	NA	NA	NA	NA	NA	NA	NA	NA	NA	NA	NA	NA	NA
swif	NA	NA	NA	NA	NA	NA	NA	NA	NA	NA	NA	NA	NA	NA
boly	-0.357826	NA	-0.223422	NA	-1.29505	NA	NA	NA	0.254589	NA	NA	NA	NA	NA
CG18449	NA	NA	NA	NA	NA	NA	NA	NA	NA	NA	-2.93013	NA	-3.98345	NA
CG2127	-2.3914	NA	0.537473	NA	0	NA	NA	NA	-1.06508	NA	0	NA	0	NA
CG2121	-0.353199	0.906197	7.74497	5.22e-08	5.11214	2.76e-05	NA	NA	3.68519	0.0429146	0	NA	0.31899	NA
CG43296	NA	NA	NA	NA	NA	NA	NA	NA	NA	NA	0	NA	0	NA
Lcp2	NA	NA	NA	NA	NA	NA	NA	NA	NA	NA	0	NA	0.886404	NA
Cyp4ad1	0.548579	NA	1.48322	0.605539	1.39987	0.268873	NA	NA	-0.505955	0.876855	0.383894	0.860719	-0.434317	NA
mtt	0.22174	0.925493	-0.923253	NA	0.830534	NA	NA	NA	0.0698218	0.976223	-0.400146	NA	-0.817527	NA
CG12780	NA	NA	2.48617	NA	1.60831	NA	NA	NA	NA	NA	0.182646	NA	-0.642515	NA
CG14752	NA	NA	0.806144	NA	0.830534	NA	NA	NA	NA	NA	0	NA	0.337031	NA
CG43183	NA	NA	NA	NA	NA	NA	NA	NA	NA	NA	-0.550987	NA	0	NA
CG30355	-2.36938	NA	-2.35855	NA	-1.8931	0.531857	NA	NA	-3.19964	0.225541	0.755985	NA	0	NA
[truncated: 15,803 more rows]
